# Supplementary material for: Heavy-boundary mode patterning and dynamics of topological phonons in polymer chains and supramolecular lattices on surfaces
Source: Nat Commun. 2024 Dec 11;15:10674. doi: 10.1038/s41467-024-54511-8 (PMC11634973; doi:10.1038/s41467-024-54511-8)
Supplement: Supplementary file 4 — Supplementary Dataset [file 41467_2024_54511_MOESM4_ESM.xlsx]

## Sheet: 1g_molecularsystem
atom	x	y	z
FE	-32.31	-74.98	0.49
C1	-30.66	-72.48	-0.22
C2	-30.73	-71.06	-0.02
C3	-32.05	-70.75	-0.04
C4	-32.76	-72	0.01
N5	-31.91	-73.06	-0.07
C6	-33.98	-77.5	-0.09
C7	-33.89	-78.94	0.02
C8	-32.57	-79.24	0.1
C9	-31.86	-77.99	0.08
N10	-32.73	-76.93	0.05
C11	-29.81	-76.68	0.01
C12	-28.37	-76.56	0
C13	-28.11	-75.24	-0.09
C14	-29.38	-74.57	-0.21
N15	-30.42	-75.45	-0.04
C16	-34.83	-73.3	0.04
C17	-36.27	-73.42	0.01
C18	-36.55	-74.74	0
C19	-35.28	-75.4	-0.18
N20	-34.24	-74.53	-0.01
C21	-34.12	-72.12	-0.08
C22	-29.52	-73.23	-0.46
C23	-30.52	-77.85	-0.13
C24	-35.11	-76.77	-0.37
C25	-37.8	-75.4	0.51
C26	-37.24	-72.29	0.1
C27	-27.4	-77.71	-0.01
C28	-26.81	-74.55	0.17
C29	-35.03	-79.84	0.38
C30	-29.64	-70.26	0.65
C31	-31.95	-80.61	0.19
C32	-32.64	-69.36	-0.02
C33	-37.24	-71.65	1.49
C34	-27.15	-78.28	1.4
C35	-37.68	-75.78	1.98
C36	-26.75	-73.94	1.56
C37	-35.47	-79.64	1.84
C38	-31.82	-81.11	1.64
C39	-33.27	-69.01	1.32
C40	-29.58	-70.57	2.15
H43	-34.55	-71.41	-0.79
H44	-28.89	-72.81	-1.24
H45	-30.14	-78.47	-0.94
H46	-35.71	-77.2	-1.17
H47	-38.04	-76.3	-0.1
H48	-38.65	-74.72	0.35
H49	-38.27	-72.66	-0.1
H50	-36.98	-71.51	-0.64
H51	-37.97	-70.8	1.57
H52	-37.52	-72.38	2.27
H53	-36.22	-71.27	1.73
H54	-36.86	-76.51	2.14
H55	-38.61	-76.3	2.31
H56	-37.5	-74.88	2.61
H57	-34.76	-80.9	0.22
H58	-35.89	-79.65	-0.3
H59	-36.29	-80.35	2.09
H60	-34.62	-79.83	2.52
H61	-35.82	-78.59	2.03
H62	-32.57	-81.3	-0.4
H63	-30.95	-80.57	-0.29
H64	-31.34	-82.1	1.68
H65	-31.22	-80.4	2.24
H66	-32.83	-81.18	2.13
H67	-26.42	-77.38	-0.43
H68	-27.78	-78.52	-0.68
H69	-28.11	-78.63	1.86
H70	-26.46	-79.13	1.37
H71	-26.75	-77.48	2.05
H72	-26.67	-73.77	-0.6
H73	-25.99	-75.3	0.08
H74	-25.78	-73.4	1.73
H75	-26.86	-74.74	2.32
H76	-27.57	-73.19	1.69
H77	-28.65	-70.5	0.21
H78	-29.88	-69.18	0.53
H79	-31.84	-68.63	-0.26
H80	-33.39	-69.31	-0.84
H81	-33.72	-68	1.29
H82	-34.08	-69.74	1.56
H83	-32.52	-69.05	2.13
H84	-30.54	-70.35	2.65
H85	-28.79	-69.98	2.65
H86	-29.34	-71.65	2.3
C1	-33.09	-73.77	3.21
C2	-33.02	-73.61	4.75
N3	-32.31	-74.77	5.38
C3	-30.92	-74.79	4.83
C4	-30.92	-74.7	3.26
N6	-32.27	-74.9	2.69
C5	-32.81	-76.13	3.3
C6	-32.97	-76.02	4.85
H1	-32.78	-72.83	2.73
H2	-34.15	-73.96	2.9
C7	-34.41	-73.32	5.36
H3	-32.41	-72.69	4.94
C8	-30.02	-73.68	5.46
H4	-30.45	-75.76	5.11
H5	-30.52	-73.72	2.95
H6	-30.23	-75.47	2.85
H7	-33.79	-76.39	2.85
H8	-32.14	-76.98	3.06
H9	-34.05	-75.89	5.06
C9	-32.52	-77.33	5.57
H10	-31.46	-77.52	5.38
H11	-32.64	-77.19	6.66
C10	-33.35	-78.54	5.18
H12	-34.43	-78.35	5.43
H13	-33.28	-78.72	4.08
C11	-32.93	-79.84	5.9
H14	-31.86	-80.03	5.75
H15	-33.07	-79.69	6.99
C12	-33.73	-81.06	5.47
H16	-33.68	-81.34	4.39
H17	-33.44	-82	5.99
H18	-34.83	-81.02	5.69
H19	-30.37	-72.67	5.15
H20	-30.11	-73.75	6.56
C14	-28.52	-73.8	5.07
H21	-28.14	-74.79	5.4
H22	-28.42	-73.73	3.97
C15	-27.64	-72.71	5.71
H23	-28	-71.68	5.44
H24	-27.71	-72.81	6.81
C16	-26.16	-72.83	5.29
H25	-26.09	-72.67	4.2
H26	-25.57	-72.03	5.79
H27	-25.73	-73.82	5.54
H28	-35.14	-74.11	5.11
H29	-34.27	-73.3	6.47
C18	-34.97	-71.93	4.96
H30	-34.24	-71.15	5.25
H31	-35.07	-71.86	3.85
C19	-36.32	-71.63	5.61
H32	-37.07	-72.41	5.34
H33	-36.23	-71.68	6.71
C20	-36.89	-70.26	5.19
H34	-37.88	-70.09	5.67
H35	-36.18	-69.46	5.5
H36	-37.05	-70.21	4.1
FE	-39.86	-62.73	0.44
C1	-39.2	-59.79	-0.05
C2	-39.83	-58.47	-0.07
C3	-41.16	-58.68	-0.09
C4	-41.35	-60.12	-0.17
N5	-40.14	-60.78	-0.08
C6	-40.52	-65.68	0.01
C7	-39.91	-67.01	0.04
C8	-38.58	-66.81	-0.02
C9	-38.4	-65.36	-0.12
N10	-39.58	-64.69	-0.02
C11	-36.95	-63.39	-0.19
C12	-35.62	-62.81	-0.05
C13	-35.8	-61.46	-0.04
C14	-37.24	-61.25	-0.11
N15	-37.94	-62.43	-0.13
C16	-42.8	-62.08	-0.12
C17	-44.12	-62.66	-0.03
C18	-43.93	-64.01	0
C19	-42.5	-64.22	0
N20	-41.82	-63.02	0.03
C21	-42.55	-60.76	-0.38
C22	-37.85	-60.02	-0.15
C23	-37.19	-64.74	-0.33
C24	-41.88	-65.43	-0.17
C25	-44.97	-65.09	0.11
C26	-45.37	-61.91	0.31
C27	-34.38	-63.58	0.24
C28	-34.76	-60.4	0.04
C29	-40.63	-68.3	0.28
C30	-39.12	-57.19	0.2
C31	-37.5	-67.78	0.25
C32	-42.23	-57.67	0.18
C33	-45.41	-61.46	1.78
C34	-34.17	-63.75	1.74
C35	-45.01	-65.68	1.52
C36	-34.76	-59.64	1.38
C37	-41.08	-68.44	1.75
C38	-37.05	-67.74	1.72
C39	-42.86	-57.88	1.58
C40	-38.85	-56.98	1.69
H43	-43.14	-60.31	-1.18
H44	-37.31	-59.31	-0.77
H45	-36.61	-65.24	-1.12
H46	-42.27	-66.06	-0.97
H47	-44.71	-65.87	-0.63
H48	-45.97	-64.72	-0.2
H49	-46.26	-62.52	0.07
H50	-45.39	-61.02	-0.36
H51	-46.38	-60.97	2.01
H52	-45.34	-62.36	2.42
H53	-44.58	-60.78	2.07
H54	-44.05	-66.11	1.85
H55	-45.79	-66.46	1.58
H56	-45.3	-64.86	2.23
H57	-40	-69.15	-0.02
H58	-41.54	-68.3	-0.37
H59	-40.17	-68.42	2.4
H60	-41.77	-67.64	2.07
H61	-41.58	-69.43	1.89
H62	-37.83	-68.8	-0.02
H63	-36.61	-67.5	-0.37
H64	-36.27	-68.51	1.91
H65	-37.92	-67.99	2.39
H66	-36.65	-66.75	2.01
H67	-33.51	-63.06	-0.21
H68	-34.48	-64.57	-0.25
H69	-35	-64.29	2.24
H70	-33.2	-64.29	1.92
H71	-34.06	-62.74	2.19
H72	-33.75	-60.83	-0.11
H73	-34.97	-59.67	-0.78
H74	-34.52	-60.38	2.17
H75	-35.75	-59.18	1.63
H76	-33.98	-58.85	1.4
H77	-38.14	-57.24	-0.33
H78	-39.69	-56.32	-0.21
H79	-41.85	-56.65	0.07
H80	-43.02	-57.81	-0.59
H81	-42.07	-57.74	2.35
H82	-43.65	-57.1	1.76
H83	-43.29	-58.89	1.71
H84	-38.32	-56.02	1.89
H85	-39.81	-56.98	2.24
H86	-38.23	-57.81	2.1
C1	-38.44	-62.34	3.19
C2	-38.39	-62.4	4.75
N3	-39.77	-62.55	5.35
C3	-40.33	-63.85	4.83
C4	-40.17	-63.94	3.28
N6	-39.76	-62.67	2.63
C5	-40.7	-61.65	3.16
C6	-40.62	-61.46	4.71
H1	-37.66	-63	2.75
H2	-38.25	-61.3	2.88
C7	-37.59	-61.23	5.35
H3	-37.8	-63.3	5
C8	-39.71	-65.1	5.56
H4	-41.41	-63.89	5.06
H5	-39.36	-64.69	3.06
H6	-41.11	-64.34	2.84
H7	-40.56	-60.68	2.66
H8	-41.74	-62	2.91
H9	-40.09	-60.5	4.86
C9	-42.01	-61.3	5.38
H10	-42.64	-62.19	5.21
H11	-41.9	-61.2	6.49
C10	-42.77	-60.05	4.89
H12	-42.17	-59.15	5.13
H13	-42.91	-60.09	3.78
C11	-44.15	-59.93	5.54
H14	-44.74	-60.85	5.32
H15	-44.11	-59.86	6.65
C12	-44.97	-58.75	5.02
H16	-45.08	-58.78	3.92
H17	-45.96	-58.7	5.49
H18	-44.4	-57.81	5.28
H19	-38.65	-65.21	5.29
H20	-39.79	-64.93	6.65
C14	-40.49	-66.39	5.27
H21	-41.55	-66.27	5.58
H22	-40.47	-66.63	4.18
C15	-39.88	-67.6	6.01
H23	-38.82	-67.67	5.75
H24	-39.95	-67.36	7.09
C16	-40.63	-68.92	5.74
H25	-40.52	-69.13	4.66
H26	-40.09	-69.65	6.39
H27	-41.68	-68.73	6.04
H28	-37.99	-60.26	5.01
H29	-37.66	-61.23	6.46
C18	-36.09	-61.3	4.99
H30	-35.68	-62.29	5.33
H31	-35.96	-61.3	3.89
C19	-35.28	-60.17	5.64
H32	-35.63	-59.18	5.28
H33	-35.43	-60.17	6.74
C20	-33.78	-60.3	5.37
H34	-33.58	-60.31	4.27
H35	-33.18	-59.48	5.81
H36	-33.39	-61.23	5.8
FE	-32.31	-49.98	0.48
C1	-30.68	-47.52	-0.24
C2	-30.71	-46.09	0
C3	-32.02	-45.76	-0.02
C4	-32.76	-47.01	-0.02
N5	-31.91	-48.09	-0.08
C6	-33.96	-52.5	-0.1
C7	-33.89	-53.94	0.03
C8	-32.57	-54.25	0.12
C9	-31.86	-53	0.09
N10	-32.71	-51.94	0.05
C11	-29.79	-51.68	0.03
C12	-28.35	-51.58	0.02
C13	-28.09	-50.26	-0.09
C14	-29.36	-49.58	-0.21
N15	-30.4	-50.45	-0.03
C16	-34.83	-48.32	0.05
C17	-36.27	-48.44	0
C18	-36.53	-49.77	0.02
C19	-35.26	-50.43	-0.19
N20	-34.22	-49.55	-0.01
C21	-34.13	-47.14	-0.07
C22	-29.51	-48.23	-0.46
C23	-30.49	-52.88	-0.11
C24	-35.1	-51.79	-0.37
C25	-37.78	-50.43	0.53
C26	-37.26	-47.31	0.04
C27	-27.38	-52.71	0.03
C28	-26.79	-49.57	0.16
C29	-35.04	-54.83	0.4
C30	-29.62	-45.3	0.66
C31	-31.96	-55.64	0.16
C32	-32.62	-44.38	0.02
C33	-37.33	-46.7	1.44
C34	-27.07	-53.21	1.44
C35	-37.66	-50.82	2.02
C36	-26.74	-48.87	1.51
C37	-35.44	-54.64	1.87
C38	-31.86	-56.18	1.59
C39	-33.26	-44.03	1.37
C40	-29.57	-45.61	2.16
H43	-34.62	-46.39	-0.71
H44	-28.92	-47.85	-1.3
H45	-30.14	-53.54	-0.9
H46	-35.75	-52.22	-1.14
H47	-37.97	-51.35	-0.07
H48	-38.68	-49.77	0.4
H49	-38.26	-47.67	-0.27
H50	-36.96	-46.53	-0.69
H51	-38.07	-45.87	1.44
H52	-37.66	-47.45	2.19
H53	-36.35	-46.27	1.76
H54	-36.79	-51.48	2.18
H55	-38.58	-51.32	2.38
H56	-37.54	-49.88	2.61
H57	-34.76	-55.9	0.26
H58	-35.9	-54.6	-0.27
H59	-36.27	-55.33	2.16
H60	-34.57	-54.84	2.54
H61	-35.78	-53.59	2.05
H62	-32.59	-56.34	-0.43
H63	-30.95	-55.61	-0.29
H64	-31.39	-57.19	1.58
H65	-31.25	-55.52	2.23
H66	-32.86	-56.28	2.05
H67	-26.42	-52.4	-0.46
H68	-27.76	-53.54	-0.6
H69	-27.99	-53.61	1.92
H70	-26.32	-54.05	1.42
H71	-26.67	-52.4	2.07
H72	-26.58	-48.85	-0.67
H73	-25.96	-50.31	0.07
H74	-25.75	-48.4	1.69
H75	-26.93	-49.6	2.31
H76	-27.52	-48.07	1.59
H77	-28.65	-45.52	0.17
H78	-29.81	-44.22	0.5
H79	-31.84	-43.63	-0.24
H80	-33.39	-44.29	-0.79
H81	-33.66	-43	1.34
H82	-34.08	-44.74	1.62
H83	-32.48	-44.1	2.16
H84	-30.54	-45.42	2.64
H85	-28.82	-44.97	2.67
H86	-29.31	-46.68	2.36
C1	-33.14	-48.8	3.18
C2	-33.04	-48.63	4.73
N3	-32.31	-49.77	5.39
C3	-30.92	-49.74	4.82
C4	-30.94	-49.65	3.26
N6	-32.29	-49.9	2.69
C5	-32.81	-51.15	3.29
C6	-32.97	-51.04	4.85
H1	-32.85	-47.85	2.7
H2	-34.19	-49.03	2.89
C7	-34.41	-48.32	5.37
H3	-32.41	-47.71	4.9
C8	-30.02	-48.66	5.47
H4	-30.47	-50.73	5.08
H5	-30.57	-48.66	2.93
H6	-30.23	-50.4	2.85
H7	-33.8	-51.39	2.87
H8	-32.1	-51.94	3.01
H9	-34.06	-50.95	5.05
C9	-32.53	-52.31	5.56
H10	-31.46	-52.5	5.35
H11	-32.64	-52.17	6.66
C10	-33.35	-53.54	5.17
H12	-34.43	-53.37	5.39
H13	-33.26	-53.72	4.07
C11	-32.93	-54.84	5.9
H14	-31.86	-55.05	5.7
H15	-33.02	-54.67	6.99
C12	-33.73	-56.04	5.5
H16	-33.72	-56.34	4.43
H17	-33.45	-57	6.01
H18	-34.81	-55.94	5.69
H19	-30.37	-47.64	5.19
H20	-30.07	-48.75	6.57
C14	-28.54	-48.77	5.04
H21	-28.16	-49.77	5.31
H22	-28.47	-48.66	3.94
C15	-27.66	-47.69	5.7
H23	-28.07	-46.68	5.45
H24	-27.71	-47.83	6.8
C16	-26.18	-47.76	5.25
H25	-26.15	-47.57	4.15
H26	-25.56	-46.98	5.74
H27	-25.75	-48.75	5.43
H28	-35.14	-49.11	5.1
H29	-34.31	-48.28	6.47
C18	-35.02	-46.98	4.9
H30	-34.29	-46.18	5.11
H31	-35.18	-47.01	3.8
C19	-36.35	-46.67	5.58
H32	-37.1	-47.47	5.36
H33	-36.2	-46.63	6.68
C20	-36.94	-45.31	5.14
H34	-37.92	-45.12	5.64
H35	-36.27	-44.46	5.37
H36	-37.14	-45.33	4.04
FE	-39.86	-37.74	0.42
C1	-39.22	-34.81	-0.08
C2	-39.83	-33.49	-0.08
C3	-41.17	-33.7	-0.07
C4	-41.35	-35.14	-0.2
N5	-40.14	-35.8	-0.14
C6	-40.54	-40.71	0.02
C7	-39.91	-42.01	0.05
C8	-38.58	-41.81	-0.02
C9	-38.39	-40.38	-0.11
N10	-39.6	-39.7	-0.05
C11	-36.93	-38.42	-0.15
C12	-35.63	-37.83	-0.08
C13	-35.82	-36.46	-0.01
C14	-37.24	-36.27	-0.09
N15	-37.92	-37.45	-0.13
C16	-42.82	-37.1	-0.14
C17	-44.13	-37.69	-0.04
C18	-43.94	-39.03	-0.04
C19	-42.51	-39.25	-0.03
N20	-41.84	-38.04	0.01
C21	-42.55	-35.76	-0.37
C22	-37.85	-35.03	-0.17
C23	-37.19	-39.76	-0.29
C24	-41.88	-40.47	-0.13
C25	-44.98	-40.1	0.12
C26	-45.38	-36.93	0.3
C27	-34.38	-38.61	0.23
C28	-34.76	-35.42	0.05
C29	-40.62	-43.32	0.25
C30	-39.12	-32.2	0.19
C31	-37.48	-42.8	0.26
C32	-42.27	-32.71	0.19
C33	-45.41	-36.53	1.77
C34	-34.15	-38.75	1.74
C35	-45.03	-40.66	1.55
C36	-34.77	-34.62	1.37
C37	-41.03	-43.52	1.72
C38	-37.05	-42.76	1.73
C39	-42.89	-32.9	1.57
C40	-38.92	-31.96	1.7
H43	-43.16	-35.33	-1.16
H44	-37.33	-34.38	-0.87
H45	-36.6	-40.21	-1.1
H46	-42.36	-41.11	-0.87
H47	-44.74	-40.92	-0.59
H48	-45.99	-39.7	-0.13
H49	-46.28	-37.55	0.07
H50	-45.43	-36.02	-0.33
H51	-46.36	-35.99	2
H52	-45.37	-37.43	2.42
H53	-44.57	-35.87	2.04
H54	-44.05	-41.11	1.8
H55	-45.8	-41.44	1.63
H56	-45.24	-39.84	2.29
H57	-39.97	-44.15	-0.07
H58	-41.55	-43.3	-0.36
H59	-40.12	-43.54	2.36
H60	-41.7	-42.71	2.07
H61	-41.57	-44.48	1.84
H62	-37.83	-43.82	-0.01
H63	-36.63	-42.55	-0.4
H64	-36.2	-43.45	1.92
H65	-37.87	-43.06	2.42
H66	-36.74	-41.72	2
H67	-33.51	-38.11	-0.25
H68	-34.48	-39.62	-0.21
H69	-35.04	-39.25	2.17
H70	-33.25	-39.36	1.95
H71	-34.01	-37.76	2.23
H72	-33.77	-35.9	-0.09
H73	-34.91	-34.7	-0.79
H74	-34.7	-35.3	2.25
H75	-35.75	-34.1	1.44
H76	-33.96	-33.87	1.4
H77	-38.13	-32.22	-0.32
H78	-39.71	-31.37	-0.25
H79	-41.85	-31.68	0.12
H80	-43.03	-32.83	-0.6
H81	-42.14	-32.76	2.37
H82	-43.69	-32.15	1.72
H83	-43.33	-33.91	1.65
H84	-38.4	-31.01	1.85
H85	-39.9	-31.96	2.23
H86	-38.3	-32.78	2.14
C1	-38.47	-37.34	3.18
C2	-38.4	-37.43	4.74
N3	-39.77	-37.55	5.32
C3	-40.33	-38.84	4.78
C4	-40.17	-38.98	3.23
N6	-39.77	-37.69	2.6
C5	-40.71	-36.68	3.13
C6	-40.61	-36.48	4.67
H1	-37.67	-38	2.77
H2	-38.23	-36.32	2.86
C7	-37.61	-36.23	5.34
H3	-37.8	-38.32	5.01
C8	-39.76	-40.07	5.54
H4	-41.42	-38.87	5
H5	-39.38	-39.72	2.99
H6	-41.13	-39.34	2.8
H7	-40.54	-35.69	2.64
H8	-41.75	-36.98	2.86
H9	-40.1	-35.5	4.82
C9	-42.01	-36.3	5.31
H10	-42.64	-37.19	5.13
H11	-41.88	-36.23	6.42
C10	-42.77	-35.07	4.83
H12	-42.17	-34.17	5.09
H13	-42.88	-35.09	3.73
C11	-44.16	-34.95	5.45
H14	-44.74	-35.87	5.23
H15	-44.02	-34.84	6.55
C12	-44.95	-33.75	4.93
H16	-45.11	-33.8	3.83
H17	-45.95	-33.75	5.41
H18	-44.44	-32.78	5.13
H19	-38.68	-40.21	5.34
H20	-39.9	-39.91	6.63
C14	-40.47	-41.39	5.19
H21	-41.56	-41.27	5.38
H22	-40.33	-41.65	4.11
C15	-39.95	-42.6	6.01
H23	-38.87	-42.71	5.77
H24	-40.05	-42.36	7.09
C16	-40.66	-43.89	5.72
H25	-40.57	-44.22	4.66
H26	-40.28	-44.72	6.35
H27	-41.75	-43.8	5.96
H28	-38.02	-35.28	4.93
H29	-37.73	-36.27	6.44
C18	-36.09	-36.3	4.99
H30	-35.73	-37.27	5.39
H31	-35.95	-36.27	3.89
C19	-35.3	-35.16	5.63
H32	-35.68	-34.18	5.29
H33	-35.43	-35.17	6.73
C20	-33.82	-35.24	5.34
H34	-33.6	-35.14	4.26
H35	-33.26	-34.41	5.85
H36	-33.37	-36.2	5.69
FE	-32.31	-25	0.48
C1	-30.66	-22.52	-0.22
C2	-30.71	-21.09	0
C3	-32.03	-20.78	-0.01
C4	-32.76	-22.03	0.01
N5	-31.91	-23.09	-0.09
C6	-33.98	-27.52	-0.08
C7	-33.91	-28.96	0.01
C8	-32.59	-29.27	0.07
C9	-31.88	-28.02	0.06
N10	-32.73	-26.96	0.04
C11	-29.81	-26.7	0
C12	-28.37	-26.6	0
C13	-28.09	-25.28	-0.09
C14	-29.36	-24.6	-0.23
N15	-30.4	-25.47	-0.05
C16	-34.83	-23.33	0.06
C17	-36.27	-23.44	0.02
C18	-36.55	-24.77	0.01
C19	-35.28	-25.43	-0.17
N20	-34.22	-24.57	0
C21	-34.12	-22.15	-0.08
C22	-29.51	-23.26	-0.44
C23	-30.52	-27.9	-0.15
C24	-35.11	-26.79	-0.37
C25	-37.8	-25.45	0.5
C26	-37.24	-22.33	0.08
C27	-27.38	-27.74	-0.01
C28	-26.79	-24.6	0.17
C29	-35.04	-29.88	0.37
C30	-29.64	-20.31	0.67
C31	-31.96	-30.64	0.15
C32	-32.64	-19.39	-0.02
C33	-37.33	-21.65	1.46
C34	-27.08	-28.26	1.41
C35	-37.73	-25.71	2.01
C36	-26.77	-23.87	1.53
C37	-35.45	-29.69	1.84
C38	-31.77	-31.11	1.59
C39	-33.35	-19.08	1.31
C40	-29.62	-20.54	2.19
H43	-34.58	-21.46	-0.79
H44	-28.84	-22.85	-1.18
H45	-30.14	-28.51	-0.97
H46	-35.7	-27.19	-1.19
H47	-37.92	-26.39	-0.05
H48	-38.68	-24.81	0.27
H49	-38.26	-22.69	-0.2
H50	-36.93	-21.55	-0.65
H51	-38.02	-20.78	1.45
H52	-37.66	-22.38	2.23
H53	-36.32	-21.28	1.75
H54	-36.86	-26.37	2.24
H55	-38.66	-26.2	2.36
H56	-37.61	-24.76	2.56
H57	-34.74	-30.92	0.2
H58	-35.9	-29.65	-0.3
H59	-36.32	-30.35	2.09
H60	-34.6	-29.95	2.51
H61	-35.75	-28.63	2.01
H62	-32.59	-31.35	-0.41
H63	-30.97	-30.61	-0.36
H64	-31.28	-32.1	1.61
H65	-31.16	-30.38	2.16
H66	-32.76	-31.2	2.1
H67	-26.44	-27.41	-0.5
H68	-27.81	-28.56	-0.63
H69	-28.04	-28.59	1.88
H70	-26.39	-29.13	1.36
H71	-26.62	-27.47	2.02
H72	-26.61	-23.87	-0.65
H73	-25.97	-25.35	0.14
H74	-25.78	-23.37	1.69
H75	-26.93	-24.58	2.35
H76	-27.57	-23.09	1.57
H77	-28.65	-20.59	0.26
H78	-29.81	-19.22	0.47
H79	-31.84	-18.65	-0.19
H80	-33.39	-19.34	-0.85
H81	-33.78	-18.06	1.28
H82	-34.15	-19.81	1.48
H83	-32.64	-19.13	2.16
H84	-30.59	-20.28	2.65
H85	-28.84	-19.91	2.67
H86	-29.38	-21.6	2.4
C1	-33.09	-23.8	3.18
C2	-33.02	-23.63	4.75
N3	-32.31	-24.81	5.36
C3	-30.92	-24.79	4.8
C4	-30.92	-24.72	3.23
N6	-32.26	-24.91	2.65
C5	-32.81	-26.13	3.28
C6	-32.97	-26.06	4.85
H1	-32.85	-22.83	2.73
H2	-34.15	-24.03	2.9
C7	-34.41	-23.35	5.37
H3	-32.4	-22.74	4.96
C8	-30	-23.68	5.44
H4	-30.43	-25.76	5.06
H5	-30.56	-23.72	2.92
H6	-30.21	-25.47	2.84
H7	-33.78	-26.39	2.82
H8	-32.1	-26.96	3.07
H9	-34.06	-25.99	5.07
C9	-32.52	-27.36	5.57
H10	-31.44	-27.57	5.37
H11	-32.62	-27.19	6.67
C10	-33.33	-28.61	5.14
H12	-34.41	-28.42	5.32
H13	-33.18	-28.78	4.05
C11	-32.9	-29.88	5.89
H14	-31.81	-30.03	5.69
H15	-33.02	-29.72	6.98
C12	-33.7	-31.09	5.46
H16	-33.63	-31.27	4.37
H17	-33.42	-32.03	5.99
H18	-34.78	-30.97	5.63
H19	-30.37	-22.69	5.14
H20	-30.07	-23.78	6.54
C14	-28.52	-23.8	5.03
H21	-28.14	-24.83	5.25
H22	-28.42	-23.63	3.93
C15	-27.66	-22.74	5.73
H23	-28.09	-21.72	5.57
H24	-27.69	-22.93	6.83
C16	-26.2	-22.74	5.25
H25	-26.18	-22.52	4.17
H26	-25.63	-21.93	5.74
H27	-25.68	-23.7	5.45
H28	-35.09	-24.18	5.1
H29	-34.32	-23.33	6.48
C18	-35	-22.01	4.92
H30	-34.29	-21.18	5.19
H31	-35.09	-22.01	3.81
C19	-36.36	-21.7	5.56
H32	-37.1	-22.47	5.21
H33	-36.25	-21.75	6.66
C20	-36.91	-20.35	5.17
H34	-37.9	-20.16	5.64
H35	-36.2	-19.55	5.47
H36	-37.03	-20.3	4.07
FE	-39.86	-12.75	0.46
C1	-39.19	-9.8	-0.08
C2	-39.81	-8.51	-0.08
C3	-41.15	-8.72	-0.08
C4	-41.33	-10.14	-0.21
N5	-40.14	-10.8	-0.11
C6	-40.54	-15.73	0.02
C7	-39.93	-17.03	0.03
C8	-38.58	-16.82	-0.02
C9	-38.39	-15.4	-0.14
N10	-39.58	-14.73	0.02
C11	-36.94	-13.44	-0.13
C12	-35.63	-12.85	-0.07
C13	-35.8	-11.5	0
C14	-37.24	-11.28	-0.05
N15	-37.92	-12.47	-0.08
C16	-42.8	-12.12	-0.13
C17	-44.12	-12.71	-0.04
C18	-43.93	-14.05	-0.06
C19	-42.5	-14.26	-0.02
N20	-41.82	-13.06	0.03
C21	-42.54	-10.79	-0.36
C22	-37.85	-10.04	-0.18
C23	-37.19	-14.78	-0.33
C24	-41.88	-15.49	-0.16
C25	-44.98	-15.1	0.09
C26	-45.37	-11.95	0.3
C27	-34.38	-13.61	0.23
C28	-34.76	-10.42	0.01
C29	-40.63	-18.32	0.28
C30	-39.1	-7.22	0.2
C31	-37.47	-17.8	0.29
C32	-42.24	-7.73	0.17
C33	-45.4	-11.56	1.78
C34	-34.11	-13.75	1.73
C35	-44.98	-15.76	1.48
C36	-34.72	-9.69	1.34
C37	-41.06	-18.44	1.75
C38	-37.02	-17.76	1.76
C39	-42.86	-7.88	1.55
C40	-38.91	-6.98	1.7
H43	-43.19	-10.3	-1.09
H44	-37.36	-9.4	-0.92
H45	-36.6	-15.21	-1.13
H46	-42.35	-16.11	-0.91
H47	-44.83	-15.89	-0.69
H48	-45.99	-14.69	-0.11
H49	-46.26	-12.57	0.05
H50	-45.43	-11.05	-0.35
H51	-46.36	-11.05	2.04
H52	-45.3	-12.46	2.43
H53	-44.57	-10.87	2.03
H54	-43.98	-16.22	1.69
H55	-45.76	-16.53	1.57
H56	-45.17	-14.97	2.24
H57	-39.95	-19.17	0.04
H58	-41.52	-18.4	-0.38
H59	-40.19	-18.32	2.43
H60	-41.81	-17.64	2
H61	-41.51	-19.44	1.94
H62	-37.8	-18.82	0.04
H63	-36.6	-17.55	-0.35
H64	-36.22	-18.51	1.94
H65	-37.87	-18	2.44
H66	-36.67	-16.75	2.03
H67	-33.51	-13.08	-0.25
H68	-34.41	-14.62	-0.21
H69	-35	-14.2	2.21
H70	-33.21	-14.35	1.91
H71	-33.98	-12.77	2.22
H72	-33.77	-10.87	-0.21
H73	-35	-9.69	-0.8
H74	-34.53	-10.38	2.18
H75	-35.7	-9.19	1.52
H76	-33.96	-8.89	1.33
H77	-38.11	-7.22	-0.3
H78	-39.67	-6.36	-0.23
H79	-41.84	-6.7	0.08
H80	-43.02	-7.84	-0.61
H81	-42.11	-7.75	2.35
H82	-43.67	-7.15	1.7
H83	-43.3	-8.9	1.64
H84	-38.44	-6	1.89
H85	-39.9	-7.01	2.2
H86	-38.27	-7.78	2.14
C1	-38.42	-12.4	3.18
C2	-38.37	-12.43	4.74
N3	-39.74	-12.56	5.34
C3	-40.3	-13.85	4.85
C4	-40.16	-13.96	3.29
N6	-39.76	-12.7	2.64
C5	-40.68	-11.64	3.18
C6	-40.54	-11.46	4.72
H1	-37.64	-13.09	2.79
H2	-38.11	-11.39	2.85
C7	-37.5	-11.28	5.32
H3	-37.83	-13.39	5
C8	-39.74	-15.1	5.59
H4	-41.38	-13.83	5.05
H5	-39.44	-14.76	3.04
H6	-41.12	-14.33	2.87
H7	-40.54	-10.66	2.68
H8	-41.71	-11.98	3
H9	-39.98	-10.52	4.87
C9	-41.91	-11.26	5.4
H10	-42.6	-12.12	5.2
H11	-41.81	-11.18	6.5
C10	-42.63	-9.99	4.94
H12	-42.01	-9.09	5.13
H13	-42.8	-9.97	3.84
C11	-44.01	-9.79	5.58
H14	-44.62	-10.7	5.38
H15	-43.87	-9.71	6.68
C12	-44.73	-8.54	5.11
H16	-44.84	-8.53	4.01
H17	-45.75	-8.47	5.58
H18	-44.14	-7.64	5.4
H19	-38.66	-15.23	5.31
H20	-39.79	-14.91	6.68
C14	-40.54	-16.39	5.29
H21	-41.58	-16.23	5.61
H22	-40.5	-16.56	4.2
C15	-39.93	-17.6	6.01
H23	-38.87	-17.76	5.73
H24	-39.98	-17.41	7.1
C16	-40.71	-18.87	5.76
H25	-40.69	-19.18	4.7
H26	-40.3	-19.74	6.31
H27	-41.79	-18.8	6.03
H28	-37.92	-10.28	5.05
H29	-37.54	-11.36	6.42
C18	-36.02	-11.33	4.91
H30	-35.61	-12.3	5.26
H31	-35.9	-11.32	3.81
C19	-35.18	-10.23	5.57
H32	-35.57	-9.24	5.25
H33	-35.33	-10.3	6.67
C20	-33.68	-10.31	5.27
H34	-33.49	-10.23	4.19
H35	-33.16	-9.49	5.81
H36	-33.3	-11.28	5.64
FE	-32.31	-0.03	0.47
C1	-30.68	2.47	-0.23
C2	-30.71	3.89	0
C3	-32.03	4.21	-0.03
C4	-32.76	2.95	0.02
N5	-31.91	1.88	-0.08
C6	-33.96	-2.54	-0.12
C7	-33.89	-3.99	-0.01
C8	-32.57	-4.3	0.11
C9	-31.86	-3.03	0.08
N10	-32.73	-1.97	0.02
C11	-29.81	-1.71	0.01
C12	-28.37	-1.6	0
C13	-28.09	-0.28	-0.09
C14	-29.36	0.38	-0.24
N15	-30.4	-0.49	-0.06
C16	-34.83	1.66	0.06
C17	-36.27	1.53	0.01
C18	-36.55	0.21	0
C19	-35.28	-0.45	-0.17
N20	-34.22	0.42	-0.02
C21	-34.13	2.84	-0.04
C22	-29.52	1.74	-0.48
C23	-30.5	-2.89	-0.13
C24	-35.11	-1.81	-0.37
C25	-37.78	-0.45	0.53
C26	-37.22	2.67	0.04
C27	-27.38	-2.74	0.02
C28	-26.79	0.42	0.16
C29	-35.03	-4.9	0.35
C30	-29.62	4.69	0.65
C31	-31.95	-5.66	0.17
C32	-32.64	5.58	-0.01
C33	-37.33	3.3	1.44
C34	-27.12	-3.24	1.44
C35	-37.66	-0.8	2.02
C36	-26.74	1.08	1.55
C37	-35.49	-4.68	1.8
C38	-31.81	-6.18	1.62
C39	-33.23	5.94	1.37
C40	-29.55	4.38	2.16
H43	-34.58	3.58	-0.7
H44	-28.89	2.15	-1.27
H45	-30.16	-3.53	-0.95
H46	-35.75	-2.22	-1.16
H47	-37.97	-1.39	-0.04
H48	-38.65	0.21	0.36
H49	-38.23	2.29	-0.24
H50	-36.93	3.44	-0.7
H51	-38.09	4.11	1.43
H52	-37.64	2.54	2.19
H53	-36.35	3.74	1.72
H54	-36.79	-1.46	2.2
H55	-38.58	-1.29	2.38
H56	-37.52	0.13	2.63
H57	-34.74	-5.96	0.22
H58	-35.87	-4.66	-0.33
H59	-36.32	-5.37	2.07
H60	-34.67	-4.86	2.51
H61	-35.87	-3.64	1.94
H62	-32.59	-6.35	-0.43
H63	-30.95	-5.63	-0.31
H64	-31.32	-7.19	1.65
H65	-31.15	-5.49	2.2
H66	-32.8	-6.25	2.09
H67	-26.41	-2.42	-0.42
H68	-27.78	-3.57	-0.61
H69	-28.07	-3.54	1.92
H70	-26.44	-4.13	1.41
H71	-26.62	-2.46	2.05
H72	-26.65	1.18	-0.64
H73	-25.97	-0.31	0.06
H74	-25.78	1.6	1.69
H75	-26.88	0.32	2.36
H76	-27.57	1.81	1.63
H77	-28.66	4.41	0.16
H78	-29.78	5.77	0.49
H79	-31.88	6.32	-0.31
H80	-33.44	5.6	-0.79
H81	-33.73	6.94	1.35
H82	-33.96	5.17	1.7
H83	-32.4	6	2.11
H84	-30.52	4.59	2.63
H85	-28.77	5.01	2.66
H86	-29.31	3.31	2.33
C1	-33.11	1.16	3.16
C2	-33.07	1.31	4.72
N3	-32.33	0.15	5.36
C3	-30.92	0.23	4.8
C4	-30.94	0.25	3.24
N6	-32.27	0.07	2.66
C5	-32.83	-1.17	3.25
C6	-32.97	-1.1	4.81
H1	-32.83	2.13	2.71
H2	-34.15	0.94	2.8
C7	-34.46	1.58	5.34
H3	-32.5	2.23	4.92
C8	-30.07	1.33	5.45
H4	-30.42	-0.72	5.08
H5	-30.54	1.23	2.88
H6	-30.21	-0.52	2.89
H7	-33.82	-1.39	2.79
H8	-32.15	-2.02	3
H9	-34.06	-1.05	5.02
C9	-32.47	-2.37	5.53
H10	-31.41	-2.55	5.25
H11	-32.48	-2.22	6.63
C10	-33.28	-3.62	5.16
H12	-34.36	-3.47	5.41
H13	-33.2	-3.8	4.06
C11	-32.81	-4.9	5.88
H14	-31.74	-5.06	5.7
H15	-32.92	-4.73	6.98
C12	-33.6	-6.15	5.46
H16	-33.39	-6.33	4.38
H17	-33.3	-7.06	6.02
H18	-34.69	-5.99	5.57
H19	-30.4	2.3	5.05
H20	-30.18	1.32	6.55
C14	-28.56	1.19	5.08
H21	-28.19	0.22	5.48
H22	-28.42	1.17	3.98
C15	-27.68	2.27	5.74
H23	-28.07	3.27	5.43
H24	-27.78	2.21	6.85
C16	-26.22	2.18	5.31
H25	-26.09	2.34	4.22
H26	-25.62	2.94	5.87
H27	-25.8	1.18	5.56
H28	-35.16	0.79	4.98
H29	-34.41	1.53	6.45
C18	-35.07	2.91	4.9
H30	-34.38	3.73	5.2
H31	-35.16	2.94	3.79
C19	-36.41	3.2	5.6
H32	-37.12	2.38	5.35
H33	-36.29	3.21	6.7
C20	-37.05	4.52	5.14
H34	-37.97	4.75	5.7
H35	-36.32	5.34	5.31
H36	-37.29	4.48	4.06
FE	-39.86	12.23	0.46
C1	-39.2	15.16	-0.08
C2	-39.83	16.48	-0.08
C3	-41.16	16.27	-0.07
C4	-41.35	14.82	-0.19
N5	-40.16	14.17	-0.09
C6	-40.52	9.26	0.02
C7	-39.93	7.95	0.06
C8	-38.58	8.15	-0.03
C9	-38.4	9.58	-0.11
N10	-39.6	10.27	0
C11	-36.94	11.56	-0.14
C12	-35.63	12.14	-0.08
C13	-35.82	13.49	-0.01
C14	-37.24	13.7	-0.11
N15	-37.93	12.52	-0.11
C16	-42.81	12.86	-0.14
C17	-44.13	12.28	-0.03
C18	-43.94	10.94	-0.02
C19	-42.5	10.72	-0.02
N20	-41.83	11.92	0.03
C21	-42.56	14.2	-0.38
C22	-37.85	14.95	-0.18
C23	-37.19	10.22	-0.32
C24	-41.88	9.51	-0.15
C25	-44.97	9.86	0.12
C26	-45.38	13.03	0.32
C27	-34.39	11.37	0.23
C28	-34.77	14.55	0.03
C29	-40.63	6.66	0.24
C30	-39.12	17.77	0.2
C31	-37.48	7.17	0.26
C32	-42.24	17.27	0.17
C33	-45.43	13.42	1.79
C34	-34.15	11.24	1.74
C35	-45.03	9.28	1.54
C36	-34.74	15.3	1.36
C37	-41.12	6.47	1.69
C38	-37.07	7.18	1.74
C39	-42.93	17.05	1.53
C40	-38.91	17.98	1.71
H43	-43.16	14.63	-1.18
H44	-37.36	15.63	-0.87
H45	-36.67	9.79	-1.18
H46	-42.34	8.87	-0.91
H47	-44.74	9.06	-0.61
H48	-45.97	10.27	-0.16
H49	-46.28	12.42	0.06
H50	-45.43	13.94	-0.31
H51	-46.35	14.01	2.01
H52	-45.44	12.51	2.44
H53	-44.54	14.03	2.06
H54	-44.04	8.85	1.79
H55	-45.79	8.48	1.61
H56	-45.26	10.07	2.27
H57	-39.97	5.81	-0.03
H58	-41.51	6.65	-0.44
H59	-40.26	6.53	2.38
H60	-41.83	7.27	1.98
H61	-41.63	5.49	1.81
H62	-37.8	6.15	-0.03
H63	-36.6	7.42	-0.35
H64	-36.27	6.44	1.95
H65	-37.94	6.92	2.39
H66	-36.7	8.18	2.04
H67	-33.53	11.89	-0.26
H68	-34.46	10.36	-0.23
H69	-34.98	10.69	2.2
H70	-33.21	10.67	1.93
H71	-34.06	12.23	2.23
H72	-33.77	14.08	-0.14
H73	-34.95	15.26	-0.8
H74	-34.5	14.59	2.18
H75	-35.73	15.76	1.55
H76	-33.96	16.1	1.33
H77	-38.14	17.74	-0.31
H78	-39.71	18.6	-0.24
H79	-41.83	18.3	0.11
H80	-43	17.17	-0.65
H81	-42.2	17.18	2.35
H82	-43.74	17.79	1.68
H83	-43.35	16.03	1.6
H84	-38.37	18.93	1.92
H85	-39.9	18.03	2.23
H86	-38.35	17.14	2.16
C1	-38.46	12.62	3.2
C2	-38.42	12.54	4.77
N3	-39.79	12.39	5.34
C3	-40.35	11.11	4.84
C4	-40.21	11.01	3.26
N6	-39.78	12.3	2.63
C5	-40.73	13.32	3.18
C6	-40.64	13.48	4.74
H1	-37.71	11.95	2.76
H2	-38.21	13.66	2.89
C7	-37.6	13.72	5.4
H3	-37.85	11.61	5.04
C8	-39.74	9.85	5.55
H4	-41.42	11.09	5.09
H5	-39.43	10.25	3.03
H6	-41.16	10.66	2.81
H7	-40.52	14.3	2.7
H8	-41.75	13	2.92
H9	-40.14	14.45	4.95
C9	-42.05	13.6	5.37
H10	-42.67	12.72	5.13
H11	-41.92	13.65	6.48
C10	-42.8	14.88	4.94
H12	-42.18	15.77	5.17
H13	-42.94	14.84	3.84
C11	-44.18	15.02	5.59
H14	-44.78	14.11	5.38
H15	-44.05	15.09	6.69
C12	-44.92	16.26	5.1
H16	-45.1	16.2	4.01
H17	-45.91	16.34	5.6
H18	-44.33	17.18	5.32
H19	-38.66	9.73	5.29
H20	-39.81	10	6.65
C14	-40.49	8.55	5.21
H21	-41.56	8.7	5.43
H22	-40.4	8.31	4.13
C15	-39.97	7.34	6.01
H23	-38.87	7.23	5.81
H24	-40.05	7.57	7.1
C16	-40.7	6.04	5.71
H25	-40.63	5.73	4.65
H26	-40.33	5.21	6.34
H27	-41.78	6.14	5.94
H28	-38.04	14.7	5.1
H29	-37.66	13.64	6.5
C18	-36.11	13.67	5.01
H30	-35.68	12.68	5.29
H31	-36.02	13.77	3.91
C19	-35.3	14.79	5.67
H32	-35.73	15.77	5.36
H33	-35.45	14.73	6.77
C20	-33.79	14.71	5.35
H34	-33.63	14.81	4.26
H35	-33.23	15.53	5.85
H36	-33.37	13.74	5.68
FE	-32.31	24.97	0.48
C1	-30.68	27.44	-0.23
C2	-30.73	28.88	0.01
C3	-32.03	29.21	-0.05
C4	-32.76	27.95	-0.01
N5	-31.91	26.87	-0.08
C6	-33.96	22.45	-0.13
C7	-33.89	21.01	0.02
C8	-32.57	20.7	0.12
C9	-31.86	21.95	0.1
N10	-32.73	23.01	0.05
C11	-29.81	23.26	0.03
C12	-28.35	23.38	0
C13	-28.09	24.71	-0.08
C14	-29.36	25.37	-0.22
N15	-30.4	24.5	-0.04
C16	-34.83	26.63	0.02
C17	-36.27	26.51	0.01
C18	-36.55	25.18	0
C19	-35.28	24.53	-0.2
N20	-34.24	25.4	-0.02
C21	-34.13	27.83	-0.06
C22	-29.52	26.72	-0.45
C23	-30.52	22.08	-0.1
C24	-35.1	23.17	-0.39
C25	-37.78	24.52	0.47
C26	-37.24	27.66	0.07
C27	-27.38	22.24	-0.01
C28	-26.79	25.39	0.15
C29	-35.07	20.11	0.37
C30	-29.64	29.66	0.68
C31	-31.98	19.32	0.17
C32	-32.64	30.57	-0.03
C33	-37.34	28.27	1.47
C34	-27.08	21.73	1.41
C35	-37.73	24.17	1.97
C36	-26.72	26	1.56
C37	-35.5	20.32	1.83
C38	-31.84	18.79	1.6
C39	-33.26	30.93	1.33
C40	-29.57	29.36	2.18
H43	-34.62	28.52	-0.75
H44	-28.91	27.12	-1.26
H45	-30.14	21.44	-0.9
H46	-35.71	22.74	-1.19
H47	-37.9	23.58	-0.11
H48	-38.66	25.18	0.29
H49	-38.25	27.28	-0.25
H50	-36.96	28.42	-0.68
H51	-38.09	29.09	1.48
H52	-37.66	27.5	2.21
H53	-36.36	28.68	1.8
H54	-36.86	23.49	2.17
H55	-38.66	23.67	2.28
H56	-37.59	25.09	2.58
H57	-34.81	19.05	0.18
H58	-35.92	20.36	-0.3
H59	-36.32	19.59	2.08
H60	-34.65	20.15	2.51
H61	-35.89	21.35	1.97
H62	-32.61	18.64	-0.43
H63	-30.97	19.34	-0.29
H64	-31.34	17.8	1.57
H65	-31.22	19.47	2.22
H66	-32.83	18.68	2.1
H67	-26.43	22.58	-0.48
H68	-27.8	21.42	-0.63
H69	-28.02	21.39	1.89
H70	-26.37	20.88	1.39
H71	-26.65	22.53	2.04
H72	-26.67	26.2	-0.6
H73	-25.96	24.67	-0.01
H74	-25.76	26.54	1.69
H75	-26.77	25.21	2.34
H76	-27.53	26.74	1.74
H77	-28.68	29.47	0.15
H78	-29.84	30.73	0.52
H79	-31.86	31.33	-0.3
H80	-33.44	30.6	-0.8
H81	-33.72	31.94	1.27
H82	-34.06	30.2	1.58
H83	-32.48	30.94	2.12
H84	-30.54	29.55	2.67
H85	-28.8	29.98	2.71
H86	-29.32	28.29	2.33
C1	-33.12	26.16	3.19
C2	-33.04	26.34	4.74
N3	-32.31	25.17	5.37
C3	-30.92	25.18	4.8
C4	-30.94	25.26	3.24
N6	-32.27	25.05	2.67
C5	-32.8	23.82	3.29
C6	-32.97	23.92	4.85
H1	-32.81	27.11	2.7
H2	-34.18	25.96	2.92
C7	-34.41	26.64	5.38
H3	-32.43	27.25	4.92
C8	-30.02	26.28	5.44
H4	-30.43	24.22	5.05
H5	-30.61	26.27	2.92
H6	-30.21	24.52	2.84
H7	-33.77	23.54	2.83
H8	-32.1	22.99	3.04
H9	-34.05	24.02	5.05
C9	-32.52	22.63	5.56
H10	-31.44	22.42	5.34
H11	-32.6	22.77	6.66
C10	-33.35	21.39	5.17
H12	-34.41	21.59	5.39
H13	-33.25	21.22	4.07
C11	-32.9	20.11	5.9
H14	-31.84	19.94	5.69
H15	-32.99	20.27	6.99
C12	-33.7	18.89	5.49
H16	-33.66	18.66	4.4
H17	-33.37	17.96	6.01
H18	-34.78	19.01	5.72
H19	-30.36	27.29	5.13
H20	-30.1	26.21	6.54
C14	-28.52	26.14	5.06
H21	-28.16	25.14	5.39
H22	-28.42	26.2	3.95
C15	-27.64	27.23	5.68
H23	-28.02	28.23	5.36
H24	-27.73	27.18	6.78
C16	-26.16	27.1	5.27
H25	-26.08	27.19	4.17
H26	-25.56	27.91	5.74
H27	-25.73	26.13	5.58
H28	-35.11	25.82	5.17
H29	-34.27	26.7	6.48
C18	-35	27.97	4.92
H30	-34.29	28.8	5.15
H31	-35.16	27.97	3.82
C19	-36.34	28.3	5.58
H32	-37.07	27.5	5.32
H33	-36.22	28.27	6.69
C20	-36.91	29.66	5.15
H34	-37.86	29.85	5.68
H35	-36.22	30.48	5.41
H36	-37.12	29.69	4.06
FE	-39.86	37.21	0.45
C1	-39.2	40.15	-0.08
C2	-39.83	41.47	-0.09
C3	-41.16	41.26	-0.08
C4	-41.35	39.82	-0.19
N5	-40.14	39.16	-0.08
C6	-40.54	34.25	0.01
C7	-39.93	32.94	0.03
C8	-38.58	33.14	0
C9	-38.4	34.57	-0.1
N10	-39.6	35.25	-0.02
C11	-36.94	36.54	-0.14
C12	-35.62	37.13	-0.07
C13	-35.82	38.47	-0.02
C14	-37.24	38.68	-0.1
N15	-37.93	37.5	-0.11
C16	-42.81	37.86	-0.12
C17	-44.12	37.27	-0.01
C18	-43.94	35.93	-0.03
C19	-42.5	35.71	0
N20	-41.83	36.91	0
C21	-42.55	39.19	-0.38
C22	-37.85	39.92	-0.19
C23	-37.19	35.2	-0.33
C24	-41.89	34.49	-0.15
C25	-44.98	34.86	0.11
C26	-45.37	38.02	0.32
C27	-34.38	36.37	0.23
C28	-34.76	39.54	0.04
C29	-40.64	31.64	0.26
C30	-39.11	42.75	0.2
C31	-37.52	32.15	0.28
C32	-42.25	42.25	0.17
C33	-45.43	38.44	1.8
C34	-34.15	36.2	1.74
C35	-45.05	34.3	1.54
C36	-34.76	40.28	1.39
C37	-41	31.43	1.73
C38	-37	32.25	1.72
C39	-42.91	42.06	1.54
C40	-38.89	42.96	1.7
H43	-43.16	39.62	-1.17
H44	-37.34	40.58	-0.89
H45	-36.67	34.76	-1.17
H46	-42.34	33.85	-0.9
H47	-44.74	34.04	-0.6
H48	-45.97	35.28	-0.17
H49	-46.25	37.39	0.07
H50	-45.43	38.93	-0.32
H51	-46.36	39	2.04
H52	-45.41	37.55	2.47
H53	-44.57	39.08	2.05
H54	-44.08	33.84	1.82
H55	-45.84	33.53	1.6
H56	-45.29	35.11	2.26
H57	-40.02	30.81	-0.1
H58	-41.58	31.65	-0.34
H59	-40.07	31.42	2.34
H60	-41.64	32.26	2.09
H61	-41.55	30.48	1.88
H62	-37.87	31.12	0.1
H63	-36.67	32.32	-0.43
H64	-36.18	31.51	1.91
H65	-37.81	32.09	2.45
H66	-36.56	33.25	1.92
H67	-33.52	36.89	-0.25
H68	-34.43	35.37	-0.25
H69	-34.98	35.66	2.21
H70	-33.2	35.64	1.92
H71	-34.05	37.19	2.23
H72	-33.77	39.08	-0.13
H73	-34.95	40.27	-0.78
H74	-34.55	39.56	2.21
H75	-35.75	40.75	1.56
H76	-33.98	41.07	1.39
H77	-38.14	42.75	-0.34
H78	-39.7	43.6	-0.21
H79	-41.85	43.29	0.11
H80	-43.03	42.14	-0.62
H81	-42.16	42.15	2.36
H82	-43.7	42.83	1.69
H83	-43.39	41.06	1.61
H84	-38.42	43.95	1.89
H85	-39.85	42.93	2.26
H86	-38.23	42.17	2.13
C1	-38.45	37.57	3.18
C2	-38.4	37.5	4.75
N3	-39.77	37.38	5.34
C3	-40.33	36.08	4.83
C4	-40.21	35.98	3.28
N6	-39.81	37.26	2.63
C5	-40.71	38.28	3.17
C6	-40.61	38.46	4.72
H1	-37.71	36.88	2.76
H2	-38.16	38.6	2.85
C7	-37.57	38.67	5.36
H3	-37.85	36.57	4.99
C8	-39.76	34.85	5.56
H4	-41.41	36.08	5.05
H5	-39.44	35.21	3.03
H6	-41.16	35.61	2.85
H7	-40.52	39.26	2.68
H8	-41.75	37.98	2.92
H9	-40.09	39.42	4.91
C9	-42.01	38.63	5.37
H10	-42.63	37.73	5.18
H11	-41.87	38.73	6.47
C10	-42.75	39.88	4.89
H12	-42.14	40.78	5.15
H13	-42.87	39.87	3.79
C11	-44.13	40.01	5.54
H14	-44.71	39.08	5.34
H15	-44.02	40.09	6.64
C12	-44.91	41.23	5.02
H16	-45.1	41.2	3.93
H17	-45.9	41.29	5.52
H18	-44.38	42.17	5.25
H19	-38.68	34.73	5.31
H20	-39.84	35.04	6.65
C14	-40.49	33.53	5.23
H21	-41.57	33.64	5.48
H22	-40.4	33.3	4.15
C15	-39.95	32.33	6
H23	-38.86	32.21	5.79
H24	-40.04	32.56	7.09
C16	-40.68	31.03	5.7
H25	-40.59	30.77	4.62
H26	-40.24	30.16	6.25
H27	-41.75	31.07	5.93
H28	-37.97	39.64	5.02
H29	-37.66	38.62	6.46
C18	-36.08	38.61	4.97
H30	-35.64	37.64	5.3
H31	-35.99	38.65	3.86
C19	-35.23	39.72	5.63
H32	-35.62	40.71	5.31
H33	-35.35	39.66	6.73
C20	-33.75	39.62	5.3
H34	-33.6	39.71	4.2
H35	-33.18	40.43	5.8
H36	-33.32	38.64	5.64
FE	-32.31	49.95	0.49
C1	-30.68	52.43	-0.25
C2	-30.71	53.85	0
C3	-32.02	54.17	-0.04
C4	-32.76	52.93	-0.01
N5	-31.91	51.86	-0.09
C6	-33.96	47.43	-0.09
C7	-33.91	45.98	0.02
C8	-32.59	45.67	0.11
C9	-31.86	46.94	0.08
N10	-32.73	48.01	0.08
C11	-29.81	48.25	0
C12	-28.37	48.35	-0.01
C13	-28.09	49.68	-0.09
C14	-29.36	50.35	-0.22
N15	-30.4	49.49	-0.04
C16	-34.83	51.62	0.03
C17	-36.27	51.49	0.04
C18	-36.53	50.17	0
C19	-35.26	49.51	-0.19
N20	-34.24	50.39	0
C21	-34.13	52.81	-0.06
C22	-29.52	51.71	-0.46
C23	-30.5	47.07	-0.13
C24	-35.09	48.16	-0.39
C25	-37.8	49.51	0.51
C26	-37.26	52.63	0.08
C27	-27.38	47.22	0
C28	-26.79	50.37	0.17
C29	-35.05	45.11	0.37
C30	-29.64	54.65	0.68
C31	-31.98	44.3	0.14
C32	-32.62	55.55	-0.02
C33	-37.31	53.28	1.46
C34	-27.1	46.72	1.42
C35	-37.67	49.14	1.99
C36	-26.74	50.97	1.59
C37	-35.49	45.28	1.82
C38	-31.84	43.75	1.56
C39	-33.27	55.88	1.34
C40	-29.58	54.36	2.17
H43	-34.58	53.53	-0.73
H44	-28.89	52.07	-1.28
H45	-30.19	46.47	-0.98
H46	-35.71	47.77	-1.2
H47	-37.95	48.58	-0.08
H48	-38.66	50.16	0.34
H49	-38.25	52.26	-0.22
H50	-36.95	53.38	-0.68
H51	-38.04	54.13	1.45
H52	-37.66	52.56	2.23
H53	-36.32	53.67	1.78
H54	-36.81	48.47	2.17
H55	-38.59	48.64	2.35
H56	-37.53	50.06	2.6
H57	-34.77	44.04	0.21
H58	-35.89	45.35	-0.32
H59	-36.35	44.62	2.05
H60	-34.67	45.04	2.53
H61	-35.8	46.33	1.99
H62	-32.59	43.61	-0.47
H63	-30.97	44.36	-0.34
H64	-31.36	42.75	1.57
H65	-31.22	44.43	2.18
H66	-32.83	43.66	2.06
H67	-26.44	47.54	-0.5
H68	-27.8	46.37	-0.58
H69	-28.02	46.33	1.91
H70	-26.36	45.89	1.38
H71	-26.67	47.52	2.06
H72	-26.67	51.17	-0.6
H73	-25.96	49.64	0.04
H74	-25.75	51.45	1.77
H75	-26.88	50.16	2.34
H76	-27.53	51.72	1.73
H77	-28.65	54.38	0.23
H78	-29.79	55.73	0.47
H79	-31.84	56.3	-0.24
H80	-33.4	55.61	-0.81
H81	-33.73	56.9	1.34
H82	-34.06	55.14	1.6
H83	-32.52	55.84	2.15
H84	-30.56	54.58	2.64
H85	-28.82	55.01	2.64
H86	-29.32	53.3	2.38
C1	-33.11	51.16	3.19
C2	-33	51.32	4.74
N3	-32.28	50.17	5.38
C3	-30.89	50.18	4.81
C4	-30.9	50.28	3.26
N6	-32.26	50.06	2.69
C5	-32.78	48.81	3.29
C6	-32.94	48.92	4.84
H1	-32.76	52.1	2.7
H2	-34.15	50.96	2.89
C7	-34.38	51.61	5.38
H3	-32.4	52.23	4.94
C8	-30	51.28	5.44
H4	-30.4	49.21	5.06
H5	-30.54	51.28	2.95
H6	-30.21	49.52	2.86
H7	-33.77	48.58	2.85
H8	-32.1	47.97	3.05
H9	-34.03	49.01	5.04
C9	-32.48	47.63	5.56
H10	-31.41	47.44	5.34
H11	-32.59	47.8	6.65
C10	-33.3	46.38	5.16
H12	-34.36	46.58	5.39
H13	-33.21	46.2	4.06
C11	-32.86	45.1	5.91
H14	-31.79	44.91	5.71
H15	-32.97	45.26	7
C12	-33.65	43.88	5.51
H16	-33.56	43.69	4.41
H17	-33.32	42.96	6.04
H18	-34.74	44.01	5.71
H19	-30.36	52.29	5.16
H20	-30.07	51.18	6.55
C14	-28.51	51.16	5.07
H21	-28.14	50.16	5.39
H22	-28.39	51.21	3.96
C15	-27.64	52.25	5.73
H23	-28.04	53.26	5.49
H24	-27.71	52.13	6.83
C16	-26.16	52.18	5.35
H25	-26.08	52.3	4.25
H26	-25.59	52.98	5.84
H27	-25.73	51.19	5.63
H28	-35.1	50.8	5.16
H29	-34.24	51.63	6.48
C18	-34.98	52.97	4.94
H30	-34.29	53.78	5.21
H31	-35.11	52.99	3.83
C19	-36.34	53.25	5.57
H32	-37.05	52.44	5.29
H33	-36.22	53.2	6.68
C20	-36.91	54.61	5.17
H34	-37.9	54.8	5.67
H35	-36.2	55.41	5.46
H36	-37.05	54.66	4.07
FE	-39.86	62.19	0.46
C1	-39.22	65.14	-0.07
C2	-39.83	66.44	-0.08
C3	-41.17	66.23	-0.1
C4	-41.35	64.8	-0.19
N5	-40.16	64.14	-0.08
C6	-40.54	59.24	0.01
C7	-39.91	57.92	0.03
C8	-38.58	58.12	-0.03
C9	-38.39	59.56	-0.1
N10	-39.58	60.23	-0.01
C11	-36.94	61.54	-0.16
C12	-35.63	62.12	-0.06
C13	-35.82	63.46	-0.01
C14	-37.24	63.68	-0.09
N15	-37.93	62.49	-0.11
C16	-42.8	62.84	-0.14
C17	-44.12	62.26	-0.03
C18	-43.93	60.91	-0.01
C19	-42.5	60.7	-0.01
N20	-41.83	61.89	0.03
C21	-42.55	64.17	-0.38
C22	-37.85	64.91	-0.17
C23	-37.19	60.19	-0.3
C24	-41.88	59.47	-0.17
C25	-44.97	59.84	0.13
C26	-45.37	63.01	0.32
C27	-34.39	61.35	0.24
C28	-34.76	64.52	0.03
C29	-40.63	56.63	0.26
C30	-39.12	67.74	0.18
C31	-37.48	57.14	0.25
C32	-42.27	67.23	0.14
C33	-45.41	63.39	1.8
C34	-34.15	61.23	1.75
C35	-45	59.24	1.53
C36	-34.78	65.32	1.34
C37	-41.12	56.49	1.71
C38	-37.05	57.17	1.72
C39	-42.9	67.06	1.53
C40	-38.89	68	1.67
H43	-43.13	64.58	-1.21
H44	-37.38	65.57	-0.9
H45	-36.58	59.73	-1.09
H46	-42.35	58.82	-0.9
H47	-44.78	59.05	-0.62
H48	-45.97	60.27	-0.11
H49	-46.26	62.39	0.07
H50	-45.43	63.93	-0.3
H51	-46.35	63.94	2.03
H52	-45.37	62.49	2.44
H53	-44.54	64.04	2.05
H54	-44.01	58.8	1.77
H55	-45.76	58.43	1.6
H56	-45.23	60.01	2.3
H57	-39.97	55.78	0.01
H58	-41.49	56.58	-0.43
H59	-40.26	56.55	2.4
H60	-41.84	57.3	1.96
H61	-41.61	55.5	1.85
H62	-37.83	56.12	-0.03
H63	-36.62	57.39	-0.39
H64	-36.27	56.4	1.91
H65	-37.93	56.93	2.36
H66	-36.67	58.17	2
H67	-33.54	61.86	-0.26
H68	-34.46	60.33	-0.2
H69	-35	60.7	2.23
H70	-33.23	60.64	1.95
H71	-34.05	62.23	2.23
H72	-33.75	64.07	-0.09
H73	-34.91	65.22	-0.82
H74	-34.62	64.65	2.21
H75	-35.76	65.82	1.46
H76	-33.99	66.11	1.32
H77	-38.14	67.71	-0.35
H78	-39.71	68.57	-0.26
H79	-41.85	68.26	0.05
H80	-43.03	67.09	-0.65
H81	-42.14	67.18	2.32
H82	-43.69	67.83	1.69
H83	-43.36	66.05	1.63
H84	-38.44	68.99	1.85
H85	-39.86	67.98	2.22
H86	-38.25	67.22	2.12
C1	-38.44	62.52	3.19
C2	-38.37	62.46	4.76
N3	-39.76	62.35	5.35
C3	-40.33	61.06	4.83
C4	-40.21	60.97	3.26
N6	-39.76	62.24	2.63
C5	-40.68	63.28	3.18
C6	-40.56	63.46	4.73
H1	-37.69	61.83	2.74
H2	-38.18	63.55	2.86
C7	-37.52	63.61	5.38
H3	-37.81	61.53	5.02
C8	-39.74	59.81	5.55
H4	-41.41	61.06	5.08
H5	-39.45	60.19	3.01
H6	-41.16	60.63	2.82
H7	-40.44	64.26	2.71
H8	-41.72	63.03	2.92
H9	-40.02	64.42	4.91
C9	-41.95	63.63	5.39
H10	-42.6	62.75	5.17
H11	-41.82	63.69	6.49
C10	-42.69	64.89	4.91
H12	-42.07	65.78	5.15
H13	-42.81	64.86	3.81
C11	-44.08	65.06	5.54
H14	-44.7	64.16	5.34
H15	-43.95	65.14	6.64
C12	-44.84	66.3	5.04
H16	-44.94	66.24	3.94
H17	-45.84	66.39	5.49
H18	-44.26	67.22	5.29
H19	-38.68	59.67	5.26
H20	-39.78	59.98	6.64
C14	-40.52	58.51	5.23
H21	-41.57	58.65	5.52
H22	-40.47	58.32	4.14
C15	-39.95	57.3	5.98
H23	-38.87	57.17	5.7
H24	-39.97	57.5	7.08
C16	-40.71	55.99	5.7
H25	-40.62	55.81	4.61
H26	-40.19	55.22	6.31
H27	-41.76	56.19	6.02
H28	-37.94	64.59	5.04
H29	-37.64	63.57	6.48
C18	-36.03	63.55	4.99
H30	-35.62	62.57	5.31
H31	-35.92	63.62	3.89
C19	-35.21	64.66	5.66
H32	-35.62	65.63	5.32
H33	-35.33	64.57	6.76
C20	-33.72	64.6	5.29
H34	-33.58	64.69	4.19
H35	-33.16	65.4	5.81
H36	-33.33	63.61	5.61
FE	-32.31	74.92	0.46
C1	-30.66	77.42	-0.23
C2	-30.7	78.85	0
C3	-32.02	79.17	-0.04
C4	-32.76	77.92	-0.01
N5	-31.91	76.85	-0.1
C6	-33.96	72.42	-0.12
C7	-33.89	70.97	0.02
C8	-32.57	70.66	0.11
C9	-31.86	71.92	0.04
N10	-32.73	72.99	0
C11	-29.79	73.23	-0.01
C12	-28.35	73.35	0.03
C13	-28.09	74.67	-0.06
C14	-29.36	75.34	-0.22
N15	-30.4	74.47	-0.08
C16	-34.83	76.6	0.05
C17	-36.27	76.48	0
C18	-36.55	75.15	0.01
C19	-35.26	74.5	-0.17
N20	-34.22	75.37	0
C21	-34.12	77.79	-0.08
C22	-29.51	76.69	-0.48
C23	-30.49	72.04	0.01
C24	-35.11	73.14	-0.37
C25	-37.78	74.51	0.54
C26	-37.24	77.62	0.06
C27	-27.38	72.23	-0.03
C28	-26.79	75.37	0.17
C29	-35.05	70.09	0.37
C30	-29.64	79.63	0.66
C31	-31.98	69.28	0.16
C32	-32.64	80.54	-0.01
C33	-37.29	78.27	1.45
C34	-26.98	71.74	1.37
C35	-37.64	74.15	2.02
C36	-26.75	76.09	1.52
C37	-35.47	70.25	1.83
C38	-31.82	68.75	1.58
C39	-33.27	80.88	1.34
C40	-29.6	79.37	2.18
H43	-34.57	78.47	-0.81
H44	-28.87	77.08	-1.27
H45	-30	71.28	0.62
H46	-35.71	72.73	-1.18
H47	-37.97	73.58	-0.04
H48	-38.65	75.17	0.36
H49	-38.25	77.28	-0.23
H50	-36.91	78.38	-0.69
H51	-38.04	79.1	1.47
H52	-37.66	77.51	2.19
H53	-36.29	78.63	1.77
H54	-36.77	73.46	2.19
H55	-38.56	73.65	2.39
H56	-37.47	75.07	2.62
H57	-34.77	69.03	0.18
H58	-35.92	70.33	-0.29
H59	-36.32	69.58	2.08
H60	-34.62	70.04	2.5
H61	-35.8	71.3	2
H62	-32.59	68.6	-0.45
H63	-30.97	69.33	-0.32
H64	-31.34	67.75	1.58
H65	-31.18	69.45	2.16
H66	-32.81	68.67	2.08
H67	-26.48	72.55	-0.59
H68	-27.83	71.38	-0.58
H69	-27.86	71.41	1.94
H70	-26.27	70.88	1.29
H71	-26.48	72.55	1.94
H72	-26.65	76.11	-0.65
H73	-25.96	74.63	0.11
H74	-25.8	76.62	1.66
H75	-26.88	75.37	2.35
H76	-27.57	76.84	1.58
H77	-28.63	79.35	0.26
H78	-29.78	80.72	0.49
H79	-31.82	81.28	-0.23
H80	-33.37	80.63	-0.83
H81	-33.7	81.9	1.32
H82	-34.08	80.16	1.6
H83	-32.48	80.84	2.13
H84	-30.56	79.6	2.66
H85	-28.82	80	2.66
H86	-29.36	78.3	2.37
C1	-33.11	76.08	3.18
C2	-33.02	76.24	4.73
N3	-32.31	75.1	5.36
C3	-30.89	75.13	4.81
C4	-30.92	75.23	3.24
N6	-32.26	74.99	2.65
C5	-32.76	73.74	3.27
C6	-32.92	73.85	4.82
H1	-32.81	77.04	2.7
H2	-34.17	75.89	2.89
C7	-34.43	76.52	5.36
H3	-32.43	77.16	4.92
C8	-30.02	76.23	5.45
H4	-30.4	74.17	5.08
H5	-30.56	76.23	2.92
H6	-30.19	74.48	2.83
H7	-33.73	73.46	2.83
H8	-32.05	72.92	3.03
H9	-34.01	73.92	5
C9	-32.47	72.56	5.55
H10	-31.39	72.37	5.33
H11	-32.57	72.7	6.64
C10	-33.27	71.31	5.14
H12	-34.36	71.49	5.35
H13	-33.18	71.13	4.05
C11	-32.83	70.05	5.91
H14	-31.74	69.86	5.73
H15	-32.95	70.22	7
C12	-33.65	68.79	5.51
H16	-33.49	68.65	4.42
H17	-33.25	67.94	6.09
H18	-34.7	68.99	5.75
H19	-30.4	77.23	5.16
H20	-30.09	76.14	6.55
C14	-28.54	76.16	5.05
H21	-28.13	75.17	5.32
H22	-28.44	76.29	3.95
C15	-27.68	77.22	5.74
H23	-28.13	78.22	5.52
H24	-27.71	77.09	6.84
C16	-26.2	77.22	5.28
H25	-26.1	77.43	4.19
H26	-25.62	77.98	5.85
H27	-25.77	76.22	5.49
H28	-35.14	75.72	5.13
H29	-34.29	76.56	6.47
C18	-35.02	77.87	4.92
H30	-34.29	78.68	5.17
H31	-35.16	77.87	3.82
C19	-36.36	78.19	5.59
H32	-37.1	77.38	5.35
H33	-36.2	78.15	6.69
C20	-36.94	79.54	5.17
H34	-37.92	79.7	5.67
H35	-36.25	80.36	5.44
H36	-37.07	79.58	4.07
FE	-39.86	87.18	0.44
C1	-39.19	90.14	-0.08
C2	-39.81	91.44	-0.08
C3	-41.16	91.22	-0.06
C4	-41.33	89.8	-0.18
N5	-40.14	89.14	-0.09
C6	-40.54	84.22	-0.02
C7	-39.93	82.91	0.04
C8	-38.58	83.11	-0.01
C9	-38.4	84.54	-0.12
N10	-39.6	85.2	-0.02
C11	-36.93	86.51	-0.16
C12	-35.63	87.09	-0.06
C13	-35.82	88.45	-0.03
C14	-37.24	88.66	-0.09
N15	-37.92	87.47	-0.13
C16	-42.81	87.83	-0.12
C17	-44.13	87.23	-0.05
C18	-43.94	85.88	-0.01
C19	-42.51	85.69	-0.01
N20	-41.83	86.88	0.02
C21	-42.53	89.17	-0.39
C22	-37.85	89.89	-0.21
C23	-37.19	85.17	-0.33
C24	-41.88	84.47	-0.17
C25	-44.97	84.82	0.13
C26	-45.38	87.98	0.3
C27	-34.38	86.32	0.24
C28	-34.77	89.51	0.06
C29	-40.66	81.61	0.27
C30	-39.11	92.72	0.21
C31	-37.48	82.12	0.28
C32	-42.25	92.22	0.17
C33	-45.41	88.36	1.79
C34	-34.17	86.13	1.75
C35	-45	84.22	1.53
C36	-34.74	90.21	1.42
C37	-41.09	81.45	1.72
C38	-37.05	82.13	1.74
C39	-42.91	92.06	1.55
C40	-38.96	92.96	1.72
H43	-43.09	89.58	-1.23
H44	-37.4	90.53	-0.96
H45	-36.61	84.76	-1.16
H46	-42.33	83.85	-0.95
H47	-44.77	84.02	-0.61
H48	-45.97	85.24	-0.13
H49	-46.26	87.35	0.06
H50	-45.46	88.9	-0.33
H51	-46.35	88.91	2.04
H52	-45.36	87.45	2.42
H53	-44.55	89.02	2.03
H54	-44.02	83.76	1.78
H55	-45.78	83.43	1.59
H56	-45.21	85	2.29
H57	-39.98	80.78	-0.03
H58	-41.54	81.59	-0.41
H59	-40.23	81.44	2.42
H60	-41.74	82.32	1.98
H61	-41.68	80.51	1.84
H62	-37.87	81.11	0.03
H63	-36.62	82.3	-0.4
H64	-36.25	81.38	1.93
H65	-37.92	81.92	2.41
H66	-36.67	83.14	2
H67	-33.53	86.88	-0.2
H68	-34.41	85.34	-0.28
H69	-35.05	85.61	2.17
H70	-33.27	85.51	1.94
H71	-34.06	87.11	2.27
H72	-33.78	89.05	-0.12
H73	-34.97	90.26	-0.74
H74	-34.52	89.49	2.25
H75	-35.73	90.68	1.62
H76	-33.98	91.01	1.42
H77	-38.09	92.72	-0.23
H78	-39.69	93.56	-0.22
H79	-41.84	93.25	0.1
H80	-43.03	92.1	-0.61
H81	-42.18	92.19	2.38
H82	-43.73	92.8	1.67
H83	-43.34	91.04	1.64
H84	-38.44	93.93	1.9
H85	-39.93	92.96	2.25
H86	-38.3	92.17	2.15
C1	-38.44	87.55	3.18
C2	-38.39	87.48	4.75
N3	-39.76	87.37	5.33
C3	-40.33	86.07	4.83
C4	-40.19	85.98	3.27
N6	-39.77	87.24	2.62
C5	-40.7	88.26	3.15
C6	-40.57	88.44	4.71
H1	-37.67	86.85	2.79
H2	-38.16	88.56	2.83
C7	-37.57	88.64	5.35
H3	-37.86	86.54	5.01
C8	-39.74	84.83	5.54
H4	-41.42	86.09	5.08
H5	-39.44	85.21	3.01
H6	-41.16	85.66	2.83
H7	-40.5	89.25	2.68
H8	-41.74	87.96	2.87
H9	-40.05	89.41	4.88
C9	-41.96	88.62	5.38
H10	-42.63	87.76	5.17
H11	-41.82	88.7	6.48
C10	-42.69	89.9	4.9
H12	-42.03	90.78	5.09
H13	-42.87	89.86	3.8
C11	-44.05	90.1	5.57
H14	-44.7	89.21	5.41
H15	-43.92	90.21	6.67
C12	-44.83	91.33	5.05
H16	-44.99	91.22	3.96
H17	-45.79	91.46	5.57
H18	-44.2	92.24	5.23
H19	-38.68	84.7	5.27
H20	-39.78	84.99	6.64
C14	-40.52	83.51	5.27
H21	-41.58	83.65	5.53
H22	-40.45	83.31	4.18
C15	-39.95	82.32	6.03
H23	-38.87	82.19	5.74
H24	-39.98	82.49	7.12
C16	-40.7	81.02	5.74
H25	-40.68	80.75	4.66
H26	-40.26	80.21	6.35
H27	-41.76	81.12	6.06
H28	-37.97	89.61	4.99
H29	-37.68	88.62	6.46
C18	-36.08	88.57	5
H30	-35.66	87.59	5.31
H31	-35.95	88.66	3.9
C19	-35.24	89.71	5.66
H32	-35.61	90.69	5.27
H33	-35.4	89.69	6.76
C20	-33.75	89.61	5.35
H34	-33.58	89.7	4.26
H35	-33.18	90.43	5.85
H36	-33.32	88.65	5.69
FE	-17.9	-74.98	0.53
C1	-16.25	-72.5	-0.22
C2	-16.27	-71.08	0
C3	-17.59	-70.73	-0.06
C4	-18.32	-71.98	0.03
N5	-17.47	-73.07	-0.02
C6	-19.53	-77.5	-0.08
C7	-19.46	-78.94	0.01
C8	-18.16	-79.25	0.11
C9	-17.43	-77.99	0.08
N10	-18.3	-76.91	0.06
C11	-15.37	-76.68	0.07
C12	-13.93	-76.56	0.01
C13	-13.68	-75.24	-0.07
C14	-14.95	-74.58	-0.22
N15	-15.96	-75.45	0.08
C16	-20.38	-73.3	0.01
C17	-21.84	-73.44	-0.01
C18	-22.08	-74.77	0.05
C19	-20.82	-75.4	-0.24
N20	-19.77	-74.53	-0.07
C21	-19.69	-72.1	-0.05
C22	-15.1	-73.23	-0.47
C23	-16.08	-77.85	-0.11
C24	-20.68	-76.77	-0.4
[truncated: 11,819 more rows]

## Sheet: 2b_c50p2mini
atom	x	y	z
P	-0.839867	0	0
C	0.73783	0	0
C	2.09061	0	0
C	3.34042	0	0
C	4.69337	0	0
C	5.93955	0	0
C	7.29443	0	0
C	8.53963	0	0
C	9.89529	0	0
C	11.1401	0	0
C	12.4961	0	0
C	13.7408	0	0
C	15.097	0	0
C	16.3415	0	0
C	17.6979	0	0
C	18.9424	0	0
C	20.2987	0	0
C	21.5433	0	0
C	22.8996	0	0
C	24.1441	0	0
C	25.5005	0	0
C	26.745	0	0
C	28.1014	0	0
C	29.3459	0	0
C	30.7023	0	0
C	31.9468	0	0
C	33.3032	0	0
C	34.5477	0	0
C	35.9041	0	0
C	37.1486	0	0
C	38.505	0	0
C	39.7495	0	0
C	41.1059	0	0
C	42.3504	0	0
C	43.7067	0	0
C	44.9513	0	0
C	46.3076	0	0
C	47.5521	0	0
C	48.9085	0	0
C	50.153	0	0
C	51.5092	0	0
C	52.7539	0	0
C	54.1099	0	0
C	55.3547	0	0
C	56.7104	0	0
C	57.9556	0	0
C	59.3105	0	0
C	60.5566	0	0
C	61.9096	0	0
C	63.1594	0	0
C	64.5122	0	0
P	66.0899	0	0

## Sheet: 2b_c50cl2mini
atom	x	y	z
Cl	-0.90562	0	0
C	0.79864	0	0
C	2.02136	0	0
C	3.39623	0	0
C	4.63148	0	0
C	5.99571	0	0
C	7.23581	0	0
C	8.59609	0	0
C	9.83829	0	0
C	11.1967	0	0
C	12.44	0	0
C	13.7975	0	0
C	15.0412	0	0
C	16.3982	0	0
C	17.6423	0	0
C	18.999	0	0
C	20.2432	0	0
C	21.5997	0	0
C	22.844	0	0
C	24.2005	0	0
C	25.4448	0	0
C	26.8012	0	0
C	28.0456	0	0
C	29.402	0	0
C	30.6464	0	0
C	32.0028	0	0
C	33.2472	0	0
C	34.6036	0	0
C	35.848	0	0
C	37.2044	0	0
C	38.4488	0	0
C	39.8052	0	0
C	41.0495	0	0
C	42.406	0	0
C	43.6503	0	0
C	45.0068	0	0
C	46.251	0	0
C	47.6077	0	0
C	48.8518	0	0
C	50.2088	0	0
C	51.4525	0	0
C	52.81	0	0
C	54.0533	0	0
C	55.4117	0	0
C	56.6539	0	0
C	58.0142	0	0
C	59.2543	0	0
C	60.6185	0	0
C	61.8538	0	0
C	63.2286	0	0
C	64.4514	0	0
Cl	66.1556	0	0

## Sheet: 3b_assh
atom	x	y	z
D1	2.06791	0.004511	-2.46791
D2	3.86559	0.004217	-2.67574
D3	6.26334	0.004606	-2.87218
D4	7.92001	0.006084	-2.07355
D5	9.97496	-0.000106	-2.12885
D6	11.7257	-0.003885	-1.27431
D7	14.0382	-0.007941	-1.3053
D8	15.9376	0.006974	-2.40026
D9	17.8818	-0.004921	-2.0219
D10	20.0763	0.00679	-1.73788
D11	21.9286	-0.003071	-1.94668
D12	23.8264	0.009251	-2.69856
D13	26.0565	-0.000722	-1.78918
D14	28.1155	-0.003196	-2.16807
D15	30.011	-0.006053	-2.0017
D16	31.6547	-0.006485	-2.80106
D17	33.7167	0.005264	-2.78954
D18	35.8857	0.000982	-1.89422
D19	38.0598	-0.000286	-1.45357
D20	39.7194	-0.009813	-2.10338
D21	42.0822	-0.010997	-2.52692
D22	43.7733	0.002409	-2.79017
D23	45.8388	-0.012825	-2.0786
D24	47.8448	0.010242	-2.25321
D25	49.6085	-0.008202	-2.98229
D26	51.4898	0.0142	-2.32358
D27	53.6619	0.009232	-2.41351
D28	55.8197	0.007055	-1.63918
D29	57.4536	0.004323	-0.977612
D30	59.3648	0.015049	-0.390158
D31	61.7973	0.002387	-0.856056
D32	63.5949	-0.012872	-1.22258
D33	65.8866	-0.006497	-1.36862
D34	67.5773	-0.001834	-0.866117
D35	69.8902	-0.000639	-1.37271
D36	71.6273	-0.00465	-1.45042
D37	73.6798	-0.006018	-2.01078
D38	75.8829	0.006227	-1.58759
D39	77.7715	0.009327	-1.8096
D40	79.7316	-0.002709	-1.66307
D41	80.681	-0.008983	-0.494814
D42	82.6059	-0.018348	0.079536
D43	82.0205	0.015984	-1.87032
D44	84.2348	0.003471	-1.72218
D45	86.2139	0.007458	-2.65902
D46	88.17	0.012417	-2.76362
D47	90.5981	0.00329	-3.24553
D48	92.0317	-0.006075	-2.08724
D49	94.1799	-0.006727	-2.53574
D50	95.7384	-0.005408	-1.49791
D51	98.1557	-0.005903	-1.73526
D52	100.007	0.00062	-2.2291
D53	-0.025747	-0.00812	-1.9983
D54	2.00412	0.004168	-2.00463
D55	4.00656	-0.019611	-2.01286
D56	5.99956	-0.001192	-1.99546
D57	8.00081	-0.010312	-1.98832
D58	10.0095	-0.004501	-2.01227
D59	12.01	0.011148	-2.0039
D60	14.0086	-0.002356	-1.99826
D61	15.9945	0.011978	-1.9938
D62	18.0031	-0.000191	-2.00935
D63	20.005	0.001202	-2.0091
D64	21.9953	0.008641	-1.98771
D65	24.0032	0.007124	-1.99121
D66	25.998	0.000683	-1.99916
D67	27.9944	0.003872	-1.99264
D68	30.0002	-0.001414	-2.01164
D69	32.0023	-0.019947	-1.9975
D70	33.9882	0.002517	-1.98514
D71	36.0013	-0.013668	-2.00726
D72	38.0043	-0.004995	-1.98508
D73	39.9932	-0.009427	-2.00725
D74	41.9962	-0.006067	-1.98244
D75	43.9854	0.00493	-1.99058
D76	45.9803	0.003901	-1.9906
D77	48.0067	0.000385	-1.98254
D78	50.0051	0.007668	-2.0037
D79	52.0104	0.002728	-1.99628
D80	54.0271	0.006466	-2.005
D81	56.0041	-0.009376	-1.99789
D82	57.9852	-0.010414	-2.002
D83	59.9909	-0.003576	-2.00116
D84	62.02	-0.001593	-1.98431
D85	63.9904	0.004139	-1.98119
D86	66.0059	-0.004685	-2.00183
D87	67.9759	-0.010889	-2.02506
D88	70.0027	-0.000105	-2.00801
D89	71.9991	0.003328	-2.01514
D90	73.998	0.007553	-2.00599
D91	75.996	0.009499	-2.00545
D92	78.0152	5.7e-05	-2.0136
D93	79.9888	0.008783	-2.00811
D94	82.0007	0.004194	-2.00566
D95	84.0126	-0.00761	-1.97012
D96	86.0269	-1e-05	-2.0079
D97	87.9977	0.011226	-2.00426
D98	89.9915	0.00381	-1.99495
D99	91.99	-0.002855	-2.01076
D100	94.0083	7.2e-05	-2.00198
D101	95.9745	-0.006782	-1.98974
D102	98.0081	0.005035	-1.99699
D103	99.9935	0.011091	-2.00744
D104	101.999	0.006418	-2.02048

## Sheet: 4d_dassh
atom	x	y	z
D1	0.113337	-0.002871	-0.109062
D2	1.02488	0.010901	1.59753
D3	1.96626	-0.026007	-0.039778
D4	2.94206	-0.007877	1.58568
D5	4.13694	0.007429	0.038767
D6	4.85985	0.001162	1.73361
D7	6.00998	0.005569	0.091948
D8	7.11069	-0.011129	1.84591
D9	7.8841	0.003532	0.127917
D10	8.94068	-0.005817	1.77847
D11	10.064	0.023746	0.27271
D12	11.0961	-0.007057	1.77082
D13	12.0167	0.01338	-0.015392
D14	12.9506	0.002742	1.67006
D15	14.1346	-0.027761	0.233345
D16	15.0871	-0.00308	1.83673
D17	15.9091	-0.017624	0.165044
D18	17.132	-0.014372	1.82434
D19	18.0614	0.005922	-0.180454
D20	19.0591	0.007024	1.55576
D21	19.8494	-0.011454	0.1091
D22	21.1507	0.007477	1.41353
D23	22.0218	-0.000181	-0.284166
D24	22.9	-0.021181	1.76226
D25	23.9681	-0.010023	0.027428
D26	24.8644	0.012044	1.5602
D27	25.8774	-0.015211	-0.214272
D28	26.8352	-0.005655	1.53513
D29	28.2051	-0.014849	-0.027847
D30	28.8934	-0.00247	1.92711
D31	29.9631	0.009317	-0.03294
D32	31.1584	-0.010328	1.43993
D33	31.881	-0.007954	0.041256
D34	32.9452	0.0101	1.71221
D35	34.319	0.01577	-0.126867
D36	35.1122	0.005199	1.79324
D37	36.3196	-0.003881	-0.104141
D38	37.1968	0.013256	1.70996
D39	38.0138	0.001593	0.056356
D40	38.8389	0.002241	1.8379
D41	39.8892	-0.012226	-0.204773
D42	40.7332	0.020983	1.63552
D43	41.9854	-0.014019	-0.062218
D44	42.7015	0.004692	1.81512
D45	43.8667	0.039082	0.236039
D46	44.9862	-0.017042	2.13478
D47	45.976	0.002232	0.082254
D48	47.062	0.011208	1.52314
D49	47.8964	-0.010147	-0.165453
D50	48.969	-3.8e-05	1.64806
D51	49.9876	-0.010977	0.059633
D52	50.8576	0.002799	1.7913
D53	-9.5e-05	0.005703	-0.003548
D54	1.0025	0.000954	1.72886
D55	2.00028	0.002381	0.000668
D56	3.0004	0.031681	1.73008
D57	4.00144	0.000687	-0.002403
D58	4.99694	0.022984	1.72944
D59	6.00264	0.027037	0.001745
D60	7.00222	0.001249	1.73132
D61	8.00078	-0.01543	0.010853
D62	9.00118	0.007231	1.73169
D63	9.99785	-0.011883	-0.00864
D64	10.9959	0.005665	1.73188
D65	12.0065	0.013275	0.009031
D66	13.0028	-0.003643	1.73185
D67	13.9981	-0.014963	-0.007658
D68	15.0026	-0.000114	1.73024
D69	16.0014	0.013876	-0.000362
D70	17.0002	-0.015955	1.72833
D71	18.0006	-0.001802	0.001119
D72	18.9951	-0.000515	1.72889
D73	19.9985	0.004015	0.006561
D74	21.001	0.016251	1.72594
D75	22.0084	0.014935	0.002861
D76	22.999	-0.013676	1.73324
D77	24.0002	0.006682	-0.009289
D78	25.0048	-0.012674	1.72997
D79	25.9967	0.00741	-0.00267
D80	26.9954	0.013647	1.72933
D81	28.0054	-0.000973	-0.004339
D82	29.0049	-0.001202	1.73027
D83	30.0022	0.022125	-0.008354
D84	31.0001	-0.005255	1.72968
D85	32.0006	-0.015011	-0.011635
D86	33.0037	-0.024452	1.7304
D87	34.0097	-0.003309	0.006299
D88	34.9992	-0.025721	1.73154
D89	35.9948	-0.009766	-0.006514
D90	36.9924	0.00446	1.72792
D91	37.999	0.012819	-0.007496
D92	38.9949	-0.001211	1.73152
D93	39.9888	0.004883	-7.6e-05
D94	40.9969	-0.006723	1.73142
D95	42.0059	-0.011921	0.006666
D96	42.9904	0.000105	1.73148
D97	44.0039	0.011215	0.00308
D98	45.0005	-0.002546	1.73156
D99	45.9925	0.004787	0.000789
D100	47.0009	0.004609	1.72923
D101	47.9968	0.003729	0.004368
D102	48.9955	0.004797	1.73083
D103	49.9974	-0.014362	0.004676
D104	51.0051	-0.00411	1.72878

## Sheet: 5a_axialcoordination
atom	x	y	z
FE	10.96	-0.06	0.56
C1	12.62	2.43	-0.15
C2	12.6	3.87	0
C3	11.27	4.2	-0.04
C4	10.53	2.95	0.09
N5	11.4	1.89	0.12
C6	9.32	-2.55	-0.14
C7	9.38	-3.98	0.02
C8	10.69	-4.29	0.12
C9	11.41	-3.03	0.05
N10	10.55	-1.97	0.04
C11	13.47	-1.74	0.1
C12	14.91	-1.62	0.02
C13	15.19	-0.3	-0.12
C14	13.91	0.35	-0.2
N15	12.9	-0.5	0.14
C16	8.47	1.64	0.04
C17	7.04	1.52	-0.01
C18	6.77	0.18	0.04
C19	8.03	-0.45	-0.23
N20	9.07	0.41	-0.03
C21	9.17	2.82	-0.09
C22	13.73	1.68	-0.47
C23	12.76	-2.89	-0.16
C24	8.19	-1.81	-0.42
C25	5.6	-0.46	0.7
C26	6.05	2.63	0.03
C27	15.89	-2.77	-0.03
C28	16.48	0.38	0.17
C29	8.23	-4.85	0.42
C30	13.68	4.68	0.62
C31	11.3	-5.66	0.07
C32	10.7	5.57	-0.03
C33	5.9	3.23	1.44
C34	16.09	-3.41	1.34
C35	5.93	-0.86	2.14
C36	16.49	0.95	1.6
C37	7.94	-4.74	1.92
C38	11.54	-6.27	1.46
C39	10.09	5.96	1.34
C40	13.73	4.44	2.13
H43	8.77	3.5	-0.84
H44	14.22	2	-1.39
H45	13.13	-3.44	-1.03
H46	7.53	-2.28	-1.16
H47	5.3	-1.34	0.1
H48	4.76	0.26	0.71
H49	5.06	2.25	-0.32
H50	6.38	3.42	-0.67
H51	5.11	4.01	1.45
H52	5.58	2.44	2.16
H53	6.86	3.66	1.79
H54	6.8	-1.55	2.14
H55	5.05	-1.38	2.6
H56	6.18	0.05	2.73
H57	8.44	-5.9	0.15
H58	7.34	-4.52	-0.16
H59	7.08	-5.37	2.22
H60	8.84	-5.03	2.51
H61	7.69	-3.68	2.18
H62	10.63	-6.32	-0.52
H63	12.28	-5.62	-0.46
H64	12.02	-7.26	1.38
H65	12.22	-5.61	2.04
H66	10.58	-6.38	2.02
H67	16.86	-2.41	-0.43
H68	15.53	-3.53	-0.75
H69	15.13	-3.78	1.76
H70	16.8	-4.26	1.27
H71	16.51	-2.66	2.07
H72	16.6	1.23	-0.54
H73	17.3	-0.35	0.02
H74	17.44	1.49	1.81
H75	16.39	0.12	2.34
H76	15.66	1.66	1.77
H77	14.66	4.4	0.17
H78	13.52	5.76	0.42
H79	11.48	6.3	-0.33
H80	9.91	5.62	-0.81
H81	9.71	7	1.31
H82	9.25	5.28	1.59
H83	10.86	5.88	2.14
H84	12.76	4.76	2.58
H85	14.55	5.02	2.6
H86	13.89	3.36	2.36
C1	9.89	0.99	3.26
C2	9.98	1.18	4.81
N3	10.75	0.07	5.46
C3	12.16	0.15	4.92
C4	12.15	0.25	3.36
N6	10.83	-0.05	2.74
C5	10.36	-1.32	3.37
C6	10.17	-1.2	4.92
H1	10.11	1.96	2.77
H2	8.85	0.72	2.97
C7	8.58	1.42	5.44
H3	10.55	2.12	4.96
C8	13.02	1.25	5.59
H4	12.67	-0.81	5.16
H5	12.43	1.28	3.06
H6	12.94	-0.43	2.95
H7	9.41	-1.62	2.88
H8	11.1	-2.12	3.16
H9	9.08	-1.17	5.12
C9	10.67	-2.47	5.65
H10	11.75	-2.65	5.43
H11	10.56	-2.33	6.75
C10	9.88	-3.73	5.27
H12	8.8	-3.52	5.46
H13	10.01	-3.93	4.19
C11	10.29	-4.99	6.05
H14	11.38	-5.15	5.9
H15	10.13	-4.8	7.13
C12	9.52	-6.25	5.64
H16	9.7	-6.48	4.57
H17	9.86	-7.11	6.25
H18	8.43	-6.11	5.79
H19	12.61	2.26	5.33
H20	12.97	1.15	6.69
C14	14.5	1.22	5.17
H21	14.93	0.23	5.44
H22	14.58	1.31	4.07
C15	15.36	2.31	5.82
H23	14.94	3.29	5.51
H24	15.28	2.19	6.92
C16	16.83	2.23	5.4
H25	16.95	2.36	4.3
H26	17.41	3.04	5.89
H27	17.29	1.27	5.71
H28	7.91	0.55	5.21
H29	8.71	1.47	6.54
C18	7.91	2.71	4.98
H30	8.6	3.56	5.19
H31	7.75	2.66	3.88
C19	6.56	2.98	5.67
H32	5.86	2.14	5.5
H33	6.74	3.06	6.76
C20	5.91	4.29	5.2
H34	4.92	4.45	5.69
H35	6.55	5.17	5.41
H36	5.74	4.26	4.11
FE	3.41	12.25	0.47
C1	4.06	15.18	-0.07
C2	3.44	16.49	-0.06
C3	2.1	16.27	-0.07
C4	1.92	14.83	-0.18
N5	3.12	14.17	-0.11
C6	2.76	9.28	0.03
C7	3.37	7.95	0.03
C8	4.72	8.17	0.02
C9	4.9	9.61	-0.06
N10	3.71	10.27	0.06
C11	6.34	11.58	-0.11
C12	7.65	12.16	-0.05
C13	7.47	13.51	-0.01
C14	6.04	13.73	-0.08
N15	5.35	12.53	-0.07
C16	0.47	12.87	-0.17
C17	-0.83	12.29	0.05
C18	-0.64	10.95	-0.02
C19	0.78	10.74	-0.02
N20	1.46	11.93	0
C21	0.72	14.2	-0.41
C22	5.42	14.95	-0.21
C23	6.1	10.23	-0.3
C24	1.4	9.52	-0.17
C25	-1.69	9.87	0.04
C26	-2.07	13.02	0.46
C27	8.91	11.38	0.22
C28	8.52	14.57	0.09
C29	2.68	6.64	0.25
C30	4.15	17.79	0.13
C31	5.8	7.15	0.24
C32	1.02	17.28	0.16
C33	-1.83	14	1.62
C34	9.14	11.17	1.71
C35	-1.75	9.17	1.4
C36	8.54	15.27	1.45
C37	2.62	6.23	1.73
C38	6.47	7.3	1.6
C39	0.74	17.52	1.64
C40	4.73	17.93	1.54
H43	0.15	14.55	-1.27
H44	5.9	15.65	-0.9
H45	6.66	9.81	-1.14
H46	0.92	8.83	-0.87
H47	-1.47	9.11	-0.74
H48	-2.69	10.3	-0.19
H49	-2.82	12.27	0.78
H50	-2.47	13.57	-0.42
H51	-2.79	14.47	1.92
H52	-1.44	13.43	2.49
H53	-1.09	14.77	1.33
H54	-0.79	8.68	1.65
H55	-2.54	8.38	1.37
H56	-1.99	9.91	2.19
H57	3.23	5.85	-0.31
H58	1.66	6.69	-0.18
H59	3.65	6.19	2.16
H60	2.03	6.97	2.32
H61	2.15	5.23	1.8
H62	5.4	6.12	0.14
H63	6.59	7.29	-0.54
H64	7.27	6.54	1.74
H65	5.72	7.17	2.41
H66	6.89	8.32	1.72
H67	9.76	11.91	-0.26
H68	8.83	10.4	-0.29
H69	8.29	10.61	2.15
H70	10.07	10.58	1.89
H71	9.23	12.14	2.24
H72	9.52	14.13	-0.13
H73	8.31	15.31	-0.71
H74	8.77	14.55	2.27
H75	7.54	15.72	1.64
H76	9.3	16.07	1.47
H77	4.99	17.87	-0.6
H78	3.45	18.62	-0.1
H79	1.33	18.23	-0.31
H80	0.09	16.93	-0.35
H81	1.66	17.81	2.18
H82	-0.02	18.32	1.78
H83	0.36	16.58	2.11
H84	5.15	18.95	1.67
H85	3.93	17.77	2.3
H86	5.52	17.16	1.72
C1	4.75	12.63	3.25
C2	4.74	12.57	4.82
N3	3.36	12.48	5.36
C3	2.79	11.19	4.84
C4	2.97	11.07	3.3
N6	3.44	12.32	2.66
C5	2.53	13.39	3.16
C6	2.59	13.59	4.71
H1	5.51	11.92	2.86
H2	5.05	13.65	2.93
C7	5.59	13.7	5.45
H3	5.26	11.63	5.11
C8	3.29	9.95	5.61
H4	1.69	11.25	5.01
H5	3.73	10.29	3.07
H6	2.02	10.72	2.85
H7	2.71	14.35	2.64
H8	1.49	13.08	2.89
H9	3.14	14.54	4.89
C9	1.18	13.82	5.32
H10	0.53	12.95	5.1
H11	1.26	13.89	6.43
C10	0.49	15.08	4.79
H12	1.14	15.97	4.98
H13	0.35	14.99	3.69
C11	-0.87	15.33	5.46
H14	-1.52	14.44	5.34
H15	-0.71	15.46	6.55
C12	-1.59	16.54	4.89
H16	-1.77	16.41	3.8
H17	-2.56	16.73	5.39
H18	-0.96	17.45	5.02
H19	4.37	9.77	5.41
H20	3.19	10.16	6.7
C14	2.52	8.67	5.27
H21	1.43	8.85	5.45
H22	2.6	8.46	4.18
C15	2.98	7.46	6.07
H23	4.06	7.3	5.89
H24	2.84	7.66	7.16
C16	2.21	6.18	5.71
H25	2.34	5.92	4.64
H26	2.58	5.31	6.3
H27	1.13	6.29	5.92
H28	5.19	14.69	5.14
H29	5.53	13.62	6.55
C18	7.08	13.64	5.07
H30	7.51	12.65	5.35
H31	7.22	13.76	3.98
C19	7.89	14.73	5.78
H32	7.5	15.74	5.5
H33	7.77	14.66	6.88
C20	9.38	14.68	5.46
H34	9.57	14.83	4.38
H35	9.93	15.47	6.02
H36	9.81	13.7	5.74
AU	-0.02	-0.01	-2.99
AU	2.88	0	-2.97
AU	5.77	0	-2.99
AU	8.66	0	-2.96
AU	11.53	-0.01	-2.98
AU	1.43	2.49	-3
AU	4.33	2.5	-2.97
AU	7.21	2.52	-3.03
AU	10.1	2.49	-2.96
AU	12.98	2.5	-3.07
AU	0	4.99	-2.97
AU	2.88	4.99	-2.96
AU	5.77	5	-2.97
AU	8.66	5	-2.97
AU	11.54	4.99	-3
AU	1.44	7.49	-3.01
AU	4.32	7.5	-2.96
AU	7.21	7.49	-3.05
AU	10.1	7.49	-2.99
AU	12.98	7.49	-2.96
AU	0	10	-3.01
AU	2.89	9.99	-2.99
AU	5.77	9.99	-2.97
AU	8.66	10	-2.99
AU	11.54	9.99	-2.96
AU	1.44	12.5	-2.96
AU	4.32	12.49	-2.96
AU	7.21	12.49	-2.98
AU	10.1	12.49	-3
AU	12.98	12.5	-2.96
AU	0	15	-3.01
AU	2.89	15	-3.03
AU	5.77	14.99	-2.97
AU	8.65	15	-3.05
AU	11.54	14.99	-2.99
AU	1.44	17.5	-3
AU	4.33	17.49	-2.97
AU	7.22	17.49	-2.97
AU	10.1	17.49	-2.98
AU	12.98	17.49	-2.97
AU	0	19.99	-2.99
AU	2.89	19.99	-2.99
AU	5.78	20	-2.97
AU	8.66	19.99	-2.99
AU	11.54	20	-2.99
AU	1.44	22.49	-2.97
AU	4.33	22.49	-2.96
AU	7.22	22.5	-2.99
AU	10.09	22.48	-3.08
AU	12.98	22.5	-3
AU	0	1.66	-5.37
AU	2.89	1.66	-5.35
AU	5.77	1.67	-5.35
AU	8.66	1.67	-5.35
AU	11.53	1.67	-5.36
AU	1.44	4.17	-5.34
AU	4.32	4.16	-5.34
AU	7.21	4.18	-5.36
AU	10.09	4.16	-5.35
AU	12.98	4.17	-5.37
AU	0	6.66	-5.35
AU	2.89	6.66	-5.35
AU	5.76	6.66	-5.36
AU	8.66	6.66	-5.36
AU	11.54	6.67	-5.35
AU	1.44	9.16	-5.36
AU	4.33	9.16	-5.34
AU	7.21	9.17	-5.36
AU	10.1	9.17	-5.35
AU	12.98	9.16	-5.35
AU	0	11.67	-5.34
AU	2.88	11.66	-5.34
AU	5.77	11.66	-5.34
AU	8.65	11.66	-5.35
AU	11.54	11.66	-5.34
AU	1.44	14.16	-5.36
AU	4.33	14.16	-5.35
AU	7.21	14.16	-5.36
AU	10.1	14.16	-5.37
AU	12.98	14.16	-5.35
AU	0	16.66	-5.36
AU	2.88	16.66	-5.36
AU	5.77	16.66	-5.34
AU	8.65	16.67	-5.36
AU	11.54	16.66	-5.35
AU	1.44	19.16	-5.35
AU	4.33	19.16	-5.34
AU	7.21	19.16	-5.35
AU	10.1	19.16	-5.35
AU	12.98	19.16	-5.35
AU	0	21.66	-5.35
AU	2.88	21.66	-5.34
AU	5.77	21.66	-5.34
AU	8.64	21.65	-5.37
AU	11.55	21.65	-5.37
AU	1.44	24.15	-5.34
AU	4.33	24.15	-5.34
AU	7.22	24.16	-5.35
AU	10.09	24.16	-5.37
AU	12.98	24.16	-5.36
AU	0	3.33	-7.73
AU	2.88	3.33	-7.71
AU	5.77	3.33	-7.72
AU	8.65	3.33	-7.72
AU	11.54	3.33	-7.73
AU	1.44	5.83	-7.71
AU	4.32	5.83	-7.72
AU	7.21	5.83	-7.73
AU	10.1	5.83	-7.72
AU	12.98	5.83	-7.73
AU	0	8.33	-7.72
AU	2.88	8.33	-7.72
AU	5.77	8.33	-7.72
AU	8.65	8.33	-7.72
AU	11.54	8.33	-7.72
AU	1.44	10.83	-7.72
AU	4.33	10.83	-7.71
AU	7.21	10.83	-7.72
AU	10.1	10.83	-7.72
AU	12.98	10.83	-7.71
AU	0	13.32	-7.72
AU	2.88	13.32	-7.72
AU	5.77	13.32	-7.72
AU	8.65	13.33	-7.73
AU	11.54	13.32	-7.72
AU	1.44	15.82	-7.72
AU	4.33	15.82	-7.72
AU	7.21	15.82	-7.72
AU	10.1	15.82	-7.72
AU	12.98	15.82	-7.72
AU	0	18.32	-7.72
AU	2.88	18.32	-7.72
AU	5.77	18.32	-7.71
AU	8.65	18.33	-7.72
AU	11.54	18.32	-7.72
AU	1.44	20.82	-7.72
AU	4.33	20.82	-7.71
AU	7.21	20.82	-7.72
AU	10.1	20.82	-7.73
AU	12.99	20.82	-7.72
AU	0	23.32	-7.72
AU	2.88	23.32	-7.71
AU	5.77	23.32	-7.71
AU	8.65	23.32	-7.73
AU	11.54	23.32	-7.73
AU	1.44	0.83	-7.72
AU	4.33	0.83	-7.72
AU	7.21	0.83	-7.72
AU	10.09	0.84	-7.73
AU	12.98	0.83	-7.73

## Sheet: 5b_pdp
atom	x	y	z
Fe	11.54	0	0
C	14.247	1.423	0.026
C	14.829	2.737	0.087
C	13.789	3.647	0.035
C	12.569	2.886	-0.057
N	12.859	1.522	-0.055
C	8.837	-1.42	0.119
C	8.251	-2.729	0.249
C	9.282	-3.642	0.195
C	10.502	-2.888	0.05
N	10.221	-1.526	0.017
C	12.959	-2.71	0.016
C	14.278	-3.294	0.095
C	15.185	-2.259	0.125
C	14.424	-1.033	0.049
N	13.067	-1.326	-0.01
C	10.114	2.711	-0.052
C	8.796	3.3	0.02
C	7.893	2.257	0.066
C	8.66	1.034	0.022
N	10.016	1.326	-0.048
C	11.295	3.448	-0.073
C	14.982	0.242	0.072
C	11.778	-3.448	0.026
C	8.1	-0.237	0.104
C	6.406	2.343	0.187
C	8.503	4.757	0.167
C	8.55	5.166	1.624
C	5.928	2.127	1.609
C	6.803	-2.971	0.517
C	6.45	-2.581	1.94
C	9.167	-5.131	0.287
C	9.067	-5.63	1.714
C	14.576	-4.757	0.217
C	14.621	-5.196	1.667
C	16.667	-2.382	0.268
C	17.117	-2.202	1.704
C	16.269	3.029	0.348
C	13.893	5.135	0.137
C	13.834	5.617	1.573
C	16.598	2.787	1.817
H	11.223	4.545	-0.059
H	16.076	0.328	0.135
H	11.859	-4.543	0.053
H	7.007	-0.311	0.171
H	5.924	1.593	-0.47
H	6.064	3.335	-0.163
H	7.5	4.983	-0.246
H	9.23	5.36	-0.413
H	8.262	6.219	1.749
H	7.867	4.552	2.227
H	9.56	5.041	2.036
H	6.154	1.109	1.952
H	4.841	2.269	1.676
H	6.402	2.833	2.305
H	6.554	-4.039	0.35
H	6.18	-2.382	-0.184
H	6.814	-1.573	2.177
H	5.366	-2.572	2.096
H	6.891	-3.276	2.666
H	8.265	-5.468	-0.27
H	10.036	-5.611	-0.203
H	9.966	-5.378	2.291
H	8.2	-5.191	2.231
H	8.955	-6.723	1.732
H	15.551	-4.976	-0.262
H	13.814	-5.349	-0.328
H	13.637	-5.086	2.139
H	14.93	-6.245	1.751
H	15.336	-4.587	2.239
H	17.188	-1.644	-0.371
H	16.983	-3.382	-0.087
H	18.169	-2.495	1.824
H	16.519	-2.816	2.393
H	17.02	-1.156	2.021
H	16.913	2.401	-0.291
H	16.487	4.077	0.08
H	14.846	5.472	-0.316
H	13.079	5.616	-0.442
H	14.631	5.161	2.18
H	13.96	6.708	1.618
H	12.871	5.368	2.04
H	17.118	3.649	2.257
H	17.241	1.906	1.946
H	15.694	2.618	2.414
Fe	4.33	12.49	0
C	6.096	14.987	0.026
C	6.018	16.421	0.087
C	4.679	16.76	0.035
C	3.937	15.528	-0.057
N	4.814	14.445	-0.055
C	2.566	9.997	0.119
C	2.639	8.565	0.249
C	3.971	8.219	0.195
C	4.716	9.445	0.05
N	3.848	10.531	0.017
C	6.826	10.719	0.016
C	8.265	10.797	0.095
C	8.604	12.131	0.125
C	7.368	12.879	0.049
N	6.292	12.001	-0.01
C	1.829	14.258	-0.052
C	0.387	14.184	0.02
C	0.056	12.845	0.066
C	1.295	12.103	0.022
N	2.37	12.979	-0.048
C	2.547	15.451	-0.073
C	7.287	14.268	0.072
C	6.107	9.525	0.026
C	1.372	10.717	0.104
C	-1.308	12.246	0.187
C	-0.536	15.349	0.167
C	-0.679	15.736	1.624
C	-1.636	11.837	1.609
C	1.458	7.692	0.517
C	0.967	7.879	1.94
C	4.545	6.84	0.287
C	4.682	6.35	1.714
C	9.195	9.629	0.217
C	9.434	9.259	1.667
C	9.979	12.695	0.268
C	10.299	13.059	1.704
C	7.168	17.336	0.348
C	4.095	18.133	0.137
C	3.824	18.536	1.573
C	7.571	17.27	1.817
H	1.984	16.395	-0.059
H	8.223	14.841	0.135
H	6.677	8.586	0.053
H	0.433	10.154	0.171
H	-1.396	11.359	-0.47
H	-2.063	12.975	-0.163
H	-1.531	15.095	-0.246
H	-0.162	16.216	-0.413
H	-1.414	16.543	1.749
H	-1.009	14.878	2.227
H	0.277	16.083	2.036
H	-0.972	11.032	1.952
H	-2.669	11.47	1.676
H	-1.534	12.682	2.305
H	1.721	6.628	0.35
H	0.636	7.934	-0.184
H	0.833	8.943	2.177
H	-0.003	7.395	2.096
H	1.675	7.459	2.666
H	3.895	6.131	-0.27
H	5.537	6.808	-0.203
H	5.369	6.984	2.291
H	3.711	6.347	2.231
H	5.079	5.325	1.732
H	10.163	9.877	-0.262
H	8.784	8.757	-0.328
H	8.508	8.91	2.139
H	10.185	8.464	1.751
H	9.795	10.125	2.239
H	10.109	13.588	-0.371
H	10.716	11.947	-0.087
H	11.369	13.276	1.824
H	10.045	12.242	2.393
H	9.737	13.948	2.021
H	8.027	17.068	-0.291
H	6.887	18.368	0.08
H	4.791	18.867	-0.316
H	3.152	18.192	-0.442
H	4.74	18.491	2.18
H	3.441	19.565	1.618
H	3.079	17.877	2.04
H	7.643	18.273	2.257
H	8.544	16.776	1.946
H	6.843	16.707	2.414
Au	0	0	-3
Au	2.88	0	-3
Au	5.77	0	-3
Au	8.65	0	-3
Au	11.54	0	-3
Au	1.44	2.5	-3
Au	4.33	2.5	-3
Au	7.21	2.5	-3
Au	10.1	2.5	-3
Au	12.98	2.5	-3
Au	0	5	-3
Au	2.88	5	-3
Au	5.77	5	-3
Au	8.65	5	-3
Au	11.54	5	-3
Au	1.44	7.5	-3
Au	4.33	7.5	-3
Au	7.21	7.5	-3
Au	10.1	7.5	-3
Au	12.98	7.5	-3
Au	0	9.99	-3
Au	2.88	9.99	-3
Au	5.77	9.99	-3
Au	8.65	9.99	-3
Au	11.54	9.99	-3
Au	1.44	12.49	-3
Au	4.33	12.49	-3
Au	7.21	12.49	-3
Au	10.1	12.49	-3
Au	12.98	12.49	-3
Au	0	14.99	-3
Au	2.88	14.99	-3
Au	5.77	14.99	-3
Au	8.65	14.99	-3
Au	11.54	14.99	-3
Au	1.44	17.49	-3
Au	4.33	17.49	-3
Au	7.21	17.49	-3
Au	10.1	17.49	-3
Au	12.98	17.49	-3
Au	0	19.99	-3
Au	2.88	19.99	-3
Au	5.77	19.99	-3
Au	8.65	19.99	-3
Au	11.54	19.99	-3
Au	1.44	22.49	-3
Au	4.33	22.49	-3
Au	7.21	22.49	-3
Au	10.1	22.49	-3
Au	12.98	22.49	-3
C	3.476	11.44	3.705
C	3.505	11.51	5.223
N	4.383	12.592	5.663
C	3.892	13.854	5.091
C	3.884	13.793	3.572
N	4.344	12.466	3.113
C	5.708	12.261	3.644
C	5.736	12.338	5.163
H	2.45	11.591	3.367
H	3.818	10.451	3.403
C	4.003	10.208	5.776
H	2.494	11.686	5.594
C	2.502	14.102	5.596
H	4.522	14.677	5.428
H	2.874	13.973	3.206
H	4.54	14.561	3.164
H	6.065	11.282	3.326
H	6.378	13.018	3.235
H	6.104	11.398	5.573
C	6.654	13.442	5.598
H	6.959	13.281	6.537
H	7.443	13.491	4.986
C	5.912	14.745	5.542
H	5.568	14.932	4.502
H	5.016	14.723	6.2
C	6.782	15.894	5.957
H	7.134	15.737	6.999
H	7.676	15.974	5.302
C	6.037	17.195	5.911
H	5.156	17.143	6.585
C	6.905	18.329	6.371
H	5.672	17.421	4.885
H	2.536	14.439	6.537
H	2.041	14.77	5.012
C	1.734	12.814	5.566
H	1.69	12.431	4.524
H	2.226	12.041	6.195
C	0.326	12.999	6.052
H	0.34	13.374	7.098
H	-0.216	13.743	5.429
C	-0.439	11.709	6.032
H	0.074	10.962	6.676
C	-1.829	11.899	6.561
H	-0.505	11.289	5.005
H	3.685	10.093	6.718
H	3.675	9.45	5.212
C	5.502	10.213	5.764
H	5.865	10.339	4.722
H	5.903	11.054	6.371
C	6.063	8.928	6.298
H	5.722	8.78	7.345
H	5.714	8.06	5.698
C	7.564	8.938	6.296
H	7.931	9.782	6.918
C	8.111	7.666	6.873
H	7.97	9.065	5.269
H	7.008	18.293	7.477
H	7.922	18.257	5.93
H	6.469	19.315	6.097
H	7.993	7.679	7.978
H	7.564	6.782	6.481
H	9.191	7.545	6.644
H	-1.795	11.998	7.668
H	-2.291	12.822	6.148
H	-2.483	11.035	6.314
C	11.998	-1.243	3.705
C	11.952	-1.183	5.223
N	11.454	0.118	5.663
C	10.116	0.324	5.091
C	10.165	0.287	3.572
N	11.544	0.022	3.113
C	12.403	1.1	3.644
C	12.35	1.163	5.163
H	11.355	-2.056	3.367
H	13.026	-1.441	3.403
C	13.329	-1.403	5.776
H	11.294	-1.97	5.594
C	9.206	-0.756	5.596
H	9.718	1.281	5.428
H	9.503	-0.498	3.206
H	9.827	1.239	3.164
H	13.429	0.92	3.326
H	12.083	2.059	3.235
H	13.349	1.012	5.573
C	11.853	2.51	5.598
H	12.145	2.694	6.537
H	12.206	3.218	4.986
C	10.354	2.519	5.542
H	10.02	2.315	4.502
H	9.925	1.732	6.2
C	9.794	3.847	5.957
H	10.106	4.073	6.999
H	10.172	4.661	5.302
C	8.295	3.852	5.911
H	7.899	3.063	6.585
C	7.747	5.171	6.371
H	7.916	3.649	4.885
H	8.931	-0.558	6.537
H	8.397	-0.821	5.012
C	9.937	-2.065	5.566
H	10.247	-2.294	4.524
H	10.853	-2.025	6.195
C	9.073	-3.191	6.052
H	8.755	-2.992	7.098
H	8.158	-3.289	5.429
C	9.808	-4.499	6.032
H	10.711	-4.428	6.676
C	8.948	-5.608	6.561
H	10.139	-4.766	5.005
H	13.269	-1.735	6.718
H	13.821	-2.066	5.212
C	14.074	-0.102	5.764
H	14.146	0.276	4.722
H	13.546	0.666	6.371
C	15.467	-0.258	6.298
H	15.425	-0.628	7.345
H	16.044	-0.995	5.698
C	16.209	1.046	6.296
H	15.661	1.786	6.918
C	17.584	0.884	6.873
H	16.302	1.461	5.269
H	7.829	5.242	7.477
H	8.318	6.016	5.93
H	6.675	5.286	6.097
H	17.514	0.788	7.978
H	18.076	-0.032	6.481
H	18.229	1.759	6.644
H	8.879	-5.529	7.668
H	7.918	-5.546	6.148
H	9.37	-6.606	6.314

## Sheet: 5c_pdp
atom	x	y	z
FE	-32.327	-75.013	0.519
C1	-30.654	-72.528	-0.09
C2	-30.669	-71.09	0.02
C3	-31.987	-70.779	-0.009
C4	-32.705	-72.016	0.18
N5	-31.844	-73.059	0.322
C6	-33.979	-77.457	-0.191
C7	-33.914	-78.888	0.009
C8	-32.599	-79.185	0.08
C9	-31.896	-77.944	-0.111
N10	-32.744	-76.881	-0.119
C11	-29.831	-76.682	0.032
C12	-28.396	-76.565	-0.001
C13	-28.135	-75.24	-0.071
C14	-29.411	-74.605	-0.201
N15	-30.394	-75.452	0.205
C16	-34.758	-73.319	0.019
C17	-36.195	-73.416	0.02
C18	-36.484	-74.737	0.031
C19	-35.238	-75.396	-0.232
N20	-34.18	-74.544	-0.094
C21	-34.051	-72.149	-0.061
H43	-34.441	-71.471	-0.817
C22	-29.581	-73.277	-0.482
H44	-29.066	-72.921	-1.372
C23	-30.532	-77.842	-0.191
H45	-30.106	-78.483	-0.96
C24	-35.121	-76.744	-0.421
H46	-35.766	-77.151	-1.197
C25	-37.689	-75.379	0.633
H47	-37.943	-76.286	0.042
H48	-38.552	-74.681	0.568
C26	-37.168	-72.273	0.039
H49	-38.158	-72.632	-0.319
H50	-36.821	-71.494	-0.675
C27	-27.409	-77.69	0.021
H67	-26.525	-77.406	-0.592
H68	-27.867	-78.585	-0.454
C28	-26.839	-74.55	0.18
H72	-26.666	-73.808	-0.629
H73	-26.021	-75.3	0.128
C29	-35.06	-79.77	0.391
H57	-34.88	-80.796	0.003
H58	-35.982	-79.388	-0.099
C30	-29.59	-70.279	0.653
H77	-28.613	-70.572	0.209
H78	-29.754	-69.203	0.426
C31	-31.972	-80.548	0.171
H62	-32.757	-81.327	0.054
H63	-31.257	-80.668	-0.672
C32	-32.59	-69.409	-0.041
H79	-31.801	-68.667	-0.294
H80	-33.348	-69.374	-0.854
C33	-37.316	-71.659	1.434
H51	-38.047	-70.822	1.419
H52	-37.673	-72.426	2.156
H53	-36.34	-71.269	1.794
C34	-26.962	-78.038	1.444
H69	-27.835	-78.341	2.062
H70	-26.231	-78.875	1.431
H71	-26.481	-77.159	1.925
C35	-37.451	-75.768	2.097
H54	-36.602	-76.481	2.177
H55	-38.356	-76.247	2.527
H56	-37.206	-74.867	2.702
C36	-26.806	-73.846	1.541
H74	-25.827	-73.346	1.7
H75	-26.965	-74.579	2.361
H76	-27.607	-73.077	1.601
C37	-35.274	-79.817	1.908
H59	-36.148	-80.456	2.16
H60	-34.376	-80.236	2.411
H61	-35.455	-78.796	2.307
C38	-31.24	-80.758	1.501
H64	-30.795	-81.775	1.547
H65	-30.425	-80.012	1.621
H66	-31.944	-80.642	2.353
C39	-33.249	-69.024	1.289
H81	-33.697	-68.009	1.223
H82	-34.052	-69.747	1.55
H83	-32.498	-69.024	2.108
C40	-29.547	-70.486	2.172
H84	-30.526	-70.22	2.626
H85	-28.764	-69.852	2.636
H86	-29.332	-71.549	2.415
FE	-39.862	-62.708	0.469
C1	-39.234	-59.819	-0.201
C2	-39.84	-58.517	-0.1
C3	-41.173	-58.726	-0.08
C4	-41.349	-60.148	-0.26
N5	-40.16	-60.816	-0.176
C6	-40.501	-65.666	0.1
C7	-39.889	-66.968	0.08
C8	-38.551	-66.758	0.001
C9	-38.379	-65.334	0
N10	-39.558	-64.691	0.256
C11	-36.973	-63.378	-0.142
C12	-35.665	-62.803	-0.05
C13	-35.841	-61.465	-0.029
C14	-37.27	-61.254	-0.09
N15	-37.949	-62.431	-0.087
C16	-42.781	-62.094	-0.169
C17	-44.082	-62.674	0.019
C18	-43.883	-64.018	0
C19	-42.452	-64.211	-0.03
N20	-41.809	-63.017	0.092
C21	-42.558	-60.764	-0.411
H43	-43.198	-60.327	-1.176
C22	-37.879	-60.032	-0.222
H44	-37.336	-59.342	-0.866
C23	-37.214	-64.703	-0.341
H45	-36.741	-65.103	-1.237
C24	-41.828	-65.427	-0.161
H46	-42.252	-66.061	-0.938
C25	-44.92	-65.091	0.08
H47	-44.646	-65.905	-0.628
H48	-45.901	-64.685	-0.249
C26	-45.321	-61.939	0.413
H49	-46.209	-62.586	0.243
H50	-45.429	-61.046	-0.241
C27	-34.409	-63.569	0.201
H67	-33.572	-63.062	-0.323
H68	-34.509	-64.583	-0.245
C28	-34.79	-60.401	0.099
H72	-33.783	-60.874	0.088
H73	-34.853	-59.734	-0.789
C29	-40.598	-68.278	0.27
H57	-39.904	-69.116	0.042
H58	-41.437	-68.336	-0.458
C30	-39.12	-57.239	0.192
H77	-38.199	-57.199	-0.43
H78	-39.755	-56.377	-0.106
C31	-37.46	-67.76	0.221
H62	-37.793	-68.757	-0.141
H63	-36.578	-67.466	-0.389
C32	-42.26	-57.727	0.15
H79	-41.875	-56.703	-0.045
H80	-43.077	-57.917	-0.581
C33	-45.28	-61.497	1.88
H51	-46.203	-60.94	2.148
H52	-45.195	-62.382	2.548
H53	-44.403	-60.839	2.065
C34	-34.106	-63.702	1.697
H69	-34.943	-64.216	2.219
H70	-33.176	-64.288	1.858
H71	-33.973	-62.699	2.155
C35	-45.045	-65.667	1.495
H54	-44.076	-66.099	1.826
H55	-45.816	-66.465	1.526
H56	-45.335	-64.869	2.212
C36	-34.938	-59.568	1.378
H74	-34.876	-60.221	2.272
H75	-35.918	-59.045	1.397
H76	-34.132	-58.806	1.443
C37	-41.143	-68.435	1.692
H59	-40.315	-68.386	2.432
H60	-41.866	-67.623	1.925
H61	-41.661	-69.411	1.807
C38	-37.052	-67.852	1.695
H64	-36.248	-68.605	1.832
H65	-37.921	-68.149	2.32
H66	-36.682	-66.869	2.057
C39	-42.823	-57.802	1.573
H81	-42.024	-57.601	2.318
H82	-43.632	-57.054	1.713
H83	-43.24	-58.813	1.772
C40	-38.743	-57.119	1.672
H84	-38.197	-56.171	1.861
H85	-39.656	-57.133	2.306
H86	-38.094	-57.968	1.979
FE	-17.901	-75.008	0.522
C1	-16.231	-72.527	-0.092
C2	-16.247	-71.091	0.019
C3	-17.561	-70.772	-0.01
C4	-18.284	-72.004	0.181
N5	-17.424	-73.054	0.311
C6	-19.548	-77.458	-0.19
C7	-19.484	-78.887	0.019
C8	-18.169	-79.186	0.09
C9	-17.468	-77.944	-0.101
N10	-18.316	-76.881	-0.104
C11	-15.407	-76.681	0.033
C12	-13.969	-76.564	-0.001
C13	-13.709	-75.235	-0.072
C14	-14.988	-74.604	-0.201
N15	-15.968	-75.45	0.215
C16	-20.33	-73.316	0.008
C17	-21.77	-73.419	0.02
C18	-22.045	-74.741	0.042
C19	-20.801	-75.395	-0.252
N20	-19.747	-74.54	-0.109
C21	-19.63	-72.14	-0.06
H43	-20.023	-71.457	-0.812
C22	-15.156	-73.277	-0.489
H44	-14.652	-72.927	-1.389
C23	-16.109	-77.841	-0.19
H45	-15.686	-78.479	-0.965
C24	-20.682	-76.743	-0.442
H46	-21.321	-77.151	-1.223
C25	-23.237	-75.397	0.662
H47	-23.582	-76.221	0
H48	-24.055	-74.651	0.737
C26	-22.75	-72.29	0.039
H49	-23.735	-72.66	-0.323
H50	-22.409	-71.506	-0.673
C27	-12.98	-77.689	0.02
H67	-12.098	-77.407	-0.596
H68	-13.439	-78.586	-0.448
C28	-12.417	-74.548	0.181
H72	-12.25	-73.795	-0.62
H73	-11.598	-75.295	0.113
C29	-20.63	-79.77	0.392
H57	-20.461	-80.787	-0.026
H58	-21.556	-79.37	-0.077
C30	-15.168	-70.288	0.654
H77	-14.196	-70.561	0.189
H78	-15.346	-69.208	0.456
C31	-17.542	-80.548	0.161
H62	-18.327	-81.325	0.032
H63	-16.825	-80.656	-0.682
C32	-18.158	-69.393	-0.03
H79	-17.381	-68.663	-0.349
H80	-18.968	-69.366	-0.792
C33	-22.911	-71.68	1.434
H51	-23.658	-70.858	1.419
H52	-23.252	-72.453	2.158
H53	-21.943	-71.269	1.793
C34	-12.526	-78.032	1.443
H69	-13.397	-78.332	2.066
H70	-11.796	-78.87	1.43
H71	-12.043	-77.152	1.919
C35	-22.932	-75.945	2.062
H54	-22.123	-76.706	2.015
H55	-23.836	-76.417	2.502
H56	-22.598	-75.124	2.733
C36	-12.377	-73.862	1.55
H74	-11.398	-73.362	1.71
H75	-12.529	-74.606	2.361
H76	-13.179	-73.096	1.625
C37	-20.827	-79.857	1.909
H59	-21.701	-80.497	2.155
H60	-19.926	-80.295	2.389
H61	-20.995	-78.846	2.338
C38	-16.812	-80.778	1.49
H64	-16.365	-81.794	1.52
H65	-15.999	-80.032	1.622
H66	-17.517	-80.677	2.342
C39	-18.723	-68.981	1.333
H81	-19.169	-67.964	1.278
H82	-19.509	-69.695	1.661
H83	-17.919	-68.969	2.099
C40	-15.101	-70.53	2.168
H84	-16.077	-70.291	2.641
H85	-14.322	-69.896	2.637
H86	-14.868	-71.596	2.382
FE	-25.452	-62.705	0.475
C1	-24.807	-59.819	-0.211
C2	-25.418	-58.518	-0.09
C3	-26.753	-58.729	-0.079
C4	-26.926	-60.148	-0.27
N5	-25.737	-60.816	-0.18
C6	-26.064	-65.665	0.13
C7	-25.45	-66.966	0.09
C8	-24.116	-66.753	0.01
C9	-23.947	-65.324	0.002
N10	-25.126	-64.687	0.275
C11	-22.548	-63.368	-0.142
C12	-21.236	-62.801	-0.05
C13	-21.416	-61.458	-0.029
C14	-22.841	-61.249	-0.089
N15	-23.5	-62.425	0.095
C16	-28.35	-62.091	-0.171
C17	-29.642	-62.675	0.051
C18	-29.444	-64.018	0.02
C19	-28.017	-64.213	-0.03
N20	-27.357	-63.023	-0.072
C21	-28.131	-60.765	-0.431
H43	-28.76	-60.348	-1.216
C22	-23.452	-60.03	-0.222
H44	-22.899	-59.32	-0.835
C23	-22.79	-64.696	-0.343
H45	-22.303	-65.107	-1.225
C24	-27.389	-65.429	-0.151
H46	-27.781	-66.031	-0.969
C25	-30.48	-65.1	0.04
H47	-30.233	-65.842	-0.751
H48	-31.472	-64.668	-0.214
C26	-30.88	-61.94	0.453
H49	-31.699	-62.67	0.607
H50	-31.178	-61.26	-0.375
C27	-19.98	-63.568	0.201
H67	-19.14	-63.056	-0.313
H68	-20.077	-64.578	-0.255
C28	-20.369	-60.4	0.11
H72	-19.362	-60.865	0.032
H73	-20.471	-59.684	-0.735
C29	-26.149	-68.28	0.25
H57	-25.651	-69.033	-0.401
H58	-27.199	-68.18	-0.102
C30	-24.692	-57.24	0.192
H77	-23.834	-57.154	-0.511
H78	-25.367	-56.378	-0.005
C31	-23.021	-67.76	0.201
H62	-23.438	-68.784	0.088
H63	-22.264	-67.619	-0.601
C32	-27.839	-57.72	0.139
H79	-27.505	-56.732	-0.249
H80	-28.73	-58.021	-0.455
C33	-30.694	-61.136	1.746
H51	-31.634	-60.607	2.014
H52	-30.416	-61.81	2.585
H53	-29.889	-60.381	1.626
C34	-19.687	-63.716	1.698
H69	-20.526	-64.235	2.209
H70	-18.758	-64.302	1.86
H71	-19.558	-62.717	2.167
C35	-30.554	-65.807	1.398
H54	-29.578	-66.278	1.646
H55	-31.333	-66.599	1.384
H56	-30.804	-65.08	2.2
C36	-20.474	-59.645	1.44
H74	-20.393	-60.352	2.292
H75	-21.45	-59.12	1.517
H76	-19.662	-58.892	1.528
C37	-26.144	-68.77	1.701
H59	-25.104	-68.869	2.078
H60	-26.683	-68.05	2.353
H61	-26.637	-69.762	1.78
C38	-22.348	-67.629	1.572
H64	-21.585	-68.424	1.708
H65	-23.1	-67.723	2.385
H66	-21.851	-66.64	1.67
C39	-28.232	-57.59	1.613
H81	-27.357	-57.28	2.224
H82	-29.035	-56.832	1.74
H83	-28.601	-58.562	2
C40	-24.181	-57.171	1.636
H84	-23.636	-56.219	1.813
H85	-25.03	-57.229	2.35
H86	-23.493	-58.017	1.847
FE	-3.477	-75.006	0.518
C1	-1.813	-72.524	-0.101
C2	-1.828	-71.09	0.019
C3	-3.141	-70.772	-0.02
C4	-3.864	-72.004	0.171
N5	-3.004	-73.053	0.3
C6	-5.123	-77.457	-0.181
C7	-5.062	-78.888	0.019
C8	-3.748	-79.188	0.09
C9	-3.044	-77.944	-0.091
N10	-3.891	-76.882	-0.099
C11	-0.981	-76.681	0.032
C12	0.454	-76.563	-0.001
C13	0.715	-75.234	-0.071
C14	-0.561	-74.6	-0.202
N15	-1.544	-75.448	0.209
C16	-5.91	-73.316	0.009
C17	-7.35	-73.419	0.02
C18	-7.624	-74.741	0.041
C19	-6.38	-75.394	-0.252
N20	-5.326	-74.539	-0.11
C21	-5.211	-72.139	-0.061
H43	-5.61	-71.453	-0.805
C22	-0.731	-73.265	-0.48
H44	-0.206	-72.904	-1.362
C23	-1.682	-77.841	-0.19
H45	-1.265	-78.476	-0.97
C24	-6.26	-76.744	-0.431
H46	-6.9	-77.156	-1.21
C25	-8.809	-75.398	0.663
H47	-9.146	-76.231	0.009
H48	-9.633	-74.657	0.727
C26	-8.331	-72.29	0.039
H49	-9.316	-72.661	-0.32
H50	-7.991	-71.508	-0.676
C27	1.441	-77.689	0.02
H67	2.323	-77.408	-0.596
H68	0.98	-78.586	-0.449
C28	2.012	-74.549	0.181
H72	2.181	-73.799	-0.623
H73	2.829	-75.298	0.117
C29	-6.21	-79.77	0.392
H57	-6.039	-80.788	-0.021
H58	-7.135	-79.372	-0.081
C30	-0.748	-70.288	0.654
H77	0.224	-70.559	0.187
H78	-0.928	-69.208	0.458
C31	-3.123	-80.556	0.161
H62	-3.909	-81.331	0.029
H63	-2.404	-80.664	-0.681
C32	-3.738	-69.393	-0.04
H79	-2.961	-68.663	-0.36
H80	-4.548	-69.366	-0.801
C33	-8.488	-71.677	1.433
H51	-9.237	-70.856	1.417
H52	-8.826	-72.448	2.159
H53	-7.52	-71.263	1.788
C34	1.893	-78.034	1.443
H69	1.022	-78.333	2.065
H70	2.622	-78.872	1.43
H71	2.377	-77.153	1.92
C35	-8.504	-75.928	2.07
H54	-7.69	-76.683	2.034
H55	-9.406	-76.402	2.512
H56	-8.179	-75.097	2.733
C36	2.051	-73.857	1.547
H74	3.031	-73.359	1.706
H75	1.897	-74.598	2.361
H76	1.251	-73.089	1.619
C37	-6.411	-79.851	1.908
H59	-7.285	-80.491	2.155
H60	-5.511	-80.285	2.393
H61	-6.582	-78.839	2.334
C38	-2.396	-80.788	1.491
H64	-1.951	-81.805	1.521
H65	-1.582	-80.043	1.626
H66	-3.103	-80.688	2.342
C39	-4.302	-68.98	1.323
H81	-4.747	-67.963	1.269
H82	-5.088	-69.693	1.652
H83	-3.497	-68.969	2.089
C40	-0.68	-70.533	2.167
H84	-1.655	-70.293	2.642
H85	0.101	-69.899	2.637
H86	-0.447	-71.598	2.38
FE	-11.029	-62.704	0.491
C1	-10.385	-59.82	-0.221
C2	-10.992	-58.519	-0.09
C3	-12.328	-58.731	-0.08
C4	-12.501	-60.149	-0.271
N5	-11.314	-60.816	-0.17
C6	-11.643	-65.666	0.141
C7	-11.03	-66.966	0.09
C8	-9.697	-66.753	0.01
C9	-9.531	-65.323	0.01
N10	-10.706	-64.688	0.294
C11	-8.128	-63.367	-0.142
C12	-6.815	-62.801	-0.051
C13	-6.99	-61.458	-0.03
C14	-8.418	-61.249	-0.079
N15	-9.074	-62.424	0.127
C16	-13.928	-62.091	-0.171
C17	-15.221	-62.675	0.051
C18	-15.022	-64.018	0.01
C19	-13.591	-64.212	-0.03
N20	-12.934	-63.022	-0.064
C21	-13.709	-60.765	-0.431
H43	-14.334	-60.35	-1.219
C22	-9.031	-60.031	-0.232
H44	-8.477	-59.323	-0.845
C23	-8.375	-64.695	-0.351
H45	-7.9	-65.101	-1.242
C24	-12.962	-65.428	-0.151
H46	-13.348	-66.027	-0.974
C25	-16.059	-65.1	0.04
H47	-15.813	-65.85	-0.744
H48	-17.051	-64.669	-0.217
C26	-16.46	-61.94	0.453
H49	-17.273	-62.675	0.623
H50	-16.77	-61.274	-0.381
C27	-5.559	-63.569	0.191
H67	-4.718	-63.047	-0.309
H68	-5.653	-64.571	-0.285
C28	-5.939	-60.4	0.1
H72	-4.935	-60.856	-0.043
H73	-6.083	-59.652	-0.71
C29	-11.729	-68.28	0.25
H57	-11.227	-69.033	-0.398
H58	-12.777	-68.182	-0.108
C30	-10.271	-57.239	0.192
H77	-9.435	-57.135	-0.534
H78	-10.958	-56.381	0.03
C31	-8.602	-67.759	0.201
H62	-9.018	-68.784	0.087
H63	-7.844	-67.618	-0.601
C32	-13.411	-57.727	0.14
H79	-13.093	-56.748	-0.279
H80	-14.315	-58.046	-0.426
C33	-16.272	-61.119	1.735
H51	-17.222	-60.617	2.019
H52	-15.958	-61.777	2.574
H53	-15.493	-60.341	1.592
C34	-5.271	-63.745	1.686
H69	-6.112	-64.274	2.184
H70	-4.342	-64.335	1.839
H71	-5.142	-62.755	2.175
C35	-16.132	-65.793	1.405
H54	-15.156	-66.263	1.656
H55	-16.912	-66.584	1.401
H56	-16.379	-65.057	2.2
C36	-5.988	-59.701	1.463
H74	-5.854	-60.442	2.279
H75	-6.967	-59.197	1.61
H76	-5.183	-58.939	1.542
C37	-11.73	-68.768	1.701
H59	-10.693	-68.853	2.088
H60	-12.286	-68.054	2.346
H61	-12.211	-69.766	1.777
C38	-7.929	-67.63	1.572
H64	-7.165	-68.424	1.708
H65	-8.681	-67.725	2.385
H66	-7.433	-66.64	1.671
C39	-13.77	-57.565	1.619
H81	-12.884	-57.235	2.202
H82	-14.576	-56.81	1.747
H83	-14.124	-58.53	2.037
C40	-9.719	-57.189	1.621
H84	-9.183	-56.232	1.8
H85	-10.545	-57.273	2.359
H86	-9.012	-58.028	1.797
FE	10.948	-75.007	0.519
C1	12.61	-72.524	-0.102
C2	12.599	-71.09	0.019
C3	11.281	-70.772	-0.02
C4	10.56	-72.004	0.171
N5	11.42	-73.053	0.301
C6	9.3	-77.457	-0.181
C7	9.366	-78.888	0.019
C8	10.681	-79.188	0.09
C9	11.382	-77.944	-0.091
N10	10.532	-76.882	-0.099
C11	13.443	-76.68	0.032
C12	14.881	-76.563	-0.001
C13	15.143	-75.234	-0.071
C14	13.863	-74.6	-0.202
N15	12.881	-75.448	0.213
C16	8.519	-73.317	0.008
C17	7.079	-73.42	0.021
C18	6.801	-74.741	0.05
C19	8.046	-75.394	-0.252
N20	9.102	-74.54	-0.112
C21	9.216	-72.14	-0.061
H43	8.819	-71.457	-0.81
C22	13.696	-73.265	-0.479
H44	14.223	-72.903	-1.359
C23	12.741	-77.841	-0.19
H45	13.16	-78.476	-0.969
C24	8.162	-76.744	-0.44
H46	7.532	-77.15	-1.229
C25	5.62	-75.398	0.674
H47	5.281	-76.231	0.02
H48	4.796	-74.658	0.741
C26	6.099	-72.29	0.039
H49	5.113	-72.661	-0.318
H50	6.438	-71.509	-0.678
C27	15.87	-77.689	0.02
H67	16.751	-77.408	-0.598
H68	15.409	-78.587	-0.447
C28	16.441	-74.549	0.18
H72	16.612	-73.802	-0.625
H73	17.257	-75.3	0.12
C29	8.22	-79.77	0.392
H57	8.391	-80.788	-0.022
H58	7.294	-79.373	-0.081
C30	13.681	-70.288	0.654
H77	14.653	-70.563	0.189
H78	13.504	-69.209	0.456
C31	11.307	-80.556	0.161
H62	10.522	-81.331	0.029
H63	12.026	-80.663	-0.681
C32	10.682	-69.393	-0.04
H79	11.459	-68.663	-0.358
H80	9.873	-69.367	-0.802
C33	5.944	-71.674	1.432
H51	5.196	-70.853	1.416
H52	5.606	-72.444	2.16
H53	6.913	-71.261	1.785
C34	16.325	-78.031	1.443
H69	15.455	-78.33	2.067
H70	17.055	-78.868	1.43
H71	16.809	-77.15	1.918
C35	5.929	-75.929	2.079
H54	6.745	-76.683	2.04
H55	5.029	-76.404	2.524
H56	6.255	-75.098	2.742
C36	16.479	-73.853	1.545
H74	17.459	-73.355	1.704
H75	16.323	-74.591	2.361
H76	15.68	-73.084	1.612
C37	8.02	-79.852	1.908
H59	7.146	-80.493	2.155
H60	8.921	-80.286	2.393
H61	7.848	-78.84	2.334
C38	12.034	-80.788	1.491
H64	12.48	-81.805	1.521
H65	12.848	-80.043	1.626
H66	11.327	-80.688	2.342
C39	10.117	-68.981	1.323
H81	9.671	-67.965	1.269
H82	9.332	-69.695	1.651
H83	10.922	-68.97	2.089
C40	13.747	-70.53	2.168
H84	12.771	-70.288	2.641
H85	14.528	-69.897	2.637
H86	13.978	-71.596	2.382
FE	3.397	-62.704	0.484
C1	4.036	-59.82	-0.221
C2	3.429	-58.519	-0.09
C3	2.097	-58.731	-0.079
C4	1.92	-60.149	-0.271
N5	3.108	-60.816	-0.175
C6	2.779	-65.666	0.141
C7	3.393	-66.965	0.09
C8	4.729	-66.752	0.01
C9	4.898	-65.323	0.01
N10	3.718	-64.687	0.281
C11	6.301	-63.367	-0.142
C12	7.612	-62.8	-0.051
C13	7.434	-61.458	-0.03
C14	6.007	-61.249	-0.089
N15	5.353	-62.424	0.123
C16	0.498	-62.091	-0.171
C17	-0.795	-62.675	0.051
C18	-0.599	-64.018	0.01
C19	0.831	-64.212	-0.031
N20	1.492	-63.023	-0.072
C21	0.713	-60.764	-0.431
H43	0.089	-60.353	-1.222
C22	5.391	-60.031	-0.232
H44	5.946	-59.316	-0.836
C23	6.055	-64.695	-0.351
H45	6.528	-65.101	-1.243
C24	1.458	-65.428	-0.151
H46	1.073	-66.027	-0.974
C25	-1.631	-65.1	0.04
H47	-1.385	-65.847	-0.746
H48	-2.625	-64.672	-0.213
C26	-2.038	-61.941	0.452
H49	-2.844	-62.679	0.644
H50	-2.362	-61.293	-0.391
C27	8.863	-63.57	0.191
H67	9.708	-63.044	-0.3
H68	8.772	-64.567	-0.293
C28	8.481	-60.4	0.11
H72	9.485	-60.85	-0.049
H73	8.328	-59.638	-0.685
C29	2.7	-68.281	0.25
H57	3.206	-69.034	-0.394
H58	1.653	-68.186	-0.113
C30	4.149	-57.239	0.192
H77	4.979	-57.128	-0.541
H78	3.458	-56.382	0.04
C31	5.82	-67.76	0.201
H62	5.402	-68.784	0.087
H63	6.578	-67.62	-0.601
C32	1.01	-57.728	0.139
H79	1.321	-56.752	-0.295
H80	0.102	-58.057	-0.412
C33	-1.847	-61.094	1.717
H51	-2.801	-60.6	2.003
H52	-1.514	-61.732	2.564
H53	-1.081	-60.308	1.552
C34	9.145	-63.758	1.686
H69	8.301	-64.29	2.176
H70	10.072	-64.35	1.838
H71	9.272	-62.772	2.184
C35	-1.698	-65.798	1.403
H54	-0.721	-66.265	1.651
H55	-2.476	-66.59	1.399
H56	-1.946	-65.064	2.201
C36	8.44	-59.724	1.485
H74	8.587	-60.478	2.287
H75	7.459	-59.23	1.65
H76	9.24	-58.958	1.57
C37	2.693	-68.765	1.702
H59	3.729	-68.847	2.094
H60	2.132	-68.052	2.343
H61	2.215	-69.765	1.778
C38	6.493	-67.632	1.572
H64	7.255	-68.428	1.708
H65	5.741	-67.724	2.385
H66	6.991	-66.643	1.671
C39	0.666	-57.547	1.62
H81	1.557	-57.208	2.19
H82	-0.141	-56.793	1.747
H83	0.319	-58.508	2.053
C40	4.714	-57.194	1.617
H84	5.246	-56.235	1.796
H85	3.895	-57.287	2.361
H86	5.427	-58.03	1.781
FE	25.373	-75.006	0.517
C1	27.037	-72.524	-0.101
C2	27.022	-71.09	0.019
C3	25.709	-70.772	-0.02
C4	24.986	-72.004	0.171
N5	25.846	-73.053	0.3
C6	23.729	-77.457	-0.181
C7	23.79	-78.888	0.019
C8	25.108	-79.187	0.09
C9	25.811	-77.944	-0.091
N10	24.961	-76.882	-0.101
C11	27.87	-76.68	0.032
C12	29.304	-76.563	-0.001
C13	29.565	-75.234	-0.071
C14	28.289	-74.6	-0.202
N15	27.307	-75.448	0.209
C16	22.94	-73.316	0.008
C17	21.5	-73.419	0.02
C18	21.227	-74.741	0.051
C19	22.47	-75.394	-0.252
N20	23.524	-74.539	-0.111
C21	23.639	-72.139	-0.061
H43	23.24	-71.453	-0.805
C22	28.119	-73.265	-0.48
H44	28.644	-72.904	-1.362
C23	27.17	-77.841	-0.19
H45	27.586	-78.473	-0.973
C24	22.59	-76.744	-0.431
H46	21.95	-77.157	-1.209
C25	20.041	-75.398	0.673
H47	19.7	-76.227	0.016
H48	19.22	-74.655	0.743
C26	20.519	-72.29	0.039
H49	19.533	-72.662	-0.318
H50	20.857	-71.509	-0.677
C27	30.291	-77.689	0.011
H67	31.17	-77.405	-0.609
H68	29.828	-78.584	-0.461
C28	30.862	-74.549	0.181
H72	31.031	-73.799	-0.622
H73	31.678	-75.299	0.116
C29	22.64	-79.77	0.392
H57	22.809	-80.787	-0.024
H58	21.716	-79.369	-0.079
C30	28.102	-70.288	0.654
H77	29.074	-70.559	0.187
H78	27.922	-69.208	0.458
C31	25.728	-80.556	0.161
H62	24.94	-81.329	0.03
H63	26.445	-80.667	-0.682
C32	25.112	-69.393	-0.04
H79	25.889	-68.663	-0.36
H80	24.302	-69.366	-0.802
C33	20.364	-71.675	1.432
H51	19.615	-70.854	1.417
H52	20.027	-72.445	2.16
H53	21.332	-71.261	1.785
C34	30.75	-78.04	1.43
H69	29.882	-78.342	2.054
H70	31.479	-78.878	1.409
H71	31.236	-77.162	1.908
C35	20.349	-75.935	2.076
H54	21.161	-76.692	2.034
H55	19.447	-76.409	2.519
H56	20.678	-75.109	2.742
C36	30.902	-73.859	1.548
H74	31.882	-73.36	1.707
H75	30.748	-74.601	2.361
H76	30.102	-73.091	1.62
C37	22.442	-79.854	1.908
H59	21.567	-80.493	2.154
H60	23.342	-80.291	2.391
H61	22.273	-78.843	2.336
C38	26.456	-80.79	1.49
H64	26.898	-81.808	1.52
H65	27.273	-80.047	1.623
H66	25.751	-80.687	2.342
C39	24.548	-68.98	1.323
H81	24.102	-67.963	1.269
H82	23.762	-69.693	1.652
H83	25.353	-68.969	2.089
C40	28.17	-70.533	2.167
H84	27.195	-70.293	2.643
H85	28.951	-69.899	2.637
H86	28.403	-71.599	2.38
FE	17.82	-62.704	0.486
C1	18.463	-59.82	-0.221
C2	17.853	-58.519	-0.09
C3	16.52	-58.731	-0.079
C4	16.348	-60.149	-0.271
N5	17.535	-60.816	-0.175
C6	17.208	-65.665	0.141
C7	17.82	-66.966	0.09
C8	19.154	-66.753	0.01
C9	19.324	-65.323	0.011
N10	18.146	-64.687	0.289
C11	20.722	-63.367	-0.142
C12	22.034	-62.801	-0.051
C13	21.856	-61.458	-0.03
C14	20.43	-61.249	-0.089
N15	19.775	-62.424	0.125
C16	14.921	-62.092	-0.181
C17	13.629	-62.675	0.051
C18	13.828	-64.018	0.02
C19	15.259	-64.212	-0.04
N20	15.917	-63.022	-0.075
C21	15.141	-60.764	-0.431
H43	14.513	-60.345	-1.216
C22	19.819	-60.031	-0.232
H44	20.373	-59.318	-0.84
C23	20.477	-64.695	-0.351
H45	20.95	-65.1	-1.245
C24	15.888	-65.429	-0.151
H46	15.5	-66.034	-0.969
C25	12.791	-65.1	0.05
H47	13.034	-65.847	-0.738
H48	11.798	-64.668	-0.202
C26	12.39	-61.94	0.453
H49	11.584	-62.676	0.647
H50	12.066	-61.292	-0.391
C27	23.291	-63.569	0.191
H67	24.132	-63.045	-0.308
H68	23.198	-64.569	-0.287
C28	22.909	-60.4	0.1
H72	23.911	-60.855	-0.06
H73	22.756	-59.643	-0.7
C29	17.121	-68.28	0.25
H57	17.624	-69.034	-0.396
H58	16.073	-68.182	-0.109
C30	18.578	-57.24	0.192
H77	19.407	-57.131	-0.542
H78	17.888	-56.381	0.041
C31	20.248	-67.76	0.201
H62	19.832	-68.784	0.087
H63	21.007	-67.618	-0.601
C32	15.438	-57.727	0.139
H79	15.751	-56.753	-0.296
H80	14.529	-58.054	-0.411
C33	12.585	-61.093	1.717
H51	11.633	-60.597	2.005
H52	12.92	-61.73	2.563
H53	13.352	-60.307	1.549
C34	23.579	-63.748	1.685
H69	22.738	-64.278	2.182
H70	24.507	-64.339	1.837
H71	23.708	-62.76	2.177
C35	12.724	-65.799	1.412
H54	13.701	-66.268	1.658
H55	11.945	-66.59	1.408
H56	12.478	-65.066	2.211
C36	22.876	-59.716	1.471
H74	23.022	-60.466	2.277
H75	21.897	-59.217	1.635
H76	23.679	-58.953	1.548
C37	17.118	-68.767	1.701
H59	18.155	-68.851	2.09
H60	16.56	-68.054	2.345
H61	16.638	-69.766	1.777
C38	20.921	-67.631	1.572
H64	21.684	-68.425	1.708
H65	20.169	-67.726	2.385
H66	21.417	-66.641	1.672
C39	15.096	-57.545	1.621
H81	15.988	-57.207	2.189
H82	14.291	-56.789	1.747
H83	14.747	-58.505	2.055
C40	19.144	-57.196	1.616
H84	19.679	-56.239	1.795
H85	18.325	-57.286	2.361
H86	19.855	-58.034	1.78
FE	39.797	-75.007	0.518
C1	41.46	-72.524	-0.102
C2	41.449	-71.09	0.019
C3	40.131	-70.772	-0.02
C4	39.409	-72.004	0.171
N5	40.269	-73.054	0.299
C6	38.15	-77.462	-0.182
C7	38.216	-78.889	0.019
C8	39.531	-79.188	0.09
C9	40.232	-77.945	-0.091
N10	39.382	-76.884	-0.097
C11	42.293	-76.68	0.032
C12	43.731	-76.563	-0.001
C13	43.993	-75.234	-0.071
C14	42.713	-74.6	-0.202
N15	41.731	-75.448	0.211
C16	37.364	-73.317	0.009
C17	35.927	-73.42	0.011
C18	35.649	-74.741	0.041
C19	36.896	-75.395	-0.252
N20	37.949	-74.54	-0.11
C21	38.065	-72.14	-0.061
H43	37.668	-71.455	-0.808
C22	42.546	-73.265	-0.479
H44	43.073	-72.903	-1.36
C23	41.591	-77.841	-0.19
H45	42.01	-78.476	-0.969
C24	37.012	-76.745	-0.431
H46	36.37	-77.157	-1.208
C25	34.461	-75.397	0.663
H47	34.121	-76.228	0.007
H48	33.641	-74.654	0.73
C26	34.949	-72.289	0.039
H49	33.961	-72.657	-0.316
H50	35.286	-71.506	-0.675
C27	44.72	-77.689	0.02
H67	45.601	-77.408	-0.598
H68	44.259	-78.587	-0.447
C28	45.291	-74.549	0.18
H72	45.461	-73.801	-0.624
H73	46.107	-75.3	0.118
C29	37.07	-79.771	0.392
H57	37.241	-80.789	-0.02
H58	36.145	-79.374	-0.082
C30	42.531	-70.288	0.654
H77	43.503	-70.561	0.187
H78	42.353	-69.208	0.458
C31	40.157	-80.556	0.161
H62	39.372	-81.331	0.028
H63	40.876	-80.663	-0.681
C32	39.532	-69.393	-0.03
H79	40.309	-68.661	-0.344
H80	38.722	-69.362	-0.792
C33	34.799	-71.681	1.436
H51	34.052	-70.859	1.427
H52	34.463	-72.454	2.161
H53	35.77	-71.27	1.788
C34	45.175	-78.031	1.443
H69	44.305	-78.33	2.067
H70	45.905	-78.868	1.43
H71	45.659	-77.15	1.918
C35	34.767	-75.932	2.067
H54	35.579	-76.69	2.028
H55	33.864	-76.404	2.51
H56	35.096	-75.104	2.733
C36	45.33	-73.856	1.546
H74	46.311	-73.358	1.705
H75	45.175	-74.596	2.361
H76	44.531	-73.087	1.616
C37	36.868	-79.85	1.909
H59	35.994	-80.49	2.155
H60	37.769	-80.284	2.394
H61	36.697	-78.838	2.333
C38	40.884	-80.788	1.491
H64	41.329	-81.805	1.521
H65	41.697	-80.043	1.627
H66	40.176	-80.688	2.342
C39	38.968	-68.99	1.336
H81	38.522	-67.973	1.289
H82	38.182	-69.706	1.66
H83	39.772	-68.984	2.102
C40	42.599	-70.533	2.167
H84	41.624	-70.293	2.642
H85	43.38	-69.9	2.637
H86	42.832	-71.599	2.379
FE	32.246	-62.704	0.484
C1	32.886	-59.82	-0.221
C2	32.279	-58.519	-0.09
C3	30.947	-58.731	-0.079
C4	30.77	-60.149	-0.271
N5	31.958	-60.816	-0.175
C6	31.629	-65.666	0.141
C7	32.243	-66.965	0.09
C8	33.579	-66.752	0.01
C9	33.748	-65.323	0.01
N10	32.568	-64.686	0.281
C11	35.151	-63.368	-0.142
C12	36.463	-62.801	-0.051
C13	36.284	-61.458	-0.03
C14	34.857	-61.249	-0.089
N15	34.203	-62.424	0.123
C16	29.347	-62.091	-0.171
C17	28.052	-62.675	0.05
C18	28.25	-64.018	0.01
C19	29.681	-64.212	-0.03
N20	30.341	-63.023	-0.071
C21	29.562	-60.765	-0.431
H43	28.939	-60.353	-1.223
C22	34.241	-60.031	-0.232
H44	34.795	-59.316	-0.837
C23	34.905	-64.695	-0.35
H45	35.38	-65.102	-1.242
C24	30.308	-65.428	-0.151
H46	29.923	-66.028	-0.974
C25	27.219	-65.1	0.04
H47	27.464	-65.847	-0.748
H48	26.224	-64.672	-0.211
C26	26.818	-61.94	0.453
H49	26.006	-62.673	0.633
H50	26.503	-61.279	-0.383
C27	37.72	-63.569	0.191
H67	38.563	-63.041	-0.301
H68	37.631	-64.566	-0.293
C28	37.331	-60.399	0.1
H72	38.334	-60.85	-0.064
H73	37.173	-59.64	-0.697
C29	31.55	-68.281	0.25
H57	32.055	-69.033	-0.395
H58	30.502	-68.186	-0.112
C30	32.999	-57.239	0.192
H77	33.829	-57.128	-0.541
H78	32.308	-56.382	0.041
C31	34.67	-67.76	0.201
H62	34.252	-68.784	0.088
H63	35.428	-67.621	-0.601
C32	29.86	-57.728	0.139
H79	30.172	-56.752	-0.294
H80	28.952	-58.056	-0.414
C33	27.012	-61.11	1.729
H51	26.061	-60.611	2.017
H52	27.336	-61.76	2.569
H53	27.785	-60.328	1.575
C34	38.003	-63.756	1.686
H69	37.161	-64.29	2.176
H70	38.932	-64.346	1.837
H71	38.128	-62.771	2.183
C35	27.153	-65.799	1.402
H54	28.131	-66.267	1.648
H55	26.376	-66.593	1.398
H56	26.906	-65.067	2.201
C36	37.298	-59.72	1.473
H74	37.45	-60.471	2.277
H75	36.318	-59.225	1.642
H76	38.099	-58.953	1.551
C37	31.544	-68.766	1.702
H59	32.581	-68.848	2.093
H60	30.985	-68.053	2.344
H61	31.066	-69.765	1.778
C38	35.344	-67.631	1.572
H64	36.106	-68.427	1.708
H65	34.592	-67.723	2.385
H66	35.842	-66.642	1.67
C39	29.514	-57.548	1.62
H81	30.406	-57.21	2.191
H82	28.709	-56.794	1.747
H83	29.166	-58.51	2.052
C40	33.564	-57.194	1.617
H84	34.097	-56.236	1.796
H85	32.745	-57.287	2.361
H86	34.278	-58.03	1.781
FE	54.223	-75.006	0.517
C1	55.887	-72.524	-0.101
C2	55.872	-71.09	0.019
C3	54.559	-70.772	-0.02
C4	53.836	-72.004	0.171
N5	54.696	-73.053	0.3
C6	52.579	-77.457	-0.181
C7	52.64	-78.888	0.019
C8	53.958	-79.187	0.09
C9	54.661	-77.944	-0.091
N10	53.811	-76.882	-0.1
C11	56.72	-76.68	0.032
C12	58.154	-76.563	-0.001
C13	58.415	-75.234	-0.071
C14	57.139	-74.6	-0.202
N15	56.157	-75.448	0.209
C16	51.79	-73.316	0.009
C17	50.35	-73.419	0.02
C18	50.076	-74.741	0.041
C19	51.32	-75.394	-0.252
N20	52.374	-74.539	-0.11
C21	52.489	-72.139	-0.061
H43	52.09	-71.453	-0.805
C22	56.969	-73.265	-0.48
H44	57.494	-72.904	-1.362
C23	56.02	-77.841	-0.19
H45	56.437	-78.474	-0.972
C24	51.44	-76.744	-0.431
H46	50.801	-77.157	-1.209
C25	48.891	-75.398	0.663
H47	48.552	-76.229	0.007
H48	48.069	-74.656	0.73
C26	49.369	-72.29	0.039
H49	48.384	-72.661	-0.32
H50	49.708	-71.508	-0.676
C27	59.141	-77.689	0.02
H67	60.023	-77.408	-0.595
H68	58.681	-78.586	-0.45
C28	59.712	-74.549	0.181
H72	59.881	-73.799	-0.623
H73	60.529	-75.298	0.116
C29	51.49	-79.77	0.392
H57	51.66	-80.787	-0.023
H58	50.566	-79.37	-0.08
C30	56.952	-70.288	0.654
H77	57.924	-70.559	0.188
H78	56.773	-69.208	0.458
C31	54.578	-80.556	0.161
H62	53.79	-81.329	0.03
H63	55.296	-80.667	-0.682
C32	53.962	-69.393	-0.04
H79	54.739	-68.663	-0.359
H80	53.152	-69.366	-0.802
C33	49.212	-71.677	1.433
H51	48.463	-70.856	1.417
H52	48.874	-72.448	2.159
H53	50.18	-71.263	1.788
C34	59.592	-78.034	1.443
H69	58.721	-78.334	2.065
H70	60.322	-78.872	1.43
H71	60.076	-77.154	1.921
C35	49.197	-75.932	2.068
H54	50.01	-76.688	2.029
H55	48.295	-76.405	2.511
H56	49.524	-75.103	2.733
C36	59.751	-73.858	1.547
H74	60.732	-73.359	1.706
H75	59.597	-74.599	2.361
H76	58.952	-73.09	1.619
C37	51.291	-79.853	1.908
H59	50.416	-80.492	2.154
H60	52.191	-80.288	2.392
H61	51.121	-78.841	2.335
C38	55.306	-80.79	1.49
H64	55.748	-81.809	1.52
H65	56.122	-80.048	1.624
H66	54.599	-80.687	2.342
C39	53.398	-68.98	1.323
H81	52.952	-67.963	1.269
H82	52.612	-69.693	1.652
H83	54.202	-68.969	2.089
C40	57.02	-70.532	2.167
H84	56.044	-70.293	2.642
H85	57.8	-69.899	2.637
H86	57.253	-71.598	2.38
FE	46.671	-62.704	0.488
C1	47.313	-59.82	-0.221
C2	46.703	-58.519	-0.09
C3	45.369	-58.731	-0.08
C4	45.194	-60.149	-0.27
N5	46.383	-60.816	-0.174
C6	46.058	-65.665	0.141
C7	46.67	-66.966	0.09
C8	48.004	-66.753	0.01
C9	48.174	-65.324	0.011
N10	46.996	-64.688	0.291
C11	49.572	-63.368	-0.142
C12	50.884	-62.801	-0.051
C13	50.706	-61.458	-0.03
C14	49.28	-61.249	-0.089
N15	48.624	-62.424	0.118
C16	43.771	-62.091	-0.171
C17	42.478	-62.675	0.051
C18	42.678	-64.018	0.02
C19	44.109	-64.212	-0.03
N20	44.766	-63.022	-0.065
C21	43.989	-60.765	-0.431
H43	43.365	-60.352	-1.222
C22	48.668	-60.03	-0.232
H44	49.223	-59.317	-0.839
C23	49.327	-64.695	-0.351
H45	49.8	-65.1	-1.245
C24	44.738	-65.428	-0.151
H46	44.352	-66.027	-0.974
C25	41.641	-65.1	0.04
H47	41.885	-65.84	-0.754
H48	40.648	-64.666	-0.209
C26	41.24	-61.94	0.453
H49	40.436	-62.677	0.654
H50	40.912	-61.298	-0.393
C27	52.141	-63.569	0.191
H67	52.984	-63.039	-0.297
H68	52.053	-64.564	-0.298
C28	51.759	-60.4	0.11
H72	52.761	-60.852	-0.06
H73	51.602	-59.633	-0.679
C29	45.971	-68.28	0.25
H57	46.474	-69.034	-0.396
H58	44.924	-68.182	-0.111
C30	47.428	-57.24	0.192
H77	48.254	-57.129	-0.545
H78	46.737	-56.381	0.046
C31	49.098	-67.76	0.201
H62	48.682	-68.784	0.086
H63	49.857	-67.618	-0.6
C32	44.288	-57.727	0.139
H79	44.599	-56.754	-0.301
H80	43.377	-58.057	-0.406
C33	41.436	-61.086	1.712
H51	40.483	-60.593	2.001
H52	41.776	-61.718	2.56
H53	42.199	-60.298	1.538
C34	52.421	-63.763	1.685
H69	51.578	-64.299	2.172
H70	53.349	-64.354	1.835
H71	52.546	-62.78	2.187
C35	41.572	-65.81	1.396
H54	42.548	-66.283	1.639
H55	40.792	-66.601	1.384
H56	41.327	-65.084	2.201
C36	51.73	-59.734	1.489
H74	51.883	-60.494	2.285
H75	50.749	-59.242	1.665
H76	52.53	-58.968	1.573
C37	45.967	-68.767	1.701
H59	47.003	-68.849	2.091
H60	45.407	-68.054	2.344
H61	45.488	-69.766	1.776
C38	49.77	-67.631	1.573
H64	50.534	-68.426	1.708
H65	49.018	-67.727	2.385
H66	50.266	-66.642	1.673
C39	43.952	-57.538	1.621
H81	44.846	-57.197	2.185
H82	43.147	-56.783	1.748
H83	43.605	-58.496	2.061
C40	48	-57.199	1.614
H84	48.534	-56.241	1.793
H85	47.184	-57.293	2.362
H86	48.713	-58.035	1.773
FE	68.653	-75.006	0.516
C1	70.318	-72.524	-0.101
C2	70.302	-71.09	0.019
C3	68.989	-70.772	-0.02
C4	68.266	-72.004	0.171
N5	69.126	-73.054	0.298
C6	67.007	-77.457	-0.181
C7	67.068	-78.888	0.019
C8	68.382	-79.188	0.09
C9	69.086	-77.944	-0.091
N10	68.239	-76.882	-0.101
C11	71.149	-76.681	0.032
C12	72.584	-76.563	-0.001
C13	72.845	-75.234	-0.071
C14	71.569	-74.599	-0.202
N15	70.586	-75.448	0.207
C16	66.22	-73.316	0.009
C17	64.78	-73.419	0.02
C18	64.507	-74.741	0.051
C19	65.749	-75.394	-0.252
N20	66.804	-74.539	-0.111
C21	66.919	-72.139	-0.061
H43	66.52	-71.452	-0.804
C22	71.398	-73.266	-0.489
H44	71.91	-72.912	-1.382
C23	70.448	-77.841	-0.19
H45	70.864	-78.475	-0.971
C24	65.87	-76.744	-0.431
H46	65.229	-77.157	-1.209
C25	63.321	-75.398	0.673
H47	62.984	-76.232	0.019
H48	62.497	-74.657	0.737
C26	63.799	-72.29	0.039
H49	62.813	-72.661	-0.318
H50	64.138	-71.509	-0.677
C27	73.571	-77.689	0.011
H67	74.45	-77.405	-0.609
H68	73.108	-78.584	-0.461
C28	74.142	-74.549	0.181
H72	74.312	-73.801	-0.624
H73	74.958	-75.299	0.119
C29	65.92	-79.77	0.392
H57	66.09	-80.788	-0.021
H58	64.995	-79.372	-0.081
C30	71.382	-70.288	0.654
H77	72.354	-70.56	0.188
H78	71.203	-69.208	0.457
C31	69.007	-80.556	0.161
H62	68.221	-81.331	0.03
H63	69.725	-80.664	-0.682
C32	68.392	-69.393	-0.04
H79	69.169	-68.663	-0.358
H80	67.583	-69.366	-0.803
C33	63.643	-71.675	1.432
H51	62.895	-70.854	1.417
H52	63.306	-72.446	2.16
H53	64.612	-71.261	1.786
C34	74.03	-78.04	1.43
H69	73.162	-78.342	2.055
H70	74.76	-78.877	1.409
H71	74.516	-77.161	1.908
C35	63.627	-75.928	2.079
H54	64.442	-76.682	2.043
H55	62.725	-76.402	2.522
H56	63.951	-75.097	2.743
C36	74.18	-73.855	1.546
H74	75.16	-73.356	1.705
H75	74.024	-74.594	2.361
H76	73.38	-73.087	1.615
C37	65.72	-79.851	1.908
H59	64.845	-80.491	2.155
H60	66.62	-80.286	2.393
H61	65.549	-78.839	2.334
C38	69.735	-80.788	1.49
H64	70.18	-81.805	1.52
H65	70.549	-80.043	1.625
H66	69.028	-80.687	2.342
C39	67.826	-68.981	1.322
H81	67.38	-67.964	1.268
H82	67.04	-69.695	1.65
H83	68.63	-68.97	2.089
C40	71.449	-70.532	2.167
H84	70.474	-70.291	2.642
H85	72.23	-69.899	2.637
H86	71.682	-71.598	2.381
FE	61.098	-62.704	0.488
C1	61.742	-59.82	-0.221
C2	61.132	-58.519	-0.09
C3	59.798	-58.731	-0.079
C4	59.624	-60.149	-0.27
N5	60.813	-60.816	-0.174
C6	60.487	-65.666	0.141
C7	61.1	-66.966	0.09
C8	62.433	-66.753	0.01
C9	62.599	-65.323	0.01
N10	61.423	-64.688	0.295
C11	64.001	-63.367	-0.142
C12	65.314	-62.801	-0.051
C13	65.134	-61.458	-0.03
C14	63.709	-61.249	-0.079
N15	63.056	-62.425	0.135
C16	58.201	-62.092	-0.181
C17	56.908	-62.675	0.051
C18	57.108	-64.018	0.02
C19	58.539	-64.212	-0.04
N20	59.197	-63.022	-0.078
C21	58.419	-60.764	-0.431
H43	57.791	-60.347	-1.217
C22	63.098	-60.031	-0.232
H44	63.65	-59.325	-0.849
C23	63.755	-64.695	-0.351
H45	64.23	-65.101	-1.242
C24	59.168	-65.429	-0.151
H46	58.779	-66.034	-0.969
C25	56.071	-65.1	0.05
H47	56.314	-65.846	-0.738
H48	55.078	-64.668	-0.201
C26	55.67	-61.94	0.463
H49	54.862	-62.676	0.651
H50	55.347	-61.284	-0.374
C27	66.571	-63.569	0.191
H67	67.411	-63.046	-0.31
H68	66.477	-64.57	-0.284
C28	66.181	-60.399	0.1
H72	67.185	-60.852	-0.054
H73	66.03	-59.646	-0.703
C29	60.401	-68.28	0.25
H57	60.905	-69.034	-0.395
H58	59.354	-68.183	-0.111
C30	61.858	-57.24	0.192
H77	62.691	-57.135	-0.537
H78	61.17	-56.381	0.034
C31	63.528	-67.759	0.201
H62	63.113	-68.784	0.086
H63	64.287	-67.617	-0.6
C32	58.71	-57.728	0.139
H79	59.024	-56.751	-0.291
H80	57.803	-58.055	-0.416
C33	55.871	-61.106	1.734
H51	54.922	-60.609	2.028
H52	56.204	-61.753	2.574
H53	56.641	-60.322	1.572
C34	66.861	-63.744	1.686
H69	66.02	-64.272	2.185
H70	67.789	-64.333	1.838
H71	66.99	-62.754	2.174
C35	56.004	-65.799	1.412
H54	56.981	-66.269	1.657
H55	55.225	-66.591	1.407
H56	55.759	-65.066	2.211
C36	66.141	-59.711	1.468
H74	66.284	-60.457	2.278
H75	65.161	-59.211	1.626
H76	66.943	-58.946	1.547
C37	60.396	-68.766	1.702
H59	61.432	-68.851	2.091
H60	59.839	-68.051	2.345
H61	59.914	-69.764	1.778
C38	64.2	-67.631	1.573
H64	64.964	-68.425	1.708
H65	63.447	-67.727	2.385
H66	64.695	-66.641	1.673
C39	58.363	-57.551	1.62
H81	59.253	-57.213	2.192
H82	57.557	-56.797	1.746
H83	58.014	-58.512	2.049
C40	62.415	-57.193	1.619
H84	62.952	-56.236	1.798
H85	61.592	-57.278	2.36
H86	63.123	-58.032	1.79
FE	83.073	-75.007	0.516
C1	84.737	-72.524	-0.101
C2	84.723	-71.09	0.02
C3	83.409	-70.772	-0.02
C4	82.686	-72.004	0.171
N5	83.546	-73.053	0.301
C6	81.429	-77.458	-0.191
C7	81.49	-78.887	0.019
C8	82.808	-79.187	0.09
C9	83.511	-77.944	-0.091
N10	82.662	-76.882	-0.104
C11	85.57	-76.681	0.032
C12	87.005	-76.564	-0.001
C13	87.265	-75.234	-0.071
C14	85.989	-74.6	-0.202
N15	85.007	-75.449	0.209
C16	80.642	-73.317	0.008
C17	79.205	-73.419	0.011
C18	78.928	-74.741	0.041
C19	80.17	-75.395	-0.252
N20	81.225	-74.54	-0.112
C21	81.34	-72.139	-0.061
H43	80.94	-71.452	-0.805
C22	85.819	-73.265	-0.48
H44	86.344	-72.904	-1.362
C23	84.87	-77.841	-0.19
H45	85.289	-78.477	-0.968
C24	80.291	-76.744	-0.441
H46	79.653	-77.152	-1.223
C25	77.741	-75.397	0.663
H47	77.398	-76.225	0.005
H48	76.921	-74.653	0.735
C26	78.221	-72.29	0.039
H49	77.234	-72.661	-0.317
H50	78.555	-71.505	-0.674
C27	87.999	-77.688	0.02
H67	88.878	-77.406	-0.599
H68	87.54	-78.588	-0.446
C28	88.562	-74.549	0.18
H72	88.73	-73.799	-0.623
H73	89.378	-75.298	0.116
C29	80.34	-79.77	0.392
H57	80.508	-80.786	-0.025
H58	79.415	-79.368	-0.078
C30	85.81	-70.289	0.653
H77	86.78	-70.564	0.185
H78	85.633	-69.209	0.456
C31	83.428	-80.556	0.161
H62	82.64	-81.329	0.031
H63	84.145	-80.667	-0.682
C32	82.812	-69.393	-0.03
H79	83.589	-68.661	-0.345
H80	82.002	-69.361	-0.791
C33	78.069	-71.683	1.436
H51	77.319	-70.863	1.427
H52	77.735	-72.457	2.161
H53	79.038	-71.269	1.788
C34	88.456	-78.028	1.443
H69	87.588	-78.329	2.068
H70	89.188	-78.863	1.43
H71	88.938	-77.145	1.916
C35	78.049	-75.938	2.065
H54	78.86	-76.697	2.021
H55	77.146	-76.411	2.508
H56	78.38	-75.114	2.732
C36	88.601	-73.858	1.547
H74	89.581	-73.359	1.706
H75	88.447	-74.6	2.361
H76	87.801	-73.09	1.619
C37	80.143	-79.856	1.908
H59	79.268	-80.495	2.154
H60	81.044	-80.294	2.39
H61	79.975	-78.845	2.337
C38	84.157	-80.789	1.489
H64	84.599	-81.808	1.52
H65	84.974	-80.047	1.622
H66	83.452	-80.686	2.342
C39	82.249	-68.989	1.336
H81	81.803	-67.972	1.288
H82	81.463	-69.704	1.661
H83	83.054	-68.983	2.102
C40	85.879	-70.532	2.167
H84	84.905	-70.29	2.643
H85	86.662	-69.9	2.635
H86	86.109	-71.598	2.38
FE	75.521	-62.704	0.486
C1	76.164	-59.82	-0.221
C2	75.553	-58.519	-0.09
C3	74.22	-58.731	-0.079
C4	74.049	-60.149	-0.271
N5	75.236	-60.816	-0.174
C6	74.908	-65.666	0.141
C7	75.523	-66.965	0.09
C8	76.859	-66.753	0.01
C9	77.025	-65.323	0.011
N10	75.846	-64.687	0.288
C11	78.422	-63.367	-0.142
C12	79.735	-62.801	-0.05
C13	79.56	-61.458	-0.03
C14	78.132	-61.249	-0.089
N15	77.477	-62.424	0.128
C16	72.622	-62.092	-0.181
C17	71.33	-62.676	0.05
C18	71.528	-64.019	0.02
C19	72.959	-64.213	-0.031
N20	73.617	-63.023	-0.074
C21	72.841	-60.764	-0.431
H43	72.214	-60.345	-1.216
C22	77.519	-60.031	-0.232
H44	78.074	-59.317	-0.838
C23	78.178	-64.694	-0.351
H45	78.651	-65.1	-1.244
C24	73.588	-65.428	-0.151
H46	73.2	-66.029	-0.972
C25	70.491	-65.1	0.05
H47	70.733	-65.846	-0.739
H48	69.497	-64.668	-0.2
C26	70.098	-61.939	0.454
H49	69.284	-62.671	0.629
H50	69.786	-61.274	-0.381
C27	80.99	-63.569	0.201
H67	81.835	-63.047	-0.294
H68	80.901	-64.57	-0.276
C28	80.611	-60.4	0.11
H72	81.614	-60.854	-0.04
H73	80.465	-59.643	-0.692
C29	74.83	-68.281	0.25
H57	75.335	-69.033	-0.395
H58	73.782	-68.186	-0.111
C30	76.278	-57.24	0.192
H77	77.11	-57.134	-0.538
H78	75.59	-56.38	0.036
C31	77.95	-67.76	0.201
H62	77.532	-68.784	0.089
H63	78.708	-67.621	-0.602
C32	73.138	-57.727	0.139
H79	73.454	-56.751	-0.289
H80	72.231	-58.051	-0.417
C33	70.291	-61.115	1.733
H51	69.342	-60.614	2.021
H52	70.611	-61.77	2.572
H53	71.068	-60.336	1.584
C34	81.269	-63.745	1.697
H69	80.425	-64.273	2.19
H70	82.197	-64.336	1.856
H71	81.396	-62.755	2.187
C35	70.426	-65.8	1.412
H54	71.403	-66.271	1.655
H55	69.646	-66.591	1.407
H56	70.182	-65.068	2.211
C36	80.563	-59.715	1.48
H74	80.7	-60.464	2.288
H75	79.582	-59.216	1.634
H76	81.365	-58.951	1.565
C37	74.825	-68.766	1.702
H59	75.862	-68.849	2.092
H60	74.266	-68.052	2.344
H61	74.346	-69.765	1.778
C38	78.625	-67.63	1.571
H64	79.387	-68.426	1.707
H65	77.873	-67.722	2.385
H66	79.123	-66.641	1.669
C39	72.789	-57.552	1.62
H81	73.679	-57.219	2.195
H82	71.985	-56.796	1.747
H83	72.436	-58.514	2.047
C40	76.838	-57.193	1.618
H84	77.374	-56.237	1.797
H85	76.015	-57.28	2.36
H86	77.546	-58.032	1.788
FE	97.497	-75.006	0.52
C1	99.16	-72.524	-0.102
C2	99.149	-71.09	0.019
C3	97.831	-70.772	-0.02
C4	97.109	-72.004	0.171
N5	97.969	-73.053	0.301
C6	95.852	-77.457	-0.181
C7	95.917	-78.888	0.019
C8	97.231	-79.188	0.09
C9	97.932	-77.944	-0.091
N10	97.084	-76.882	-0.097
C11	99.993	-76.68	0.032
C12	101.431	-76.563	-0.001
C13	101.693	-75.234	-0.071
C14	100.413	-74.6	-0.202
N15	99.431	-75.448	0.212
C16	95.064	-73.316	0.009
C17	93.627	-73.42	0.021
C18	93.351	-74.741	0.05
C19	94.596	-75.394	-0.251
N20	95.65	-74.539	-0.109
C21	95.765	-72.14	-0.061
H43	95.368	-71.455	-0.809
C22	100.246	-73.265	-0.479
H44	100.773	-72.903	-1.359
C23	99.291	-77.841	-0.19
H45	99.709	-78.475	-0.97
C24	94.717	-76.744	-0.432
H46	94.076	-77.156	-1.209
C25	92.161	-75.398	0.664
H47	91.819	-76.222	0
H48	91.342	-74.653	0.735
C26	92.649	-72.29	0.039
H49	91.663	-72.659	-0.32
H50	92.99	-71.508	-0.675
C27	102.42	-77.689	0.01
H67	103.298	-77.405	-0.611
H68	101.957	-78.585	-0.458
C28	102.991	-74.549	0.18
H72	103.162	-73.801	-0.625
H73	103.807	-75.3	0.119
C29	94.77	-79.77	0.392
H57	94.94	-80.788	-0.023
H58	93.844	-79.372	-0.079
C30	100.231	-70.288	0.654
H77	101.203	-70.562	0.188
H78	100.054	-69.208	0.456
C31	97.857	-80.556	0.161
H62	97.072	-81.331	0.03
H63	98.575	-80.664	-0.682
C32	97.232	-69.393	-0.04
H79	98.009	-68.663	-0.359
H80	96.422	-69.367	-0.802
C33	92.491	-71.677	1.433
H51	91.744	-70.855	1.417
H52	92.152	-72.447	2.159
H53	93.46	-71.264	1.788
C34	102.883	-78.037	1.429
H69	102.016	-78.339	2.056
H70	103.613	-78.874	1.409
H71	103.368	-77.158	1.905
C35	92.461	-75.945	2.064
H54	93.271	-76.704	2.021
H55	91.556	-76.417	2.501
H56	92.791	-75.123	2.737
C36	103.029	-73.854	1.545
H74	104.01	-73.356	1.704
H75	102.874	-74.593	2.361
H76	102.23	-73.086	1.614
C37	94.571	-79.854	1.909
H59	93.697	-80.494	2.155
H60	95.472	-80.289	2.391
H61	94.401	-78.842	2.336
C38	98.585	-80.787	1.49
H64	99.031	-81.805	1.52
H65	99.399	-80.042	1.625
H66	97.879	-80.687	2.342
C39	96.668	-68.981	1.323
H81	96.222	-67.965	1.269
H82	95.882	-69.695	1.652
H83	97.473	-68.97	2.089
C40	100.297	-70.53	2.168
H84	99.321	-70.289	2.641
H85	101.078	-69.897	2.637
H86	100.528	-71.596	2.382
FE	89.941	-62.704	0.491
C1	90.585	-59.82	-0.221
C2	89.979	-58.519	-0.09
C3	88.647	-58.731	-0.079
C4	88.47	-60.149	-0.271
N5	89.656	-60.817	-0.173
C6	89.328	-65.666	0.141
C7	89.943	-66.965	0.09
C8	91.279	-66.753	0.01
C9	91.445	-65.323	0.011
N10	90.267	-64.688	0.293
C11	92.842	-63.367	-0.142
C12	94.155	-62.801	-0.051
C13	93.98	-61.458	-0.03
C14	92.552	-61.249	-0.079
N15	91.897	-62.424	0.13
C16	87.042	-62.091	-0.171
C17	85.749	-62.675	0.051
C18	85.948	-64.018	0.01
C19	87.379	-64.212	-0.031
N20	88.037	-63.022	-0.066
C21	87.261	-60.764	-0.431
H43	86.637	-60.351	-1.221
C22	91.94	-60.031	-0.232
H44	92.493	-59.323	-0.845
C23	92.597	-64.694	-0.351
H45	93.071	-65.1	-1.244
C24	88.008	-65.428	-0.151
H46	87.621	-66.029	-0.972
C25	84.911	-65.1	0.04
H47	85.155	-65.847	-0.747
H48	83.918	-64.668	-0.213
C26	84.51	-61.94	0.453
H49	83.707	-62.678	0.656
H50	84.18	-61.3	-0.394
C27	95.411	-63.569	0.191
H67	96.255	-63.04	-0.299
H68	95.322	-64.565	-0.296
C28	95.031	-60.4	0.1
H72	96.032	-60.85	-0.074
H73	94.868	-59.635	-0.691
C29	89.25	-68.281	0.25
H57	89.755	-69.033	-0.396
H58	88.202	-68.186	-0.11
C30	90.699	-57.239	0.192
H77	91.525	-57.126	-0.545
H78	90.006	-56.383	0.046
C31	92.37	-67.76	0.201
H62	91.952	-68.784	0.089
H63	93.128	-67.621	-0.602
C32	87.56	-57.728	0.139
H79	87.869	-56.754	-0.302
H80	86.649	-58.06	-0.406
C33	84.707	-61.084	1.71
H51	83.753	-60.591	1.999
H52	85.048	-61.714	2.559
H53	85.468	-60.295	1.533
C34	95.692	-63.761	1.685
H69	94.849	-64.296	2.173
H70	96.62	-64.352	1.836
H71	95.818	-62.777	2.186
C35	84.842	-65.797	1.403
H54	85.818	-66.268	1.65
H55	84.062	-66.588	1.398
H56	84.596	-65.063	2.201
C36	95.007	-59.729	1.478
H74	95.166	-60.486	2.275
H75	94.027	-59.237	1.657
H76	95.807	-58.962	1.554
C37	89.247	-68.767	1.702
H59	90.284	-68.847	2.091
H60	88.686	-68.055	2.345
H61	88.771	-69.768	1.777
C38	93.045	-67.63	1.571
H64	93.806	-68.426	1.708
H65	92.293	-67.722	2.385
H66	93.543	-66.641	1.668
C39	87.223	-57.54	1.621
H81	88.117	-57.195	2.184
H82	86.416	-56.787	1.747
H83	86.881	-58.499	2.061
C40	91.271	-57.197	1.614
H84	91.802	-56.238	1.794
H85	90.456	-57.294	2.363
H86	91.987	-58.031	1.772
FE	111.923	-75.006	0.516
C1	113.587	-72.524	-0.101
C2	113.572	-71.09	0.019
C3	112.259	-70.772	-0.02
C4	111.536	-72.004	0.171
N5	112.396	-73.053	0.299
C6	110.278	-77.457	-0.182
C7	110.338	-78.888	0.019
C8	111.653	-79.187	0.09
C9	112.36	-77.945	-0.09
N10	111.511	-76.882	-0.101
C11	114.42	-76.681	0.032
C12	115.854	-76.563	-0.001
C13	116.114	-75.234	-0.062
C14	114.839	-74.6	-0.201
N15	113.856	-75.448	0.206
C16	109.49	-73.316	0.008
C17	108.05	-73.419	0.02
C18	107.777	-74.741	0.051
C19	109.019	-75.394	-0.252
N20	110.074	-74.539	-0.111
C21	110.189	-72.139	-0.061
H43	109.79	-71.452	-0.804
C22	114.669	-73.266	-0.48
H44	115.195	-72.903	-1.362
C23	113.72	-77.841	-0.19
H45	114.136	-78.474	-0.972
C24	109.141	-76.744	-0.441
H46	108.509	-77.152	-1.228
C25	106.591	-75.398	0.673
H47	106.248	-76.225	0.014
H48	105.771	-74.654	0.746
C26	107.069	-72.29	0.039
H49	106.083	-72.662	-0.318
H50	107.407	-71.509	-0.677
C27	116.841	-77.689	0.011
H67	117.72	-77.405	-0.609
H68	116.378	-78.584	-0.46
C28	117.412	-74.549	0.181
H72	117.581	-73.807	-0.63
H73	118.228	-75.3	0.122
C29	109.19	-79.77	0.392
H57	109.358	-80.787	-0.025
H58	108.264	-79.369	-0.077
C30	114.652	-70.288	0.654
H77	115.624	-70.56	0.188
H78	114.473	-69.208	0.457
C31	112.277	-80.556	0.161
H62	111.49	-81.33	0.032
H63	112.994	-80.665	-0.683
C32	111.662	-69.393	-0.04
H79	112.439	-68.663	-0.359
H80	110.852	-69.366	-0.802
C33	106.914	-71.675	1.432
H51	106.165	-70.854	1.417
H52	106.577	-72.445	2.16
H53	107.883	-71.261	1.785
C34	117.301	-78.039	1.43
H69	116.433	-78.342	2.055
H70	118.031	-78.877	1.409
H71	117.786	-77.161	1.908
C35	106.9	-75.94	2.074
H54	107.712	-76.698	2.029
H55	105.998	-76.413	2.517
H56	107.232	-75.116	2.742
C36	117.455	-73.845	1.541
H74	118.436	-73.345	1.693
H75	117.303	-74.579	2.361
H76	116.656	-73.076	1.608
C37	108.993	-79.856	1.909
H59	108.119	-80.496	2.155
H60	109.894	-80.294	2.389
H61	108.825	-78.845	2.338
C38	113.007	-80.787	1.489
H64	113.451	-81.805	1.519
H65	113.822	-80.044	1.622
H66	112.302	-80.685	2.342
C39	111.097	-68.98	1.323
H81	110.652	-67.963	1.268
H82	110.311	-69.694	1.652
H83	111.902	-68.969	2.089
C40	114.719	-70.532	2.167
H84	113.744	-70.292	2.642
H85	115.5	-69.898	2.637
H86	114.952	-71.598	2.381
FE	104.371	-62.703	0.491
C1	105.013	-59.82	-0.221
C2	104.403	-58.519	-0.09
C3	103.069	-58.731	-0.08
C4	102.894	-60.149	-0.27
N5	104.083	-60.816	-0.173
C6	103.757	-65.664	0.141
C7	104.37	-66.965	0.09
C8	105.704	-66.753	0.01
C9	105.874	-65.323	0.012
N10	104.696	-64.688	0.297
C11	107.271	-63.367	-0.141
C12	108.584	-62.801	-0.051
C13	108.405	-61.458	-0.03
C14	106.98	-61.249	-0.089
N15	106.325	-62.424	0.122
C16	101.471	-62.091	-0.171
C17	100.178	-62.675	0.051
C18	100.378	-64.018	0.01
C19	101.809	-64.211	-0.03
N20	102.465	-63.02	-0.061
C21	101.689	-60.765	-0.431
H43	101.065	-60.352	-1.222
C22	106.368	-60.03	-0.232
H44	106.922	-59.318	-0.84
C23	107.028	-64.695	-0.342
H45	107.51	-65.107	-1.227
C24	102.439	-65.422	-0.161
H46	102.058	-66.015	-0.991
C25	99.341	-65.1	0.04
H47	99.584	-65.846	-0.748
H48	98.348	-64.668	-0.211
C26	98.939	-61.94	0.453
H49	98.134	-62.677	0.648
H50	98.615	-61.294	-0.391
C27	109.841	-63.569	0.191
H67	110.683	-63.042	-0.303
H68	109.751	-64.567	-0.292
C28	109.459	-60.4	0.1
H72	110.46	-60.853	-0.07
H73	109.3	-59.638	-0.693
C29	103.671	-68.28	0.25
H57	104.174	-69.034	-0.396
H58	102.623	-68.182	-0.111
C30	105.128	-57.24	0.192
H77	105.954	-57.129	-0.544
H78	104.437	-56.381	0.045
C31	106.798	-67.76	0.201
H62	106.382	-68.784	0.086
H63	107.557	-67.617	-0.6
C32	101.988	-57.727	0.139
H79	102.3	-56.754	-0.299
H80	101.077	-58.055	-0.408
C33	99.135	-61.092	1.716
H51	98.182	-60.598	2.004
H52	99.471	-61.728	2.563
H53	99.9	-60.305	1.546
C34	110.125	-63.755	1.685
H69	109.283	-64.288	2.177
H70	111.054	-64.346	1.836
H71	110.252	-62.769	2.182
C35	99.274	-65.799	1.402
H54	100.251	-66.269	1.648
H55	98.495	-66.59	1.397
H56	99.028	-65.066	2.201
C36	109.434	-59.726	1.476
H74	109.59	-60.48	2.276
H75	108.455	-59.231	1.651
H76	110.235	-58.96	1.552
C37	103.666	-68.766	1.702
H59	104.703	-68.849	2.091
H60	103.107	-68.053	2.344
H61	103.187	-69.766	1.777
C38	107.47	-67.632	1.573
H64	108.233	-68.426	1.708
H65	106.717	-67.728	2.385
H66	107.965	-66.642	1.674
C39	101.65	-57.541	1.621
H81	102.544	-57.201	2.186
H82	100.845	-56.785	1.748
H83	101.302	-58.499	2.058
C40	105.699	-57.198	1.614
H84	106.233	-56.241	1.793
H85	104.882	-57.292	2.362
H86	106.411	-58.035	1.774
FE	126.346	-75.006	0.519
C1	128.009	-72.524	-0.102
C2	127.994	-71.09	0.02
C3	126.679	-70.772	-0.02
C4	125.957	-72.004	0.171
N5	126.817	-73.054	0.297
C6	124.702	-77.457	-0.181
C7	124.767	-78.888	0.019
C8	126.081	-79.188	0.09
C9	126.782	-77.944	-0.091
N10	125.933	-76.882	-0.097
C11	128.841	-76.68	0.032
C12	130.275	-76.563	-0.001
C13	130.542	-75.234	-0.071
C14	129.262	-74.6	-0.202
N15	128.279	-75.448	0.21
C16	123.913	-73.317	0.009
C17	122.477	-73.42	0.011
C18	122.2	-74.742	0.05
C19	123.446	-75.394	-0.251
N20	124.499	-74.539	-0.11
C21	124.61	-72.139	-0.061
H43	124.213	-71.455	-0.809
C22	129.095	-73.265	-0.479
H44	129.623	-72.902	-1.359
C23	128.14	-77.841	-0.19
H45	128.557	-78.472	-0.973
C24	123.567	-76.744	-0.432
H46	122.926	-77.157	-1.208
C25	121.012	-75.397	0.673
H47	120.668	-76.225	0.015
H48	120.192	-74.652	0.745
C26	121.499	-72.29	0.039
H49	120.51	-72.658	-0.313
H50	121.834	-71.507	-0.677
C27	131.261	-77.689	0.021
H67	132.144	-77.409	-0.594
H68	130.8	-78.585	-0.45
C28	131.841	-74.55	0.18
H72	132.012	-73.802	-0.625
H73	132.656	-75.301	0.119
C29	123.62	-79.77	0.392
H57	123.79	-80.788	-0.023
H58	122.694	-79.372	-0.08
C30	129.08	-70.288	0.653
H77	130.05	-70.563	0.185
H78	128.903	-69.209	0.456
C31	126.707	-80.556	0.161
H62	125.921	-81.331	0.03
H63	127.425	-80.664	-0.682
C32	126.082	-69.393	-0.04
H79	126.859	-68.664	-0.362
H80	125.27	-69.367	-0.8
C33	121.352	-71.679	1.435
H51	120.605	-70.856	1.426
H52	121.017	-72.45	2.162
H53	122.324	-71.267	1.784
C34	131.711	-78.036	1.444
H69	130.839	-78.335	2.064
H70	132.44	-78.874	1.431
H71	132.194	-77.156	1.922
C35	121.319	-75.938	2.075
H54	122.13	-76.697	2.031
H55	120.417	-76.41	2.518
H56	121.651	-75.113	2.742
C36	131.88	-73.855	1.545
H74	132.861	-73.358	1.704
H75	131.723	-74.594	2.361
H76	131.082	-73.085	1.614
C37	123.421	-79.853	1.909
H59	122.547	-80.494	2.155
H60	124.322	-80.288	2.392
H61	123.25	-78.842	2.335
C38	127.436	-80.787	1.49
H64	127.881	-81.804	1.52
H65	128.25	-80.042	1.623
H66	126.73	-80.686	2.342
C39	125.522	-68.979	1.324
H81	125.076	-67.962	1.27
H82	124.737	-69.692	1.656
H83	126.329	-68.967	2.088
C40	129.149	-70.532	2.167
H84	128.175	-70.289	2.642
H85	129.932	-69.899	2.634
H86	129.379	-71.598	2.38
FE	118.799	-62.703	0.487
C1	119.436	-59.821	-0.231
C2	118.831	-58.519	-0.09
C3	117.497	-58.731	-0.079
C4	117.32	-60.149	-0.271
N5	118.508	-60.816	-0.176
C6	118.185	-65.666	0.14
C7	118.8	-66.966	0.09
C8	120.133	-66.753	0.01
C9	120.299	-65.323	0.01
N10	119.122	-64.687	0.291
C11	121.701	-63.367	-0.142
C12	123.014	-62.801	-0.051
C13	122.834	-61.458	-0.03
C14	121.408	-61.249	-0.089
N15	120.755	-62.424	0.131
C16	115.9	-62.091	-0.171
C17	114.608	-62.676	0.051
C18	114.808	-64.018	0.02
C19	116.238	-64.212	-0.031
N20	116.896	-63.022	-0.075
C21	116.113	-60.764	-0.431
H43	115.49	-60.354	-1.223
C22	120.791	-60.031	-0.232
H44	121.349	-59.314	-0.831
C23	121.455	-64.695	-0.351
H45	121.93	-65.101	-1.242
C24	116.862	-65.429	-0.15
H46	116.476	-66.027	-0.973
C25	113.771	-65.1	0.05
H47	114.015	-65.847	-0.736
H48	112.778	-64.669	-0.203
C26	113.37	-61.94	0.453
H49	112.56	-62.675	0.637
H50	113.052	-61.284	-0.387
C27	124.271	-63.569	0.191
H67	125.114	-63.039	-0.298
H68	124.183	-64.565	-0.296
C28	123.881	-60.399	0.11
H72	124.885	-60.849	-0.053
H73	123.726	-59.636	-0.683
C29	118.101	-68.28	0.25
H57	118.605	-69.034	-0.395
H58	117.054	-68.183	-0.111
[truncated: 1,949 more rows]

## Sheet: 6a_pdp
atom	x	y	z
FE	-32.3	-74.98	0.5
C1	-30.66	-72.5	-0.22
C2	-30.69	-71.09	0
C3	-32.01	-70.75	-0.06
C4	-32.74	-71.98	0.03
N5	-31.89	-73.07	-0.02
C6	-33.95	-77.5	-0.13
C7	-33.88	-78.94	0.03
C8	-32.56	-79.24	0.14
C9	-31.85	-77.99	0.08
N10	-32.71	-76.93	0.01
C11	-29.79	-76.68	0.09
C12	-28.35	-76.58	0.03
C13	-28.07	-75.24	-0.08
C14	-29.35	-74.58	-0.21
N15	-30.38	-75.45	0.05
C16	-34.8	-73.3	0.03
C17	-36.24	-73.44	0
C18	-36.5	-74.77	0.03
C19	-35.23	-75.4	-0.25
N20	-34.19	-74.53	-0.08
C21	-34.11	-72.12	-0.07
C22	-29.52	-73.25	-0.47
C23	-30.49	-77.85	-0.12
C24	-35.08	-76.77	-0.42
C25	-37.63	-75.42	0.73
C26	-37.24	-72.31	0.02
C27	-27.36	-77.71	0
C28	-26.78	-74.57	0.17
C29	-35.04	-79.81	0.43
C30	-29.62	-70.31	0.68
C31	-31.94	-80.61	0.12
C32	-32.6	-69.36	-0.04
C33	-37.36	-71.67	1.39
C34	-26.94	-78.16	1.39
C35	-37.27	-75.85	2.15
C36	-26.75	-73.85	1.52
C37	-35.36	-79.69	1.91
C38	-31.84	-81.22	1.51
C39	-33.19	-68.99	1.33
C40	-29.59	-70.59	2.18
H43	-34.57	-71.44	-0.8
H44	-28.86	-72.85	-1.24
H45	-30.08	-78.44	-0.93
H46	-35.75	-77.22	-1.16
H47	-37.95	-76.3	0.13
H48	-38.48	-74.69	0.76
H49	-38.22	-72.69	-0.32
H50	-36.94	-71.53	-0.73
H51	-38.12	-70.85	1.36
H52	-37.71	-72.41	2.15
H53	-36.39	-71.25	1.72
H54	-36.41	-76.55	2.14
H55	-38.14	-76.32	2.65
H56	-36.96	-74.95	2.74
H57	-34.79	-80.87	0.17
H58	-35.93	-79.53	-0.17
H59	-36.2	-80.35	2.19
H60	-34.47	-79.91	2.53
H61	-35.66	-78.63	2.14
H62	-32.54	-81.25	-0.55
H63	-30.93	-80.52	-0.34
H64	-31.33	-82.19	1.46
H65	-31.28	-80.54	2.2
H66	-32.86	-81.37	1.94
H67	-26.46	-77.38	-0.57
H68	-27.8	-78.56	-0.56
H69	-27.83	-78.52	1.96
H70	-26.22	-79.01	1.33
H71	-26.46	-77.36	1.97
H72	-26.61	-73.82	-0.65
H73	-25.97	-75.33	0.13
H74	-25.77	-73.35	1.67
H75	-26.95	-74.57	2.34
H76	-27.55	-73.07	1.56
H77	-28.65	-70.56	0.22
H78	-29.8	-69.22	0.51
H79	-31.81	-68.63	-0.34
H80	-33.39	-69.32	-0.81
H81	-33.66	-67.99	1.3
H82	-33.93	-69.74	1.64
H83	-32.4	-68.96	2.11
H84	-30.57	-70.38	2.65
H85	-28.81	-69.97	2.66
H86	-29.33	-71.65	2.35
C1	-33.29	-73.87	3.17
C2	-33.23	-73.68	4.72
N3	-32.47	-74.79	5.37
C3	-31.06	-74.72	4.84
C4	-31.05	-74.65	3.27
N6	-32.4	-74.93	2.68
C5	-32.86	-76.2	3.31
C6	-33.06	-76.06	4.85
H1	-33.06	-72.9	2.67
H2	-34.31	-74.17	2.86
C7	-34.65	-73.47	5.32
H3	-32.66	-72.74	4.89
C8	-30.21	-73.56	5.46
H4	-30.53	-75.66	5.14
H5	-30.77	-73.63	2.94
H6	-30.29	-75.33	2.87
H7	-33.79	-76.53	2.82
H8	-32.08	-76.96	3.13
H9	-34.15	-76.02	5.02
C9	-32.55	-77.34	5.59
H10	-31.48	-77.52	5.39
H11	-32.67	-77.19	6.68
C10	-33.29	-78.63	5.18
H12	-34.39	-78.49	5.33
H13	-33.12	-78.84	4.1
C11	-32.87	-79.88	5.96
H14	-31.77	-80	5.84
H15	-33.04	-79.67	7.04
C12	-33.62	-81.13	5.5
H16	-33.39	-81.32	4.43
H17	-33.27	-81.96	6.13
H18	-34.71	-80.97	5.63
H19	-30.62	-72.6	5.08
H20	-30.32	-73.59	6.56
C14	-28.74	-73.66	5.08
H21	-28.32	-74.65	5.36
H22	-28.61	-73.54	3.98
C15	-27.88	-72.59	5.72
H23	-28.26	-71.6	5.38
H24	-28.01	-72.64	6.82
C16	-26.39	-72.64	5.37
H25	-26.28	-72.55	4.27
H26	-25.82	-71.82	5.86
H27	-25.95	-73.61	5.71
H28	-35.32	-74.31	5.02
H29	-34.57	-73.49	6.43
C18	-35.3	-72.15	4.86
H30	-34.62	-71.32	5.17
H31	-35.37	-72.12	3.75
C19	-36.69	-71.93	5.44
H32	-37.37	-72.71	5.05
H33	-36.63	-72.03	6.55
C20	-37.29	-70.57	5.09
H34	-38.3	-70.47	5.55
H35	-36.66	-69.72	5.46
H36	-37.4	-70.43	3.99
FE	-39.86	-62.73	0.44
C1	-39.19	-59.79	-0.1
C2	-39.81	-58.47	-0.1
C3	-41.15	-58.68	-0.09
C4	-41.33	-60.12	-0.22
N5	-40.14	-60.78	-0.11
C6	-40.52	-65.69	0.04
C7	-39.9	-67.01	0.06
C8	-38.58	-66.79	-0.02
C9	-38.39	-65.36	-0.11
N10	-39.58	-64.69	0.01
C11	-36.94	-63.4	-0.16
C12	-35.62	-62.81	-0.06
C13	-35.79	-61.48	-0.03
C14	-37.22	-61.25	-0.07
N15	-37.93	-62.43	-0.1
C16	-42.8	-62.08	-0.15
C17	-44.11	-62.67	0.05
C18	-43.92	-64.01	0
C19	-42.49	-64.22	-0.04
N20	-41.81	-63.02	-0.02
C21	-42.53	-60.76	-0.42
C22	-37.83	-60.02	-0.2
C23	-37.18	-64.74	-0.32
C24	-41.88	-65.45	-0.15
C25	-44.97	-65.09	0.03
C26	-45.34	-61.93	0.46
C27	-34.38	-63.58	0.24
C28	-34.75	-60.4	0.04
C29	-40.6	-68.32	0.24
C30	-39.11	-57.19	0.23
C31	-37.47	-67.78	0.22
C32	-42.24	-57.67	0.09
C33	-45.14	-60.89	1.56
C34	-34.14	-63.73	1.75
C35	-45	-65.83	1.38
C36	-34.74	-59.65	1.39
C37	-40.62	-68.8	1.7
C38	-36.82	-67.6	1.6
C39	-42.61	-57.48	1.56
C40	-38.67	-57.12	1.69
H43	-43.12	-60.36	-1.25
H44	-37.34	-59.32	-0.87
H45	-36.59	-65.19	-1.12
H46	-42.31	-66.08	-0.93
H47	-44.77	-65.83	-0.77
H48	-45.97	-64.65	-0.17
H49	-46.09	-62.67	0.82
H50	-45.8	-61.44	-0.43
H51	-46.11	-60.43	1.85
H52	-44.68	-61.35	2.46
H53	-44.47	-60.07	1.21
H54	-44.02	-66.32	1.57
H55	-45.8	-66.58	1.37
H56	-45.19	-65.1	2.2
H57	-40.1	-69.08	-0.4
H58	-41.65	-68.23	-0.12
H59	-39.6	-68.84	2.13
H60	-41.22	-68.09	2.32
H61	-41.08	-69.81	1.78
H62	-37.87	-68.82	0.11
H63	-36.69	-67.66	-0.57
H64	-36.06	-68.4	1.78
H65	-37.6	-67.67	2.4
H66	-36.31	-66.63	1.66
H67	-33.52	-63.07	-0.24
H68	-34.45	-64.6	-0.19
H69	-35.03	-64.22	2.22
H70	-33.22	-64.31	1.95
H71	-34.04	-62.71	2.21
H72	-33.74	-60.85	-0.12
H73	-34.93	-59.67	-0.77
H74	-34.54	-60.35	2.23
H75	-35.73	-59.18	1.55
H76	-33.98	-58.85	1.4
H77	-38.2	-57.08	-0.41
H78	-39.77	-56.34	-0.01
H79	-41.91	-56.7	-0.34
H80	-43.14	-58	-0.48
H81	-41.72	-57.15	2.14
H82	-43.4	-56.68	1.64
H83	-42.99	-58.42	2
H84	-38.22	-56.13	1.94
H85	-39.55	-57.31	2.34
H86	-37.93	-57.93	1.89
C1	-38.5	-62.38	3.2
C2	-38.5	-62.41	4.77
N3	-39.9	-62.47	5.31
C3	-40.49	-63.77	4.82
C4	-40.3	-63.89	3.26
N6	-39.84	-62.64	2.62
C5	-40.75	-61.58	3.1
C6	-40.66	-61.37	4.66
H1	-37.76	-63.11	2.82
H2	-38.16	-61.37	2.86
C7	-37.64	-61.27	5.38
H3	-37.99	-63.35	5.07
C8	-39.99	-65.02	5.59
H4	-41.59	-63.72	5
H5	-39.57	-64.7	3.05
H6	-41.28	-64.22	2.81
H7	-40.54	-60.61	2.6
H8	-41.78	-61.84	2.81
H9	-40.1	-60.43	4.84
C9	-42.07	-61.11	5.28
H10	-42.71	-62	5.06
H11	-41.94	-61.04	6.38
C10	-42.73	-59.86	4.73
H12	-42.04	-59.01	4.91
H13	-42.88	-59.93	3.63
C11	-44.11	-59.58	5.38
H14	-44.74	-60.47	5.26
H15	-43.94	-59.41	6.47
C12	-44.79	-58.35	4.78
H16	-45	-58.47	3.7
H17	-45.76	-58.14	5.31
H18	-44.15	-57.45	4.88
H19	-38.91	-65.19	5.36
H20	-40.08	-64.84	6.69
C14	-40.78	-66.3	5.21
H21	-41.87	-66.15	5.4
H22	-40.65	-66.53	4.13
C15	-40.31	-67.5	6.02
H23	-39.24	-67.69	5.84
H24	-40.46	-67.27	7.1
C16	-41.08	-68.8	5.69
H25	-40.89	-69.08	4.63
H26	-40.76	-69.62	6.35
H27	-42.17	-68.66	5.8
H28	-38.04	-60.28	5.05
H29	-37.76	-61.28	6.49
C18	-36.15	-61.35	5.03
H30	-35.77	-62.34	5.36
H31	-36.02	-61.25	3.93
C19	-35.3	-60.26	5.69
H32	-35.67	-59.27	5.31
H33	-35.49	-60.28	6.79
C20	-33.8	-60.36	5.4
H34	-33.59	-60.35	4.31
H35	-33.26	-59.55	5.9
H36	-33.42	-61.34	5.79
FE	-32.31	-50	0.52
C1	-30.66	-47.52	-0.21
C2	-30.69	-46.09	0.01
C3	-32.01	-45.76	-0.04
C4	-32.75	-47	0.02
N5	-31.89	-48.07	-0.03
C6	-33.94	-52.52	-0.1
C7	-33.87	-53.94	0.03
C8	-32.55	-54.25	0.11
C9	-31.84	-53	0.07
N10	-32.71	-51.94	0.08
C11	-29.79	-51.7	0.05
C12	-28.34	-51.58	0
C13	-28.08	-50.26	-0.08
C14	-29.37	-49.58	-0.21
N15	-30.38	-50.45	0.06
C16	-34.81	-48.3	0.02
C17	-36.25	-48.44	-0.01
C18	-36.51	-49.79	0.03
C19	-35.24	-50.43	-0.25
N20	-34.2	-49.55	-0.06
C21	-34.12	-47.12	-0.08
C22	-29.53	-48.26	-0.51
C23	-30.49	-52.86	-0.13
C24	-35.07	-51.79	-0.4
C25	-37.66	-50.43	0.73
C26	-37.25	-47.33	0.01
C27	-27.37	-52.73	-0.01
C28	-26.78	-49.57	0.19
C29	-35.01	-54.84	0.41
C30	-29.62	-45.3	0.69
C31	-31.94	-55.61	0.14
C32	-32.61	-44.38	-0.05
C33	-37.41	-46.72	1.41
C34	-27.18	-53.33	1.39
C35	-37.3	-50.89	2.15
C36	-26.76	-48.91	1.56
C37	-35.37	-54.72	1.89
C38	-31.78	-56.2	1.55
C39	-33.23	-44.01	1.3
C40	-29.57	-45.59	2.18
H43	-34.55	-46.44	-0.81
H44	-28.94	-47.85	-1.33
H45	-30.13	-53.42	-0.99
H46	-35.72	-52.22	-1.16
H47	-37.97	-51.32	0.12
H48	-38.52	-49.72	0.79
H49	-38.23	-47.71	-0.33
H50	-36.92	-46.56	-0.71
H51	-38.17	-45.9	1.42
H52	-37.75	-47.5	2.13
H53	-36.45	-46.3	1.79
H54	-36.45	-51.6	2.12
H55	-38.17	-51.39	2.62
H56	-37	-50.02	2.78
H57	-34.73	-55.9	0.2
H58	-35.9	-54.58	-0.2
H59	-36.23	-55.36	2.13
H60	-34.52	-55.02	2.55
H61	-35.66	-53.68	2.15
H62	-32.55	-56.32	-0.47
H63	-30.92	-55.56	-0.33
H64	-31.23	-57.17	1.53
H65	-31.2	-55.52	2.22
H66	-32.79	-56.37	2
H67	-26.39	-52.38	-0.41
H68	-27.75	-53.49	-0.71
H69	-28.15	-53.72	1.79
H70	-26.49	-54.18	1.34
H71	-26.77	-52.57	2.1
H72	-26.61	-48.8	-0.59
H73	-25.95	-50.31	0.12
H74	-25.8	-48.39	1.73
H75	-26.88	-49.65	2.37
H76	-27.58	-48.16	1.63
H77	-28.65	-45.54	0.23
H78	-29.8	-44.22	0.52
H79	-31.83	-43.63	-0.3
H80	-33.37	-44.34	-0.85
H81	-33.66	-43	1.26
H82	-34.05	-44.74	1.54
H83	-32.47	-44.03	2.11
H84	-30.52	-45.33	2.68
H85	-28.76	-45	2.67
H86	-29.37	-46.68	2.36
C1	-33.27	-48.85	3.22
C2	-33.21	-48.68	4.78
N3	-32.44	-49.79	5.4
C3	-31.04	-49.74	4.86
C4	-31.04	-49.65	3.29
N6	-32.38	-49.91	2.69
C5	-32.86	-51.16	3.33
C6	-33.04	-51.06	4.87
H1	-32.94	-47.9	2.76
H2	-34.31	-49.05	2.89
C7	-34.62	-48.42	5.41
H3	-32.61	-47.76	4.96
C8	-30.17	-48.63	5.48
H4	-30.58	-50.73	5.1
H5	-30.76	-48.63	2.97
H6	-30.3	-50.36	2.88
H7	-33.82	-51.44	2.86
H8	-32.12	-51.96	3.11
H9	-34.13	-51.01	5.07
C9	-32.55	-52.36	5.59
H10	-31.48	-52.53	5.37
H11	-32.64	-52.19	6.69
C10	-33.35	-53.59	5.2
H12	-34.44	-53.42	5.43
H13	-33.26	-53.8	4.12
C11	-32.91	-54.86	5.95
H14	-31.82	-55	5.78
H15	-33.06	-54.69	7.04
C12	-33.66	-56.09	5.55
H16	-33.55	-56.39	4.49
H17	-33.37	-57.01	6.11
H18	-34.77	-56.08	5.67
H19	-30.56	-47.64	5.2
H20	-30.23	-48.7	6.59
C14	-28.69	-48.7	5.08
H21	-28.3	-49.7	5.37
H22	-28.59	-48.61	3.98
C15	-27.8	-47.64	5.73
H23	-28.2	-46.65	5.47
H24	-27.83	-47.71	6.84
C16	-26.33	-47.71	5.24
H25	-26.28	-47.52	4.15
H26	-25.73	-46.94	5.75
H27	-25.89	-48.7	5.46
H28	-35.3	-49.24	5.1
H29	-34.52	-48.4	6.51
C18	-35.25	-47.08	4.92
H30	-34.6	-46.23	5.21
H31	-35.4	-47.08	3.82
C19	-36.62	-46.86	5.56
H32	-37.3	-47.67	5.21
H33	-36.52	-46.88	6.67
C20	-37.24	-45.54	5.13
H34	-38.23	-45.43	5.61
H35	-36.58	-44.69	5.44
H36	-37.37	-45.5	4.03
FE	-39.85	-37.74	0.41
C1	-39.19	-34.79	-0.12
C2	-39.83	-33.49	-0.1
C3	-41.15	-33.7	-0.11
C4	-41.33	-35.12	-0.22
N5	-40.13	-35.8	-0.14
C6	-40.52	-40.71	0.05
C7	-39.9	-42.01	0.06
C8	-38.55	-41.81	0.01
C9	-38.37	-40.38	-0.08
N10	-39.58	-39.7	0
C11	-36.94	-38.42	-0.15
C12	-35.62	-37.83	-0.05
C13	-35.79	-36.49	-0.03
C14	-37.22	-36.27	-0.09
N15	-37.91	-37.45	-0.12
C16	-42.8	-37.1	-0.17
C17	-44.09	-37.67	0.06
C18	-43.92	-39.01	-0.03
C19	-42.48	-39.24	-0.05
N20	-41.81	-38.04	-0.07
C21	-42.54	-35.76	-0.41
C22	-37.83	-35.02	-0.15
C23	-37.17	-39.74	-0.3
C24	-41.88	-40.47	-0.15
C25	-44.95	-40.1	0.06
C26	-45.34	-36.93	0.43
C27	-34.37	-38.59	0.24
C28	-34.74	-35.43	0.09
C29	-40.59	-43.33	0.23
C30	-39.12	-32.19	0.17
C31	-37.45	-42.81	0.23
C32	-42.24	-32.69	0.13
C33	-45.13	-35.92	1.58
C34	-34.15	-38.78	1.74
C35	-44.97	-40.78	1.44
C36	-34.72	-34.74	1.45
C37	-40.69	-43.73	1.71
C38	-36.85	-42.69	1.63
C39	-42.55	-32.5	1.62
C40	-38.62	-32.08	1.62
H43	-43.19	-35.33	-1.17
H44	-37.3	-34.34	-0.81
H45	-36.61	-40.21	-1.11
H46	-42.3	-41.11	-0.91
H47	-44.74	-40.87	-0.72
H48	-45.95	-39.67	-0.16
H49	-46.1	-37.67	0.75
H50	-45.73	-36.39	-0.46
H51	-46.1	-35.45	1.83
H52	-44.74	-36.44	2.48
H53	-44.4	-35.14	1.3
H54	-43.98	-41.25	1.65
H55	-45.75	-41.58	1.48
H56	-45.18	-40.03	2.23
H57	-40.06	-44.1	-0.35
H58	-41.62	-43.25	-0.18
H59	-39.66	-43.77	2.17
H60	-41.29	-43	2.29
H61	-41.13	-44.74	1.84
H62	-37.86	-43.82	0.06
H63	-36.65	-42.62	-0.52
H64	-36.08	-43.47	1.8
H65	-37.63	-42.83	2.41
H66	-36.38	-41.7	1.77
H67	-33.49	-38.07	-0.22
H68	-34.45	-39.58	-0.26
H69	-35.01	-39.36	2.17
H70	-33.22	-39.36	1.95
H71	-34.11	-37.81	2.25
H72	-33.75	-35.89	-0.12
H73	-34.92	-34.65	-0.7
H74	-34.57	-35.49	2.26
H75	-35.69	-34.22	1.65
H76	-33.91	-33.99	1.51
H77	-38.27	-32.08	-0.54
H78	-39.83	-31.34	-0.02
H79	-41.9	-31.72	-0.31
H80	-43.15	-33	-0.42
H81	-41.65	-32.19	2.19
H82	-43.35	-31.74	1.74
H83	-42.93	-33.47	2.01
H84	-38.19	-31.09	1.81
H85	-39.44	-32.27	2.35
H86	-37.82	-32.83	1.82
C1	-38.52	-37.34	3.2
C2	-38.52	-37.43	4.76
N3	-39.91	-37.52	5.3
C3	-40.5	-38.8	4.77
C4	-40.3	-38.89	3.23
N6	-39.84	-37.62	2.6
C5	-40.76	-36.58	3.1
C6	-40.69	-36.41	4.65
H1	-37.74	-38.02	2.78
H2	-38.21	-36.32	2.9
C7	-37.68	-36.27	5.39
H3	-37.99	-38.35	5.05
C8	-39.97	-40.03	5.53
H4	-41.59	-38.77	4.95
H5	-39.52	-39.67	3.03
H6	-41.24	-39.24	2.74
H7	-40.53	-35.61	2.62
H8	-41.78	-36.86	2.79
H9	-40.13	-35.47	4.82
C9	-42.1	-36.18	5.28
H10	-42.75	-37.05	5.05
H11	-42.01	-36.13	6.39
C10	-42.8	-34.91	4.75
H12	-42.16	-34.03	4.98
H13	-42.91	-34.98	3.65
C11	-44.18	-34.67	5.34
H14	-44.79	-35.57	5.15
H15	-44.07	-34.55	6.44
C12	-44.87	-33.44	4.74
H16	-44.98	-33.59	3.65
H17	-45.89	-33.3	5.16
H18	-44.28	-32.52	4.93
H19	-38.87	-40.17	5.33
H20	-40.1	-39.88	6.62
C14	-40.69	-41.34	5.15
H21	-41.78	-41.18	5.32
H22	-40.53	-41.6	4.09
C15	-40.21	-42.52	5.97
H23	-39.13	-42.69	5.81
H24	-40.36	-42.29	7.05
C16	-40.96	-43.82	5.64
H25	-40.79	-44.06	4.56
H26	-40.58	-44.67	6.25
H27	-42.07	-43.7	5.79
H28	-38.06	-35.28	5.04
H29	-37.79	-36.28	6.5
C18	-36.18	-36.35	5.06
H30	-35.82	-37.34	5.39
H31	-36.05	-36.3	3.96
C19	-35.38	-35.24	5.72
H32	-35.73	-34.27	5.33
H33	-35.57	-35.26	6.81
C20	-33.86	-35.38	5.47
H34	-33.65	-35.35	4.38
H35	-33.32	-34.53	5.94
H36	-33.43	-36.3	5.9
FE	-32.31	-25	0.53
C1	-30.65	-22.52	-0.22
C2	-30.69	-21.09	-0.03
C3	-32.01	-20.76	-0.08
C4	-32.74	-22.01	0.01
N5	-31.88	-23.09	-0.02
C6	-33.94	-27.52	-0.11
C7	-33.86	-28.96	0.03
C8	-32.55	-29.27	0.11
C9	-31.84	-28	0.07
N10	-32.71	-26.94	0.08
C11	-29.78	-26.7	0.06
C12	-28.34	-26.58	0
C13	-28.07	-25.26	-0.08
C14	-29.34	-24.6	-0.19
N15	-30.37	-25.47	0.11
C16	-34.8	-23.33	0.02
C17	-36.24	-23.45	0
C18	-36.5	-24.79	0.02
C19	-35.23	-25.43	-0.24
N20	-34.19	-24.57	-0.08
C21	-34.11	-22.14	-0.09
C22	-29.52	-23.26	-0.47
C23	-30.49	-27.86	-0.13
C24	-35.08	-26.81	-0.4
C25	-37.66	-25.43	0.7
C26	-37.22	-22.34	0.02
C27	-27.37	-27.73	-0.02
C28	-26.78	-24.57	0.19
C29	-35.03	-29.84	0.42
C30	-29.62	-20.3	0.66
C31	-31.94	-30.62	0.13
C32	-32.62	-19.39	-0.02
C33	-37.4	-21.74	1.42
C34	-27.14	-28.3	1.38
C35	-37.34	-25.9	2.14
C36	-26.76	-23.91	1.57
C37	-35.36	-29.76	1.91
C38	-31.72	-31.18	1.54
C39	-33.2	-19.06	1.35
C40	-29.59	-20.57	2.18
H43	-34.55	-21.42	-0.78
H44	-28.98	-22.92	-1.35
H45	-30.11	-28.44	-0.98
H46	-35.69	-27.2	-1.22
H47	-37.99	-26.32	0.1
H48	-38.49	-24.7	0.75
H49	-38.21	-22.71	-0.33
H50	-36.88	-21.55	-0.69
H51	-38.16	-20.92	1.43
H52	-37.69	-22.52	2.16
H53	-36.43	-21.3	1.77
H54	-36.49	-26.63	2.13
H55	-38.22	-26.39	2.6
H56	-37.03	-25.03	2.77
H57	-34.8	-30.9	0.16
H58	-35.93	-29.55	-0.15
H59	-36.2	-30.43	2.18
H60	-34.47	-30.07	2.51
H61	-35.62	-28.72	2.2
H62	-32.56	-31.32	-0.46
H63	-30.95	-30.59	-0.38
H64	-31.24	-32.19	1.49
H65	-31.09	-30.5	2.13
H66	-32.7	-31.3	2.06
H67	-26.41	-27.38	-0.47
H68	-27.77	-28.52	-0.68
H69	-28.08	-28.68	1.81
H70	-26.43	-29.18	1.32
H71	-26.69	-27.53	2.05
H72	-26.61	-23.82	-0.61
H73	-25.97	-25.31	0.12
H74	-25.78	-23.4	1.73
H75	-26.94	-24.65	2.37
H76	-27.57	-23.14	1.65
H77	-28.65	-20.59	0.21
H78	-29.79	-19.22	0.5
H79	-31.85	-18.65	-0.29
H80	-33.43	-19.34	-0.78
H81	-33.68	-18.06	1.36
H82	-33.98	-19.81	1.64
H83	-32.4	-19.08	2.11
H84	-30.58	-20.35	2.63
H85	-28.85	-19.93	2.69
H86	-29.34	-21.63	2.39
C1	-33.32	-23.84	3.21
C2	-33.26	-23.66	4.77
N3	-32.5	-24.79	5.4
C3	-31.09	-24.72	4.88
C4	-31.09	-24.67	3.31
N6	-32.42	-24.91	2.71
C5	-32.91	-26.16	3.32
C6	-33.09	-26.06	4.88
H1	-33.06	-22.88	2.7
H2	-34.35	-24.08	2.91
C7	-34.67	-23.42	5.39
H3	-32.69	-22.74	4.98
C8	-30.23	-23.61	5.51
H4	-30.58	-25.68	5.17
H5	-30.75	-23.66	3
H6	-30.36	-25.42	2.93
H7	-33.88	-26.46	2.86
H8	-32.18	-26.96	3.08
H9	-34.18	-25.99	5.08
C9	-32.61	-27.34	5.62
H10	-31.55	-27.48	5.39
H11	-32.73	-27.19	6.71
C10	-33.36	-28.61	5.16
H12	-34.45	-28.47	5.34
H13	-33.22	-28.78	4.07
C11	-32.9	-29.86	5.93
H14	-31.81	-30	5.77
H15	-33.06	-29.7	7.02
C12	-33.67	-31.11	5.51
H16	-33.52	-31.3	4.43
H17	-33.28	-31.98	6.08
H18	-34.75	-30.99	5.7
H19	-30.62	-22.62	5.17
H20	-30.32	-23.66	6.61
C14	-28.73	-23.73	5.14
H21	-28.39	-24.72	5.5
H22	-28.62	-23.68	4.03
C15	-27.87	-22.64	5.78
H23	-28.26	-21.63	5.5
H24	-27.94	-22.74	6.88
C16	-26.39	-22.71	5.39
H25	-26.28	-22.62	4.29
H26	-25.78	-21.93	5.87
H27	-25.99	-23.72	5.68
H28	-35.33	-24.25	5.05
H29	-34.57	-23.49	6.49
C18	-35.31	-22.12	4.93
H30	-34.65	-21.27	5.17
H31	-35.47	-22.14	3.83
C19	-36.68	-21.88	5.57
H32	-37.36	-22.71	5.29
H33	-36.56	-21.91	6.68
C20	-37.31	-20.54	5.15
H34	-38.29	-20.43	5.66
H35	-36.69	-19.67	5.44
H36	-37.47	-20.52	4.05
FE	-39.85	-12.74	0.48
C1	-39.2	-9.8	-0.07
C2	-39.83	-8.5	-0.09
C3	-41.15	-8.71	-0.06
C4	-41.33	-10.14	-0.2
N5	-40.13	-10.8	-0.1
C6	-40.52	-15.73	0.06
C7	-39.9	-17.03	0.05
C8	-38.56	-16.82	-0.04
C9	-38.39	-15.4	-0.09
N10	-39.58	-14.73	0.08
C11	-36.92	-13.41	-0.17
C12	-35.62	-12.84	-0.05
C13	-35.79	-11.49	0
C14	-37.22	-11.26	-0.08
N15	-37.9	-12.46	-0.07
C16	-42.79	-12.12	-0.15
C17	-44.09	-12.67	0.05
C18	-43.91	-14.03	0.05
C19	-42.48	-14.24	0
N20	-41.81	-13.06	-0.02
C21	-42.53	-10.77	-0.4
C22	-37.83	-10.03	-0.16
C23	-37.18	-14.76	-0.36
C24	-41.88	-15.47	-0.14
C25	-44.97	-15.09	0.06
C26	-45.33	-11.92	0.44
C27	-34.37	-13.61	0.2
C28	-34.74	-10.42	0.08
C29	-40.59	-18.37	0.23
C30	-39.11	-7.19	0.15
C31	-37.47	-17.81	0.23
C32	-42.24	-7.68	0.12
C33	-45.11	-11	1.64
C34	-34.09	-13.81	1.71
C35	-45.05	-15.76	1.45
C36	-34.77	-9.68	1.43
C37	-40.67	-18.77	1.72
C38	-36.83	-17.6	1.62
C39	-42.56	-7.4	1.59
C40	-38.67	-7.01	1.61
H43	-43.17	-10.34	-1.17
H44	-37.3	-9.33	-0.8
H45	-36.63	-15.14	-1.22
H46	-42.31	-16.13	-0.89
H47	-44.72	-15.85	-0.7
H48	-45.95	-14.65	-0.19
H49	-46.11	-12.67	0.71
H50	-45.7	-11.35	-0.44
H51	-46.03	-10.45	1.92
H52	-44.75	-11.57	2.51
H53	-44.33	-10.24	1.38
H54	-44.07	-16.2	1.73
H55	-45.82	-16.56	1.48
H56	-45.31	-15.02	2.23
H57	-40.05	-19.15	-0.33
H58	-41.61	-18.28	-0.2
H59	-39.66	-18.84	2.18
H60	-41.26	-18.02	2.3
H61	-41.15	-19.77	1.85
H62	-37.89	-18.84	0.17
H63	-36.71	-17.71	-0.57
H64	-36.12	-18.4	1.88
H65	-37.62	-17.62	2.4
H66	-36.31	-16.61	1.67
H67	-33.52	-13.06	-0.27
H68	-34.42	-14.61	-0.29
H69	-34.97	-14.31	2.17
H70	-33.21	-14.44	1.89
H71	-33.96	-12.84	2.23
H72	-33.74	-10.9	-0.06
H73	-34.92	-9.73	-0.77
H74	-34.6	-10.39	2.26
H75	-35.76	-9.19	1.59
H76	-33.98	-8.89	1.47
H77	-38.22	-7.14	-0.5
H78	-39.79	-6.35	-0.12
H79	-41.95	-6.74	-0.39
H80	-43.16	-8.08	-0.36
H81	-41.66	-7.05	2.15
H82	-43.35	-6.62	1.68
H83	-42.95	-8.33	2.07
H84	-38.21	-6.01	1.77
H85	-39.53	-7.12	2.31
H86	-37.91	-7.77	1.88
C1	-38.52	-12.4	3.27
C2	-38.52	-12.42	4.82
N3	-39.91	-12.49	5.39
C3	-40.52	-13.78	4.88
C4	-40.34	-13.92	3.32
N6	-39.85	-12.68	2.67
C5	-40.73	-11.6	3.16
C6	-40.7	-11.39	4.7
H1	-37.8	-13.16	2.9
H2	-38.21	-11.42	2.88
C7	-37.66	-11.28	5.43
H3	-38.01	-13.34	5.13
C8	-40.04	-15.03	5.65
H4	-41.61	-13.72	5.08
H5	-39.59	-14.71	3.09
H6	-41.3	-14.21	2.85
H7	-40.43	-10.66	2.65
H8	-41.78	-11.8	2.84
H9	-40.16	-10.44	4.89
C9	-42.11	-11.14	5.28
H10	-42.77	-11.99	5.03
H11	-42.07	-11.04	6.39
C10	-42.8	-9.86	4.7
H12	-42.12	-9	4.93
H13	-42.91	-9.94	3.59
C11	-44.18	-9.62	5.3
H14	-44.84	-10.51	5.12
H15	-44.12	-9.48	6.41
C12	-44.86	-8.37	4.72
H16	-44.95	-8.47	3.62
H17	-45.89	-8.2	5.14
H18	-44.24	-7.47	4.94
H19	-38.98	-15.21	5.41
H20	-40.16	-14.86	6.74
C14	-40.79	-16.32	5.25
H21	-41.88	-16.15	5.43
H22	-40.65	-16.58	4.18
C15	-40.33	-17.52	6.09
H23	-39.24	-17.64	5.91
H24	-40.44	-17.29	7.18
C16	-41.06	-18.8	5.74
H25	-40.92	-19.15	4.69
H26	-40.73	-19.62	6.42
H27	-42.15	-18.68	5.93
H28	-38.08	-10.34	5.03
H29	-37.81	-11.28	6.53
C18	-36.17	-11.35	5.09
H30	-35.77	-12.33	5.39
H31	-36.09	-11.28	3.98
C19	-35.36	-10.23	5.71
H32	-35.7	-9.24	5.35
H33	-35.54	-10.24	6.81
C20	-33.86	-10.35	5.45
H34	-33.69	-10.31	4.35
H35	-33.29	-9.52	5.92
H36	-33.48	-11.33	5.8
FE	-32.3	-0.03	0.51
C1	-30.66	2.44	-0.23
C2	-30.7	3.88	-0.01
C3	-32.01	4.2	-0.08
C4	-32.74	2.95	0.01
N5	-31.9	1.88	-0.05
C6	-33.94	-2.54	-0.12
C7	-33.88	-3.99	0.06
C8	-32.56	-4.3	0.1
C9	-31.85	-3.03	0.11
N10	-32.71	-1.98	0.06
C11	-29.78	-1.74	0.06
C12	-28.35	-1.63	-0.04
C13	-28.08	-0.31	-0.09
C14	-29.35	0.36	-0.21
N15	-30.37	-0.49	0.07
C16	-34.8	1.64	0
C17	-36.24	1.53	0
C18	-36.5	0.21	0.05
C19	-35.24	-0.45	-0.22
N20	-34.2	0.42	-0.08
C21	-34.11	2.84	-0.05
C22	-29.51	1.71	-0.43
C23	-30.49	-2.91	-0.09
C24	-35.1	-1.81	-0.4
C25	-37.64	-0.45	0.76
C26	-37.24	2.67	0.05
C27	-27.38	-2.77	-0.04
C28	-26.78	0.38	0.21
C29	-35.03	-4.87	0.43
C30	-29.62	4.65	0.66
C31	-31.94	-5.66	0.11
C32	-32.62	5.58	-0.03
C33	-37.36	3.3	1.44
C34	-27.2	-3.31	1.38
C35	-37.28	-0.86	2.2
C36	-26.74	0.93	1.62
C37	-35.37	-4.76	1.92
C38	-31.74	-6.18	1.53
C39	-33.14	5.95	1.35
C40	-29.52	4.33	2.15
H43	-34.57	3.54	-0.76
H44	-28.87	2.12	-1.22
H45	-30.12	-3.51	-0.92
H46	-35.71	-2.26	-1.18
H47	-37.99	-1.32	0.18
H48	-38.48	0.28	0.79
H49	-38.22	2.26	-0.29
H50	-36.95	3.44	-0.7
H51	-38.12	4.11	1.43
H52	-37.67	2.53	2.19
H53	-36.38	3.71	1.76
H54	-36.46	-1.62	2.17
H55	-38.16	-1.28	2.73
H56	-36.89	0.01	2.77
H57	-34.77	-5.93	0.18
H58	-35.9	-4.59	-0.19
H59	-36.12	-5.53	2.19
H60	-34.47	-4.94	2.53
H61	-35.78	-3.75	2.16
H62	-32.58	-6.36	-0.46
H63	-30.97	-5.62	-0.42
H64	-31.24	-7.18	1.51
H65	-31.09	-5.49	2.13
H66	-32.71	-6.28	2.06
H67	-26.41	-2.47	-0.46
H68	-27.8	-3.58	-0.68
H69	-28.19	-3.65	1.79
H70	-26.51	-4.19	1.38
H71	-26.79	-2.53	2.05
H72	-26.62	1.19	-0.53
H73	-25.96	-0.35	0.06
H74	-25.76	1.42	1.8
H75	-26.85	0.11	2.37
H76	-27.54	1.67	1.78
H77	-28.65	4.4	0.18
H78	-29.8	5.74	0.52
H79	-31.88	6.32	-0.37
H80	-33.45	5.63	-0.77
H81	-33.59	6.98	1.34
H82	-33.93	5.25	1.68
H83	-32.31	5.94	2.09
H84	-30.49	4.55	2.66
H85	-28.73	4.93	2.63
H86	-29.28	3.26	2.31
C1	-33.26	1.17	3.18
C2	-33.22	1.35	4.75
N3	-32.48	0.21	5.38
C3	-31.06	0.23	4.87
C4	-31.06	0.27	3.3
N6	-32.37	0.07	2.67
C5	-32.9	-1.15	3.29
C6	-33.12	-1.04	4.85
H1	-33.06	2.16	2.72
H2	-34.29	0.89	2.88
C7	-34.64	1.6	5.32
H3	-32.64	2.27	4.97
C8	-30.19	1.37	5.5
H4	-30.58	-0.72	5.19
H5	-30.76	1.29	2.99
H6	-30.3	-0.42	2.88
H7	-33.88	-1.44	2.84
H8	-32.2	-1.98	3.07
H9	-34.21	-0.97	5.01
C9	-32.68	-2.36	5.57
H10	-31.59	-2.55	5.41
H11	-32.86	-2.22	6.65
C10	-33.45	-3.6	5.17
H12	-34.52	-3.39	5.36
H13	-33.33	-3.76	4.07
C11	-33.01	-4.86	5.91
H14	-31.94	-5.05	5.69
H15	-33.12	-4.72	7
C12	-33.78	-6.11	5.48
H16	-33.62	-6.32	4.4
H17	-33.47	-7.01	6.07
H18	-34.86	-5.96	5.66
H19	-30.57	2.35	5.16
H20	-30.27	1.32	6.6
C14	-28.69	1.23	5.16
H21	-28.3	0.23	5.46
H22	-28.59	1.34	4.06
C15	-27.87	2.37	5.79
H23	-28.3	3.34	5.47
H24	-27.94	2.28	6.89
C16	-26.41	2.3	5.37
H25	-26.33	2.43	4.27
H26	-25.85	3.14	5.84
H27	-25.91	1.35	5.66
H28	-35.31	0.77	5
H29	-34.54	1.57	6.43
C18	-35.23	2.98	4.94
H30	-34.54	3.8	5.22
H31	-35.37	2.99	3.83
C19	-36.61	3.22	5.52
H32	-37.28	2.4	5.2
H33	-36.51	3.2	6.63
C20	-37.24	4.57	5.11
H34	-38.22	4.73	5.62
H35	-36.55	5.38	5.43
H36	-37.38	4.65	4.01
FE	-39.86	12.23	0.42
C1	-39.2	15.18	-0.08
C2	-39.81	16.49	-0.08
C3	-41.15	16.27	-0.07
C4	-41.33	14.84	-0.21
N5	-40.13	14.17	-0.14
C6	-40.51	9.27	0.01
C7	-39.88	7.95	0.06
C8	-38.55	8.17	-0.01
C9	-38.37	9.6	-0.12
N10	-39.57	10.26	-0.02
C11	-36.94	11.57	-0.16
C12	-35.62	12.15	-0.07
C13	-35.8	13.49	-0.03
C14	-37.23	13.71	-0.1
N15	-37.93	12.52	-0.12
C16	-42.8	12.88	-0.15
C17	-44.11	12.3	0.04
C18	-43.92	10.95	0
C19	-42.49	10.73	-0.01
N20	-41.81	11.93	-0.04
C21	-42.54	14.21	-0.41
C22	-37.84	14.95	-0.15
C23	-37.17	10.23	-0.34
C24	-41.88	9.5	-0.13
C25	-44.97	9.87	0.02
C26	-45.33	13.05	0.45
C27	-34.38	11.39	0.23
C28	-34.75	14.56	0.05
C29	-40.58	6.63	0.22
C30	-39.11	17.78	0.17
C31	-37.44	7.19	0.22
C32	-42.24	17.29	0.12
C33	-45.11	13.96	1.67
C34	-34.14	11.24	1.74
C35	-45.03	9.15	1.38
C36	-34.73	15.26	1.42
C37	-40.69	6.19	1.68
C38	-36.88	7.29	1.64
C39	-42.56	17.54	1.59
C40	-38.59	17.88	1.61
H43	-43.19	14.68	-1.15
H44	-37.34	15.65	-0.82
H45	-36.59	9.78	-1.14
H46	-42.33	8.86	-0.89
H47	-44.71	9.14	-0.77
H48	-45.96	10.3	-0.22
H49	-46.15	12.33	0.69
H50	-45.69	13.66	-0.42
H51	-46.06	14.46	1.95
H52	-44.75	13.37	2.54
H53	-44.37	14.74	1.44
H54	-44.06	8.66	1.6
H55	-45.82	8.37	1.38
H56	-45.26	9.89	2.18
H57	-40.03	5.87	-0.37
H58	-41.59	6.72	-0.24
H59	-39.68	6.09	2.14
H60	-41.28	6.94	2.27
H61	-41.2	5.21	1.77
H62	-37.81	6.16	0.04
H63	-36.63	7.38	-0.52
H64	-36.09	6.52	1.81
H65	-37.67	7.12	2.4
H66	-36.43	8.29	1.81
H67	-33.52	11.9	-0.26
H68	-34.46	10.38	-0.23
H69	-35.01	10.72	2.2
H70	-33.22	10.65	1.95
H71	-34.05	12.23	2.23
H72	-33.75	14.1	-0.14
H73	-34.92	15.3	-0.76
H74	-34.53	14.54	2.23
H75	-35.71	15.75	1.62
H76	-33.95	16.06	1.44
H77	-38.27	17.88	-0.55
H78	-39.8	18.63	-0.03
H79	-41.94	18.23	-0.37
H80	-43.16	16.93	-0.4
H81	-41.64	17.87	2.13
H82	-43.33	18.33	1.7
H83	-42.93	16.61	2.08
H84	-38.17	18.89	1.81
H85	-39.4	17.7	2.33
H86	-37.79	17.14	1.77
C1	-38.49	12.59	3.2
C2	-38.48	12.53	4.76
N3	-39.88	12.45	5.31
C3	-40.47	11.16	4.81
C4	-40.3	11.04	3.26
N6	-39.83	12.3	2.61
C5	-40.73	13.36	3.12
C6	-40.65	13.56	4.66
H1	-37.74	11.87	2.8
H2	-38.19	13.6	2.86
C7	-37.63	13.68	5.4
H3	-37.96	11.58	5.03
C8	-39.94	9.92	5.55
H4	-41.55	11.22	5.02
H5	-39.54	10.24	3.05
H6	-41.26	10.72	2.81
H7	-40.49	14.32	2.62
H8	-41.77	13.07	2.84
H9	-40.08	14.5	4.83
C9	-42.07	13.82	5.3
H10	-42.74	12.97	5.09
H11	-41.94	13.9	6.4
C10	-42.7	15.13	4.79
H12	-42.03	15.99	5
H13	-42.83	15.04	3.69
C11	-44.07	15.4	5.43
H14	-44.74	14.53	5.25
H15	-43.94	15.49	6.53
C12	-44.75	16.64	4.88
H16	-44.91	16.54	3.79
H17	-45.75	16.8	5.36
H18	-44.12	17.54	5.07
H19	-38.88	9.73	5.31
H20	-40.03	10.09	6.65
C14	-40.73	8.63	5.22
H21	-41.81	8.8	5.47
H22	-40.66	8.43	4.13
C15	-40.19	7.41	5.97
H23	-39.12	7.25	5.73
H24	-40.26	7.61	7.06
C16	-40.96	6.12	5.67
H25	-40.87	5.86	4.59
H26	-40.58	5.28	6.28
H27	-42.04	6.27	5.89
H28	-37.99	14.66	5.04
H29	-37.76	13.65	6.5
C18	-36.12	13.57	5.06
H30	-35.75	12.59	5.43
H31	-35.99	13.6	3.96
C19	-35.31	14.69	5.72
H32	-35.7	15.67	5.38
H33	-35.47	14.65	6.82
C20	-33.8	14.6	5.4
H34	-33.62	14.63	4.3
H35	-33.26	15.44	5.88
H36	-33.39	13.64	5.78
FE	-32.31	24.96	0.5
C1	-30.66	27.45	-0.23
C2	-30.7	28.88	-0.01
C3	-32.02	29.21	-0.06
C4	-32.75	27.96	0.01
N5	-31.9	26.89	-0.03
C6	-33.95	22.44	-0.12
C7	-33.88	21	0.01
C8	-32.57	20.7	0.09
C9	-31.87	21.96	0.08
N10	-32.73	23.02	0.04
C11	-29.79	23.26	0.05
C12	-28.35	23.37	0
C13	-28.08	24.7	-0.11
C14	-29.35	25.37	-0.19
N15	-30.38	24.51	0.08
C16	-34.81	26.64	0.01
C17	-36.25	26.51	-0.01
C18	-36.51	25.17	0.02
C19	-35.25	24.53	-0.25
N20	-34.2	25.41	-0.07
C21	-34.12	27.83	-0.05
C22	-29.52	26.71	-0.46
C23	-30.5	22.09	-0.13
C24	-35.1	23.17	-0.41
C25	-37.66	24.52	0.71
C26	-37.24	27.63	0.03
C27	-27.37	22.24	0
C28	-26.79	25.38	0.17
C29	-35.03	20.12	0.42
C30	-29.64	29.68	0.65
C31	-31.95	19.32	0.1
C32	-32.61	30.59	-0.02
C33	-37.36	28.25	1.42
C34	-27.17	21.63	1.4
C35	-37.29	24.1	2.13
C36	-26.74	25.93	1.61
C37	-35.32	20.27	1.91
C38	-31.75	18.78	1.52
C39	-33.25	30.93	1.35
C40	-29.51	29.33	2.15
H43	-34.6	28.56	-0.7
H44	-28.91	27.08	-1.29
H45	-30.16	21.53	-1
H46	-35.72	22.74	-1.19
H47	-37.99	23.63	0.14
H48	-38.49	25.24	0.75
H49	-38.23	27.24	-0.28
H50	-36.94	28.41	-0.71
H51	-38.09	29.08	1.42
H52	-37.67	27.49	2.17
H53	-36.38	28.67	1.74
H54	-36.44	23.38	2.11
H55	-38.15	23.62	2.64
H56	-36.98	24.98	2.73
H57	-34.79	19.06	0.17
H58	-35.92	20.41	-0.19
H59	-36.15	19.59	2.21
H60	-34.44	20	2.51
H61	-35.62	21.31	2.17
H62	-32.6	18.63	-0.47
H63	-30.97	19.37	-0.42
H64	-31.29	17.77	1.48
H65	-31.08	19.44	2.1
H66	-32.73	18.7	2.05
H67	-26.41	22.58	-0.41
H68	-27.75	21.45	-0.68
H69	-28.14	21.27	1.8
H70	-26.46	20.78	1.37
H71	-26.77	22.4	2.1
H72	-26.68	26.22	-0.54
H73	-25.96	24.66	-0.01
H74	-25.76	26.43	1.8
H75	-26.84	25.1	2.34
H76	-27.55	26.65	1.79
H77	-28.67	29.46	0.14
H78	-29.84	30.76	0.53
H79	-31.82	31.33	-0.26
H80	-33.39	30.66	-0.82
H81	-33.67	31.95	1.37
H82	-34.05	30.2	1.58
H83	-32.47	30.85	2.15
H84	-30.49	29.5	2.66
H85	-28.75	29.98	2.63
H86	-29.24	28.27	2.29
C1	-33.29	26.14	3.19
C2	-33.25	26.3	4.75
N3	-32.48	25.17	5.4
C3	-31.09	25.25	4.86
C4	-31.08	25.29	3.3
N6	-32.4	25.05	2.69
C5	-32.9	23.8	3.31
C6	-33.09	23.91	4.86
H1	-32.99	27.1	2.73
H2	-34.33	25.93	2.86
C7	-34.65	26.54	5.33
H3	-32.67	27.23	4.96
C8	-30.23	26.37	5.48
H4	-30.6	24.3	5.16
H5	-30.72	26.28	2.95
H6	-30.36	24.53	2.94
H7	-33.87	23.5	2.85
H8	-32.18	22.99	3.08
H9	-34.18	23.95	5.04
C9	-32.6	22.63	5.6
H10	-31.52	22.47	5.42
H11	-32.74	22.79	6.69
C10	-33.36	21.35	5.19
H12	-34.44	21.51	5.37
H13	-33.25	21.16	4.1
C11	-32.91	20.11	5.96
H14	-31.82	19.95	5.81
H15	-33.07	20.3	7.04
C12	-33.67	18.85	5.55
H16	-33.47	18.63	4.48
H17	-33.35	17.98	6.17
H18	-34.77	18.99	5.68
H19	-30.59	27.36	5.12
H20	-30.34	26.34	6.58
C14	-28.73	26.23	5.13
H21	-28.36	25.25	5.51
H22	-28.59	26.23	4.03
C15	-27.87	27.34	5.73
H23	-28.26	28.32	5.37
H24	-27.97	27.33	6.83
C16	-26.39	27.22	5.35
H25	-26.24	27.25	4.25
H26	-25.8	28.03	5.82
H27	-25.99	26.25	5.72
H28	-35.32	25.69	5.06
H29	-34.58	26.57	6.44
C18	-35.3	27.85	4.87
H30	-34.62	28.7	5.12
H31	-35.43	27.85	3.76
C19	-36.66	28.11	5.52
H32	-37.35	27.29	5.25
H33	-36.54	28.09	6.62
C20	-37.29	29.45	5.11
H34	-38.29	29.59	5.59
H35	-36.64	30.3	5.4
H36	-37.47	29.49	4.01
FE	-39.86	37.22	0.44
C1	-39.19	40.16	-0.09
C2	-39.83	41.47	-0.08
C3	-41.16	41.25	-0.08
C4	-41.33	39.82	-0.23
N5	-40.13	39.16	-0.13
C6	-40.52	34.25	0.05
C7	-39.9	32.94	0.08
C8	-38.56	33.15	0
C9	-38.39	34.58	-0.09
N10	-39.58	35.25	0.03
C11	-36.94	36.55	-0.15
C12	-35.62	37.13	-0.05
C13	-35.79	38.47	-0.01
C14	-37.23	38.69	-0.06
N15	-37.91	37.51	-0.08
C16	-42.8	37.86	-0.17
C17	-44.11	37.29	0.04
C18	-43.92	35.94	0.01
C19	-42.49	35.72	-0.03
N20	-41.81	36.91	-0.03
C21	-42.53	39.19	-0.43
C22	-37.83	39.93	-0.17
C23	-37.18	35.21	-0.32
C24	-41.88	34.49	-0.13
C25	-44.97	34.87	0.06
C26	-45.32	38.05	0.43
C27	-34.38	36.37	0.24
C28	-34.74	39.53	0.06
C29	-40.58	31.62	0.25
C30	-39.12	42.77	0.2
C31	-37.47	32.16	0.24
C32	-42.24	42.27	0.09
C33	-45.1	38.93	1.67
C34	-34.16	36.19	1.74
C35	-45.03	34.15	1.43
C36	-34.74	40.27	1.4
C37	-40.7	31.21	1.72
C38	-36.87	32.3	1.65
C39	-42.57	42.55	1.56
C40	-38.62	42.85	1.65
H43	-43.14	39.61	-1.23
H44	-37.31	40.65	-0.8
H45	-36.62	34.78	-1.16
H46	-42.34	33.84	-0.88
H47	-44.77	34.13	-0.74
H48	-45.96	35.32	-0.16
H49	-46.13	37.33	0.65
H50	-45.63	38.69	-0.43
H51	-46.03	39.45	1.95
H52	-44.77	38.3	2.52
H53	-44.31	39.69	1.48
H54	-44.04	33.68	1.65
H55	-45.8	33.36	1.42
H56	-45.24	34.88	2.23
H57	-40.03	30.84	-0.31
H58	-41.61	31.68	-0.19
H59	-39.7	31.18	2.21
H60	-41.32	31.94	2.29
H61	-41.15	30.2	1.81
H62	-37.86	31.13	0.08
H63	-36.66	32.33	-0.52
H64	-36.11	31.51	1.82
H65	-37.66	32.19	2.42
H66	-36.39	33.3	1.76
H67	-33.52	36.91	-0.21
H68	-34.44	35.38	-0.25
H69	-35.03	35.65	2.18
H70	-33.23	35.6	1.95
H71	-34.07	37.18	2.24
H72	-33.74	39.08	-0.11
H73	-34.92	40.25	-0.77
H74	-34.57	39.56	2.23
H75	-35.72	40.77	1.59
H76	-33.95	41.05	1.43
H77	-38.27	42.88	-0.5
H78	-39.83	43.61	0.01
H79	-41.94	43.21	-0.41
H80	-43.15	41.91	-0.43
H81	-41.68	42.94	2.1
H82	-43.37	43.31	1.65
H83	-42.91	41.63	2.08
H84	-38.2	43.86	1.85
H85	-39.46	42.65	2.35
H86	-37.82	42.09	1.81
C1	-38.53	37.59	3.24
C2	-38.54	37.56	4.8
N3	-39.95	37.5	5.34
C3	-40.53	36.21	4.84
C4	-40.34	36.07	3.28
N6	-39.86	37.31	2.63
C5	-40.77	38.39	3.12
C6	-40.71	38.6	4.67
H1	-37.8	36.86	2.87
H2	-38.21	38.6	2.91
C7	-37.7	38.71	5.42
H3	-38.02	36.64	5.12
C8	-40.03	34.97	5.61
H4	-41.63	36.25	5.03
H5	-39.59	35.28	3.11
H6	-41.3	35.74	2.83
H7	-40.52	39.35	2.61
H8	-41.81	38.12	2.83
H9	-40.14	39.54	4.85
C9	-42.12	38.84	5.27
H10	-42.79	37.98	5.04
H11	-42.02	38.91	6.38
C10	-42.8	40.13	4.75
H12	-42.14	40.99	4.97
H13	-42.91	40.07	3.65
C11	-44.18	40.38	5.37
H14	-44.81	39.49	5.19
H15	-44.05	40.48	6.47
C12	-44.86	41.62	4.78
H16	-45	41.49	3.68
H17	-45.84	41.79	5.27
H18	-44.24	42.53	4.96
H19	-38.94	34.83	5.42
H20	-40.16	35.16	6.7
C14	-40.78	33.68	5.25
H21	-41.88	33.83	5.41
H22	-40.63	33.45	4.17
C15	-40.32	32.47	6.06
H23	-39.24	32.31	5.87
H24	-40.44	32.7	7.14
C16	-41.09	31.19	5.73
H25	-40.96	30.91	4.66
H26	-40.76	30.35	6.37
H27	-42.18	31.34	5.9
H28	-38.09	39.69	5.07
H29	-37.82	38.66	6.53
C18	-36.2	38.63	5.08
H30	-35.8	37.65	5.42
H31	-36.06	38.68	3.98
C19	-35.37	39.74	5.74
H32	-35.75	40.72	5.38
H33	-35.53	39.71	6.84
C20	-33.88	39.62	5.45
H34	-33.7	39.68	4.35
H35	-33.34	40.46	5.93
H36	-33.49	38.66	5.84
FE	-32.31	49.94	0.45
C1	-30.66	52.43	-0.23
C2	-30.7	53.85	-0.01
C3	-32.02	54.18	-0.06
C4	-32.74	52.94	0.01
N5	-31.9	51.86	-0.07
C6	-33.95	47.43	-0.12
C7	-33.89	45.99	0.03
C8	-32.57	45.68	0.09
C9	-31.85	46.93	0.04
N10	-32.71	48	0
C11	-29.78	48.25	0.03
C12	-28.33	48.36	0
C13	-28.07	49.69	-0.08
C14	-29.34	50.35	-0.2
N15	-30.38	49.48	-0.01
C16	-34.81	51.62	0
C17	-36.24	51.5	-0.02
C18	-36.5	50.17	0.02
C19	-35.24	49.52	-0.27
N20	-34.2	50.39	-0.11
C21	-34.12	52.82	-0.05
C22	-29.51	51.7	-0.44
C23	-30.49	47.05	-0.01
C24	-35.1	48.16	-0.42
C25	-37.66	49.5	0.69
C26	-37.24	52.62	0.02
C27	-27.35	47.23	-0.05
C28	-26.78	50.38	0.16
C29	-35.05	45.12	0.42
C30	-29.62	54.63	0.67
C31	-31.98	44.3	0.1
C32	-32.6	55.56	0
C33	-37.36	53.25	1.41
C34	-26.98	46.7	1.35
C35	-37.33	49.03	2.1
C36	-26.71	51.01	1.56
C37	-35.37	45.21	1.9
C38	-31.77	43.74	1.51
C39	-33.15	55.9	1.39
C40	-29.54	54.29	2.16
H43	-34.58	53.56	-0.7
H44	-28.85	52.09	-1.21
H45	-29.97	46.26	0.53
H46	-35.71	47.71	-1.2
H47	-37.99	48.65	0.06
H48	-38.5	50.23	0.74
H49	-38.23	52.23	-0.29
H50	-36.94	53.4	-0.71
H51	-38.13	54.05	1.39
H52	-37.66	52.49	2.16
H53	-36.39	53.69	1.71
H54	-36.48	48.31	2.07
H55	-38.19	48.53	2.58
H56	-37.03	49.88	2.75
H57	-34.81	44.06	0.17
H58	-35.95	45.4	-0.17
H59	-36.19	44.53	2.19
H60	-34.48	44.95	2.52
H61	-35.67	46.25	2.17
H62	-32.66	43.62	-0.48
H63	-31.02	44.33	-0.44
H64	-31.29	42.74	1.43
H65	-31.11	44.42	2.09
H66	-32.75	43.64	2.02
H67	-26.44	47.56	-0.58
H68	-27.81	46.41	-0.65
H69	-27.89	46.34	1.89
H70	-26.28	45.84	1.28
H71	-26.48	47.49	1.94
H72	-26.64	51.17	-0.61
H73	-25.95	49.65	0.04
H74	-25.75	51.5	1.76
H75	-26.88	50.23	2.34
H76	-27.53	51.77	1.7
H77	-28.65	54.38	0.18
H78	-29.79	55.72	0.54
H79	-31.83	56.31	-0.3
H80	-33.42	55.62	-0.75
H81	-33.59	56.92	1.41
H82	-33.93	55.18	1.69
H83	-32.34	55.86	2.14
H84	-30.51	54.5	2.66
H85	-28.76	54.91	2.66
H86	-29.29	53.22	2.32
C1	-33.26	51.09	3.14
C2	-33.17	51.27	4.7
N3	-32.4	50.14	5.34
C3	-31	50.21	4.77
C4	-31.02	50.28	3.22
N6	-32.35	50.02	2.64
C5	-32.82	48.74	3.26
C6	-33	48.86	4.8
H1	-32.99	52.06	2.68
H2	-34.29	50.85	2.83
C7	-34.57	51.5	5.34
H3	-32.57	52.18	4.89
C8	-30.13	51.32	5.4
H4	-30.5	49.26	5.04
H5	-30.69	51.29	2.88
H6	-30.3	49.55	2.8
H7	-33.78	48.43	2.81
H8	-32.1	47.92	3.04
H9	-34.11	48.91	4.98
C9	-32.53	47.59	5.54
H10	-31.44	47.39	5.35
H11	-32.64	47.76	6.63
C10	-33.32	46.33	5.15
H12	-34.39	46.5	5.33
H13	-33.16	46.14	4.07
C11	-32.88	45.08	5.92
H14	-31.79	44.9	5.79
H15	-33.06	45.27	7.01
C12	-33.66	43.81	5.51
H16	-33.45	43.6	4.44
H17	-33.32	42.96	6.12
H18	-34.74	44.01	5.67
H19	-30.5	52.33	5.12
H20	-30.2	51.23	6.51
C14	-28.66	51.24	4.99
H21	-28.26	50.25	5.29
H22	-28.56	51.34	3.89
C15	-27.8	52.33	5.66
H23	-28.21	53.33	5.4
H24	-27.87	52.22	6.76
C16	-26.32	52.26	5.21
H25	-26.22	52.43	4.12
H26	-25.76	53.05	5.75
H27	-25.85	51.28	5.45
H28	-35.25	50.68	5.06
H29	-34.46	51.49	6.45
C18	-35.19	52.83	4.92
H30	-34.54	53.67	5.23
H31	-35.32	52.86	3.81
C19	-36.58	53.05	5.56
H32	-37.23	52.21	5.26
H33	-36.45	53	6.67
C20	-37.23	54.38	5.16
H34	-38.21	54.51	5.65
H35	-36.57	55.23	5.44
H36	-37.38	54.43	4.06
FE	-39.86	62.21	0.44
C1	-39.19	65.15	-0.1
C2	-39.81	66.46	-0.08
C3	-41.15	66.25	-0.1
C4	-41.33	64.81	-0.19
N5	-40.14	64.15	-0.12
C6	-40.53	59.24	0.03
C7	-39.9	57.93	0.05
C8	-38.56	58.14	-0.02
C9	-38.39	59.57	-0.11
N10	-39.58	60.23	0.02
C11	-36.94	61.54	-0.14
C12	-35.62	62.12	-0.07
C13	-35.79	63.46	-0.02
C14	-37.22	63.68	-0.06
N15	-37.91	62.5	-0.08
C16	-42.8	62.85	-0.16
C17	-44.11	62.27	0.03
C18	-43.92	60.93	-0.01
C19	-42.49	60.71	-0.05
N20	-41.81	61.91	-0.04
C21	-42.54	64.18	-0.41
C22	-37.83	64.92	-0.17
C23	-37.18	60.2	-0.34
C24	-41.88	59.48	-0.16
C25	-44.97	59.85	0.05
C26	-45.33	63.02	0.43
C27	-34.38	61.35	0.23
C28	-34.73	64.52	0.07
C29	-40.6	56.61	0.24
C30	-39.11	67.75	0.18
C31	-37.47	57.14	0.2
C32	-42.24	67.26	0.11
C33	-45.1	63.99	1.6
C34	-34.12	61.24	1.74
C35	-44.99	59.14	1.4
C36	-34.73	65.24	1.42
C37	-40.67	56.2	1.72
C38	-36.82	57.27	1.59
C39	-42.55	67.5	1.6
C40	-38.56	67.84	1.61
H43	-43.1	64.58	-1.26
H44	-37.31	65.62	-0.82
H45	-36.64	59.78	-1.19
H46	-42.3	58.86	-0.94
H47	-44.74	59.1	-0.74
H48	-45.95	60.29	-0.17
H49	-46.11	62.3	0.77
H50	-45.72	63.59	-0.44
H51	-46.06	64.44	1.93
H52	-44.66	63.45	2.47
H53	-44.4	64.81	1.31
H54	-44	58.68	1.62
H55	-45.76	58.34	1.41
H56	-45.24	59.86	2.21
H57	-40.06	55.83	-0.33
H58	-41.63	56.7	-0.16
H59	-39.64	56.13	2.15
H60	-41.24	56.96	2.3
H61	-41.17	55.22	1.83
H62	-37.87	56.11	0.08
H63	-36.69	57.3	-0.58
H64	-36.05	56.48	1.74
H65	-37.6	57.17	2.38
H66	-36.35	58.27	1.69
H67	-33.52	61.85	-0.28
H68	-34.47	60.33	-0.2
H69	-34.97	60.72	2.24
H70	-33.19	60.67	1.92
H71	-34.01	62.25	2.17
H72	-33.73	64.07	-0.1
H73	-34.91	65.25	-0.74
H74	-34.53	64.53	2.25
H75	-35.71	65.72	1.62
H76	-33.95	66.02	1.46
H77	-38.26	67.85	-0.53
H78	-39.8	68.6	-0.02
H79	-41.95	68.22	-0.36
H80	-43.17	66.92	-0.4
H81	-41.63	67.81	2.14
H82	-43.32	68.29	1.73
H83	-42.93	66.57	2.09
H84	-38.13	68.85	1.8
H85	-39.38	67.65	2.34
H86	-37.76	67.08	1.77
C1	-38.52	62.58	3.21
C2	-38.52	62.52	4.78
N3	-39.93	62.46	5.32
C3	-40.51	61.15	4.82
C4	-40.31	61.03	3.27
N6	-39.84	62.28	2.62
C5	-40.77	63.33	3.11
C6	-40.71	63.56	4.66
H1	-37.76	61.85	2.83
H2	-38.21	63.59	2.86
C7	-37.68	63.67	5.4
H3	-38	61.58	5.09
C8	-40	59.93	5.59
H4	-41.61	61.16	4.98
H5	-39.57	60.23	3.06
H6	-41.26	60.71	2.8
H7	-40.54	64.31	2.63
H8	-41.79	63.05	2.79
H9	-40.16	64.51	4.83
C9	-42.11	63.8	5.27
H10	-42.76	62.92	5.04
H11	-42.03	63.89	6.37
C10	-42.8	65.07	4.73
H12	-42.15	65.97	4.9
H13	-42.94	64.96	3.63
C11	-44.18	65.35	5.35
H14	-44.8	64.44	5.22
H15	-44.05	65.51	6.44
C12	-44.88	66.56	4.76
H16	-45.01	66.41	3.66
H17	-45.87	66.73	5.23
H18	-44.25	67.47	4.9
H19	-38.93	59.75	5.39
H20	-40.11	60.13	6.68
C14	-40.79	58.64	5.26
H21	-41.88	58.79	5.44
H22	-40.66	58.4	4.18
C15	-40.31	57.43	6.09
H23	-39.22	57.28	5.92
H24	-40.46	57.64	7.17
C16	-41.08	56.13	5.73
H25	-40.9	55.87	4.66
H26	-40.7	55.29	6.36
H27	-42.16	56.25	5.91
H28	-38.07	64.64	5.04
H29	-37.8	63.64	6.51
C18	-36.18	63.58	5.07
H30	-35.79	62.61	5.44
H31	-36.02	63.6	3.98
C19	-35.37	64.71	5.72
H32	-35.76	65.68	5.34
H33	-35.53	64.69	6.82
C20	-33.86	64.6	5.44
H34	-33.66	64.67	4.35
H35	-33.3	65.41	5.95
H36	-33.46	63.63	5.81
FE	-32.3	74.92	0.45
C1	-30.66	77.42	-0.25
C2	-30.7	78.84	0.01
C3	-32.02	79.17	-0.05
C4	-32.75	77.92	0.01
N5	-31.89	76.85	-0.09
C6	-33.95	72.41	-0.13
C7	-33.88	70.97	0.02
C8	-32.56	70.66	0.1
C9	-31.85	71.92	0.06
N10	-32.71	72.98	0
C11	-29.78	73.23	0.02
C12	-28.34	73.35	0.03
C13	-28.08	74.67	-0.08
C14	-29.37	75.34	-0.22
N15	-30.39	74.46	-0.03
C16	-34.81	76.61	0.01
C17	-36.24	76.48	0
C18	-36.5	75.15	0.03
C19	-35.25	74.5	-0.24
N20	-34.2	75.37	-0.08
C21	-34.12	77.8	-0.06
C22	-29.52	76.69	-0.46
C23	-30.49	72.04	-0.03
C24	-35.1	73.14	-0.41
C25	-37.66	74.51	0.72
C26	-37.23	77.6	0.04
C27	-27.36	72.22	-0.05
C28	-26.79	75.36	0.17
C29	-35.03	70.1	0.44
C30	-29.62	79.63	0.67
C31	-31.96	69.29	0.11
C32	-32.61	80.55	-0.02
C33	-37.34	78.25	1.42
C34	-26.92	71.72	1.34
C35	-37.31	74.08	2.15
C36	-26.74	76.05	1.54
C37	-35.33	70.24	1.93
C38	-31.76	68.73	1.52
C39	-33.19	80.92	1.35
C40	-29.54	79.33	2.17
H43	-34.59	78.52	-0.73
H44	-28.83	77.12	-1.18
H45	-29.97	71.25	0.53
H46	-35.72	72.71	-1.19
H47	-37.96	73.62	0.12
H48	-38.52	75.22	0.74
H49	-38.23	77.22	-0.25
H50	-36.94	78.37	-0.7
H51	-38.08	79.07	1.42
H52	-37.64	77.51	2.19
H53	-36.35	78.69	1.72
H54	-36.48	73.35	2.14
H55	-38.19	73.62	2.64
H56	-37	74.96	2.75
H57	-34.79	69.04	0.19
H58	-35.93	70.38	-0.14
H59	-36.16	69.57	2.23
H60	-34.44	69.97	2.53
H61	-35.62	71.28	2.17
H62	-32.61	68.6	-0.46
H63	-30.98	69.33	-0.42
H64	-31.26	67.74	1.49
H65	-31.15	69.42	2.13
H66	-32.74	68.61	2.03
H67	-26.48	72.55	-0.62
H68	-27.82	71.37	-0.61
H69	-27.79	71.39	1.95
H70	-26.2	70.88	1.26
H71	-26.41	72.55	1.89
H72	-26.61	76.12	-0.62
H73	-25.96	74.61	0.11
H74	-25.76	76.54	1.71
H75	-26.92	75.32	2.35
H76	-27.53	76.83	1.6
H77	-28.65	79.38	0.19
H78	-29.8	80.71	0.51
H79	-31.83	81.28	-0.3
H80	-33.43	80.6	-0.78
H81	-33.65	81.93	1.32
H82	-33.95	80.18	1.66
H83	-32.37	80.92	2.12
H84	-30.51	79.56	2.68
H85	-28.76	79.95	2.65
H86	-29.32	78.26	2.35
C1	-33.2	76.07	3.16
C2	-33.14	76.25	4.7
N3	-32.4	75.13	5.34
C3	-30.99	75.18	4.79
C4	-31	75.23	3.22
N6	-32.34	75	2.62
C5	-32.84	73.74	3.26
C6	-33.01	73.86	4.83
H1	-32.95	77.04	2.68
H2	-34.24	75.81	2.88
C7	-34.54	76.5	5.34
H3	-32.56	77.18	4.9
C8	-30.13	76.32	5.42
H4	-30.49	74.23	5.08
H5	-30.67	76.25	2.9
H6	-30.27	74.5	2.81
H7	-33.8	73.47	2.78
H8	-32.12	72.93	3.03
H9	-34.11	73.91	5.02
C9	-32.5	72.57	5.56
H10	-31.42	72.39	5.34
H11	-32.61	72.71	6.65
C10	-33.3	71.31	5.14
H12	-34.38	71.5	5.32
H13	-33.17	71.1	4.05
C11	-32.87	70.07	5.92
H14	-31.78	69.92	5.78
H15	-33.06	70.25	7
C12	-33.62	68.81	5.48
H16	-33.43	68.58	4.41
H17	-33.29	67.95	6.09
H18	-34.72	68.93	5.62
H19	-30.49	77.31	5.09
H20	-30.21	76.26	6.52
C14	-28.65	76.21	5.06
H21	-28.22	75.22	5.33
H22	-28.54	76.33	3.96
C15	-27.8	77.31	5.71
H23	-28.2	78.31	5.41
H24	-27.87	77.24	6.82
C16	-26.33	77.26	5.31
H25	-26.23	77.44	4.22
H26	-25.75	78.04	5.84
H27	-25.91	76.27	5.56
H28	-35.24	75.68	5.07
H29	-34.45	76.51	6.44
C18	-35.19	77.82	4.88
H30	-34.52	78.67	5.12
H31	-35.37	77.8	3.79
C19	-36.56	78.05	5.55
H32	-37.23	77.2	5.29
H33	-36.43	78.02	6.65
C20	-37.22	79.37	5.18
H34	-38.2	79.49	5.69
H35	-36.57	80.23	5.44
H36	-37.41	79.39	4.08
FE	-39.85	87.19	0.42
C1	-39.19	90.14	-0.09
C2	-39.81	91.45	-0.11
C3	-41.15	91.23	-0.09
C4	-41.33	89.8	-0.23
N5	-40.12	89.14	-0.13
C6	-40.52	84.22	0.04
C7	-39.9	82.91	0.06
C8	-38.56	83.12	-0.01
C9	-38.39	84.55	-0.1
N10	-39.59	85.22	0
C11	-36.94	86.53	-0.16
C12	-35.62	87.1	-0.05
C13	-35.79	88.45	0.01
C14	-37.22	88.67	-0.06
N15	-37.91	87.49	-0.09
C16	-42.8	87.83	-0.17
C17	-44.09	87.25	0.05
C18	-43.92	85.9	0.01
C19	-42.49	85.69	-0.05
N20	-41.81	86.88	-0.07
C21	-42.54	89.16	-0.43
C22	-37.83	89.91	-0.16
C23	-37.2	85.18	-0.34
C24	-41.88	84.45	-0.14
C25	-44.97	84.83	0.04
C26	-45.33	87.99	0.46
C27	-34.38	86.34	0.24
C28	-34.75	89.51	0.09
C29	-40.58	81.59	0.24
C30	-39.11	92.74	0.17
C31	-37.47	82.13	0.22
C32	-42.25	92.24	0.08
C33	-45.1	88.94	1.65
C34	-34.15	86.18	1.75
C35	-45.03	84.11	1.39
C36	-34.8	90.27	1.42
C37	-40.7	81.17	1.71
C38	-36.88	82.24	1.64
C39	-42.6	92.49	1.56
C40	-38.61	92.83	1.61
H43	-43.15	89.61	-1.21
H44	-37.34	90.57	-0.87
H45	-36.61	84.74	-1.15
H46	-42.33	83.78	-0.87
H47	-44.75	84.11	-0.77
H48	-45.97	85.25	-0.19
H49	-46.11	87.25	0.73
H50	-45.71	88.55	-0.43
H51	-46.05	89.42	1.94
H52	-44.7	88.37	2.52
H53	-44.35	89.72	1.4
H54	-44.05	83.63	1.64
H55	-45.82	83.33	1.4
H56	-45.23	84.83	2.21
H57	-40.03	80.82	-0.33
H58	-41.61	81.65	-0.19
H59	-39.68	81.12	2.16
H60	-41.3	81.9	2.29
H61	-41.15	80.15	1.78
H62	-37.83	81.09	0.07
H63	-36.65	82.31	-0.52
H64	-36.09	81.47	1.81
H65	-37.67	82.1	2.4
H66	-36.42	83.24	1.82
H67	-33.52	86.87	-0.21
H68	-34.45	85.34	-0.25
H69	-34.99	85.63	2.21
H70	-33.2	85.63	1.94
H71	-34.06	87.18	2.22
H72	-33.75	89.04	-0.05
H73	-34.9	90.2	-0.76
H74	-34.66	89.57	2.27
H75	-35.77	90.79	1.55
H76	-33.98	91.03	1.45
H77	-38.25	92.84	-0.51
H78	-39.79	93.59	-0.04
H79	-41.94	93.19	-0.39
H80	-43.14	91.88	-0.47
H81	-41.69	92.8	2.11
H82	-43.37	93.3	1.62
H83	-42.99	91.54	1.99
H84	-38.17	93.83	1.81
H85	-39.44	92.69	2.33
H86	-37.86	92.05	1.81
C1	-38.52	87.54	3.22
C2	-38.53	87.52	4.78
N3	-39.93	87.43	5.31
C3	-40.5	86.14	4.79
C4	-40.33	85.99	3.24
N6	-39.85	87.25	2.61
C5	-40.75	88.33	3.11
C6	-40.71	88.53	4.66
H1	-37.75	86.82	2.85
H2	-38.21	88.54	2.85
C7	-37.69	88.66	5.4
H3	-38.02	86.59	5.1
C8	-39.99	84.9	5.57
H4	-41.61	86.15	4.98
H5	-39.59	85.19	3.01
H6	-41.3	85.68	2.81
H7	-40.51	89.29	2.61
H8	-41.77	88.04	2.8
H9	-40.16	89.48	4.83
C9	-42.11	88.78	5.27
H10	-42.75	87.9	5.04
H11	-42.02	88.85	6.37
C10	-42.8	90.05	4.7
H12	-42.2	90.96	4.88
H13	-42.94	89.94	3.6
C11	-44.18	90.32	5.33
H14	-44.81	89.42	5.19
H15	-44.05	90.46	6.43
C12	-44.87	91.53	4.74
H16	-45.01	91.37	3.65
H17	-45.87	91.67	5.2
H18	-44.31	92.48	4.84
H19	-38.92	84.72	5.33
H20	-40.06	85.12	6.65
C14	-40.76	83.61	5.24
H21	-41.83	83.75	5.47
H22	-40.66	83.39	4.16
C15	-40.26	82.4	6.03
H23	-39.18	82.25	5.82
H24	-40.36	82.64	7.11
C16	-41.02	81.12	5.72
H25	-40.9	80.88	4.64
H26	-40.62	80.27	6.31
H27	-42.1	81.22	5.92
H28	-38.06	89.64	5.02
H29	-37.82	88.68	6.5
C18	-36.19	88.55	5.07
H30	-35.82	87.58	5.45
H31	-36.03	88.58	3.97
C19	-35.36	89.68	5.7
H32	-35.76	90.66	5.32
H33	-35.54	89.69	6.79
C20	-33.87	89.57	5.4
H34	-33.67	89.61	4.3
H35	-33.32	90.4	5.89
H36	-33.48	88.61	5.8
FE	-17.9	-74.98	0.52
C1	-16.25	-72.52	-0.24
C2	-16.28	-71.09	0.01
C3	-17.59	-70.75	-0.02
C4	-18.32	-72	0.03
N5	-17.48	-73.07	-0.03
C6	-19.55	-77.5	-0.08
C7	-19.48	-78.96	0.01
C8	-18.14	-79.25	0.09
C9	-17.43	-78	0.08
N10	-18.3	-76.94	0.08
C11	-15.37	-76.68	0.07
C12	-13.93	-76.56	0.03
C13	-13.66	-75.24	-0.09
C14	-14.95	-74.58	-0.21
N15	-15.96	-75.45	0.06
C16	-20.38	-73.3	0.01
C17	-21.83	-73.44	-0.01
C18	-22.09	-74.77	0.04
C19	-20.82	-75.4	-0.23
N20	-19.77	-74.53	-0.06
C21	-19.7	-72.12	-0.06
C22	-15.11	-73.23	-0.47
C23	-16.08	-77.85	-0.13
C24	-20.66	-76.77	-0.41
[truncated: 11,819 more rows]

## Sheet: 6b_pdp
atom	x	y	z
FE	-32.31	-74.98	0.49
C1	-30.66	-72.48	-0.22
C2	-30.73	-71.06	-0.02
C3	-32.05	-70.75	-0.04
C4	-32.76	-72	0.01
N5	-31.91	-73.06	-0.07
C6	-33.98	-77.5	-0.09
C7	-33.89	-78.94	0.02
C8	-32.57	-79.24	0.1
C9	-31.86	-77.99	0.08
N10	-32.73	-76.93	0.05
C11	-29.81	-76.68	0.01
C12	-28.37	-76.56	0
C13	-28.11	-75.24	-0.09
C14	-29.38	-74.57	-0.21
N15	-30.42	-75.45	-0.04
C16	-34.83	-73.3	0.04
C17	-36.27	-73.42	0.01
C18	-36.55	-74.74	0
C19	-35.28	-75.4	-0.18
N20	-34.24	-74.53	-0.01
C21	-34.12	-72.12	-0.08
C22	-29.52	-73.23	-0.46
C23	-30.52	-77.85	-0.13
C24	-35.11	-76.77	-0.37
C25	-37.8	-75.4	0.51
C26	-37.24	-72.29	0.1
C27	-27.4	-77.71	-0.01
C28	-26.81	-74.55	0.17
C29	-35.03	-79.84	0.38
C30	-29.64	-70.26	0.65
C31	-31.95	-80.61	0.19
C32	-32.64	-69.36	-0.02
C33	-37.24	-71.65	1.49
C34	-27.15	-78.28	1.4
C35	-37.68	-75.78	1.98
C36	-26.75	-73.94	1.56
C37	-35.47	-79.64	1.84
C38	-31.82	-81.11	1.64
C39	-33.27	-69.01	1.32
C40	-29.58	-70.57	2.15
H43	-34.55	-71.41	-0.79
H44	-28.89	-72.81	-1.24
H45	-30.14	-78.47	-0.94
H46	-35.71	-77.2	-1.17
H47	-38.04	-76.3	-0.1
H48	-38.65	-74.72	0.35
H49	-38.27	-72.66	-0.1
H50	-36.98	-71.51	-0.64
H51	-37.97	-70.8	1.57
H52	-37.52	-72.38	2.27
H53	-36.22	-71.27	1.73
H54	-36.86	-76.51	2.14
H55	-38.61	-76.3	2.31
H56	-37.5	-74.88	2.61
H57	-34.76	-80.9	0.22
H58	-35.89	-79.65	-0.3
H59	-36.29	-80.35	2.09
H60	-34.62	-79.83	2.52
H61	-35.82	-78.59	2.03
H62	-32.57	-81.3	-0.4
H63	-30.95	-80.57	-0.29
H64	-31.34	-82.1	1.68
H65	-31.22	-80.4	2.24
H66	-32.83	-81.18	2.13
H67	-26.42	-77.38	-0.43
H68	-27.78	-78.52	-0.68
H69	-28.11	-78.63	1.86
H70	-26.46	-79.13	1.37
H71	-26.75	-77.48	2.05
H72	-26.67	-73.77	-0.6
H73	-25.99	-75.3	0.08
H74	-25.78	-73.4	1.73
H75	-26.86	-74.74	2.32
H76	-27.57	-73.19	1.69
H77	-28.65	-70.5	0.21
H78	-29.88	-69.18	0.53
H79	-31.84	-68.63	-0.26
H80	-33.39	-69.31	-0.84
H81	-33.72	-68	1.29
H82	-34.08	-69.74	1.56
H83	-32.52	-69.05	2.13
H84	-30.54	-70.35	2.65
H85	-28.79	-69.98	2.65
H86	-29.34	-71.65	2.3
C1	-33.09	-73.77	3.21
C2	-33.02	-73.61	4.75
N3	-32.31	-74.77	5.38
C3	-30.92	-74.79	4.83
C4	-30.92	-74.7	3.26
N6	-32.27	-74.9	2.69
C5	-32.81	-76.13	3.3
C6	-32.97	-76.02	4.85
H1	-32.78	-72.83	2.73
H2	-34.15	-73.96	2.9
C7	-34.41	-73.32	5.36
H3	-32.41	-72.69	4.94
C8	-30.02	-73.68	5.46
H4	-30.45	-75.76	5.11
H5	-30.52	-73.72	2.95
H6	-30.23	-75.47	2.85
H7	-33.79	-76.39	2.85
H8	-32.14	-76.98	3.06
H9	-34.05	-75.89	5.06
C9	-32.52	-77.33	5.57
H10	-31.46	-77.52	5.38
H11	-32.64	-77.19	6.66
C10	-33.35	-78.54	5.18
H12	-34.43	-78.35	5.43
H13	-33.28	-78.72	4.08
C11	-32.93	-79.84	5.9
H14	-31.86	-80.03	5.75
H15	-33.07	-79.69	6.99
C12	-33.73	-81.06	5.47
H16	-33.68	-81.34	4.39
H17	-33.44	-82	5.99
H18	-34.83	-81.02	5.69
H19	-30.37	-72.67	5.15
H20	-30.11	-73.75	6.56
C14	-28.52	-73.8	5.07
H21	-28.14	-74.79	5.4
H22	-28.42	-73.73	3.97
C15	-27.64	-72.71	5.71
H23	-28	-71.68	5.44
H24	-27.71	-72.81	6.81
C16	-26.16	-72.83	5.29
H25	-26.09	-72.67	4.2
H26	-25.57	-72.03	5.79
H27	-25.73	-73.82	5.54
H28	-35.14	-74.11	5.11
H29	-34.27	-73.3	6.47
C18	-34.97	-71.93	4.96
H30	-34.24	-71.15	5.25
H31	-35.07	-71.86	3.85
C19	-36.32	-71.63	5.61
H32	-37.07	-72.41	5.34
H33	-36.23	-71.68	6.71
C20	-36.89	-70.26	5.19
H34	-37.88	-70.09	5.67
H35	-36.18	-69.46	5.5
H36	-37.05	-70.21	4.1
FE	-39.86	-62.73	0.44
C1	-39.2	-59.79	-0.05
C2	-39.83	-58.47	-0.07
C3	-41.16	-58.68	-0.09
C4	-41.35	-60.12	-0.17
N5	-40.14	-60.78	-0.08
C6	-40.52	-65.68	0.01
C7	-39.91	-67.01	0.04
C8	-38.58	-66.81	-0.02
C9	-38.4	-65.36	-0.12
N10	-39.58	-64.69	-0.02
C11	-36.95	-63.39	-0.19
C12	-35.62	-62.81	-0.05
C13	-35.8	-61.46	-0.04
C14	-37.24	-61.25	-0.11
N15	-37.94	-62.43	-0.13
C16	-42.8	-62.08	-0.12
C17	-44.12	-62.66	-0.03
C18	-43.93	-64.01	0
C19	-42.5	-64.22	0
N20	-41.82	-63.02	0.03
C21	-42.55	-60.76	-0.38
C22	-37.85	-60.02	-0.15
C23	-37.19	-64.74	-0.33
C24	-41.88	-65.43	-0.17
C25	-44.97	-65.09	0.11
C26	-45.37	-61.91	0.31
C27	-34.38	-63.58	0.24
C28	-34.76	-60.4	0.04
C29	-40.63	-68.3	0.28
C30	-39.12	-57.19	0.2
C31	-37.5	-67.78	0.25
C32	-42.23	-57.67	0.18
C33	-45.41	-61.46	1.78
C34	-34.17	-63.75	1.74
C35	-45.01	-65.68	1.52
C36	-34.76	-59.64	1.38
C37	-41.08	-68.44	1.75
C38	-37.05	-67.74	1.72
C39	-42.86	-57.88	1.58
C40	-38.85	-56.98	1.69
H43	-43.14	-60.31	-1.18
H44	-37.31	-59.31	-0.77
H45	-36.61	-65.24	-1.12
H46	-42.27	-66.06	-0.97
H47	-44.71	-65.87	-0.63
H48	-45.97	-64.72	-0.2
H49	-46.26	-62.52	0.07
H50	-45.39	-61.02	-0.36
H51	-46.38	-60.97	2.01
H52	-45.34	-62.36	2.42
H53	-44.58	-60.78	2.07
H54	-44.05	-66.11	1.85
H55	-45.79	-66.46	1.58
H56	-45.3	-64.86	2.23
H57	-40	-69.15	-0.02
H58	-41.54	-68.3	-0.37
H59	-40.17	-68.42	2.4
H60	-41.77	-67.64	2.07
H61	-41.58	-69.43	1.89
H62	-37.83	-68.8	-0.02
H63	-36.61	-67.5	-0.37
H64	-36.27	-68.51	1.91
H65	-37.92	-67.99	2.39
H66	-36.65	-66.75	2.01
H67	-33.51	-63.06	-0.21
H68	-34.48	-64.57	-0.25
H69	-35	-64.29	2.24
H70	-33.2	-64.29	1.92
H71	-34.06	-62.74	2.19
H72	-33.75	-60.83	-0.11
H73	-34.97	-59.67	-0.78
H74	-34.52	-60.38	2.17
H75	-35.75	-59.18	1.63
H76	-33.98	-58.85	1.4
H77	-38.14	-57.24	-0.33
H78	-39.69	-56.32	-0.21
H79	-41.85	-56.65	0.07
H80	-43.02	-57.81	-0.59
H81	-42.07	-57.74	2.35
H82	-43.65	-57.1	1.76
H83	-43.29	-58.89	1.71
H84	-38.32	-56.02	1.89
H85	-39.81	-56.98	2.24
H86	-38.23	-57.81	2.1
C1	-38.44	-62.34	3.19
C2	-38.39	-62.4	4.75
N3	-39.77	-62.55	5.35
C3	-40.33	-63.85	4.83
C4	-40.17	-63.94	3.28
N6	-39.76	-62.67	2.63
C5	-40.7	-61.65	3.16
C6	-40.62	-61.46	4.71
H1	-37.66	-63	2.75
H2	-38.25	-61.3	2.88
C7	-37.59	-61.23	5.35
H3	-37.8	-63.3	5
C8	-39.71	-65.1	5.56
H4	-41.41	-63.89	5.06
H5	-39.36	-64.69	3.06
H6	-41.11	-64.34	2.84
H7	-40.56	-60.68	2.66
H8	-41.74	-62	2.91
H9	-40.09	-60.5	4.86
C9	-42.01	-61.3	5.38
H10	-42.64	-62.19	5.21
H11	-41.9	-61.2	6.49
C10	-42.77	-60.05	4.89
H12	-42.17	-59.15	5.13
H13	-42.91	-60.09	3.78
C11	-44.15	-59.93	5.54
H14	-44.74	-60.85	5.32
H15	-44.11	-59.86	6.65
C12	-44.97	-58.75	5.02
H16	-45.08	-58.78	3.92
H17	-45.96	-58.7	5.49
H18	-44.4	-57.81	5.28
H19	-38.65	-65.21	5.29
H20	-39.79	-64.93	6.65
C14	-40.49	-66.39	5.27
H21	-41.55	-66.27	5.58
H22	-40.47	-66.63	4.18
C15	-39.88	-67.6	6.01
H23	-38.82	-67.67	5.75
H24	-39.95	-67.36	7.09
C16	-40.63	-68.92	5.74
H25	-40.52	-69.13	4.66
H26	-40.09	-69.65	6.39
H27	-41.68	-68.73	6.04
H28	-37.99	-60.26	5.01
H29	-37.66	-61.23	6.46
C18	-36.09	-61.3	4.99
H30	-35.68	-62.29	5.33
H31	-35.96	-61.3	3.89
C19	-35.28	-60.17	5.64
H32	-35.63	-59.18	5.28
H33	-35.43	-60.17	6.74
C20	-33.78	-60.3	5.37
H34	-33.58	-60.31	4.27
H35	-33.18	-59.48	5.81
H36	-33.39	-61.23	5.8
FE	-32.31	-49.98	0.48
C1	-30.68	-47.52	-0.24
C2	-30.71	-46.09	0
C3	-32.02	-45.76	-0.02
C4	-32.76	-47.01	-0.02
N5	-31.91	-48.09	-0.08
C6	-33.96	-52.5	-0.1
C7	-33.89	-53.94	0.03
C8	-32.57	-54.25	0.12
C9	-31.86	-53	0.09
N10	-32.71	-51.94	0.05
C11	-29.79	-51.68	0.03
C12	-28.35	-51.58	0.02
C13	-28.09	-50.26	-0.09
C14	-29.36	-49.58	-0.21
N15	-30.4	-50.45	-0.03
C16	-34.83	-48.32	0.05
C17	-36.27	-48.44	0
C18	-36.53	-49.77	0.02
C19	-35.26	-50.43	-0.19
N20	-34.22	-49.55	-0.01
C21	-34.13	-47.14	-0.07
C22	-29.51	-48.23	-0.46
C23	-30.49	-52.88	-0.11
C24	-35.1	-51.79	-0.37
C25	-37.78	-50.43	0.53
C26	-37.26	-47.31	0.04
C27	-27.38	-52.71	0.03
C28	-26.79	-49.57	0.16
C29	-35.04	-54.83	0.4
C30	-29.62	-45.3	0.66
C31	-31.96	-55.64	0.16
C32	-32.62	-44.38	0.02
C33	-37.33	-46.7	1.44
C34	-27.07	-53.21	1.44
C35	-37.66	-50.82	2.02
C36	-26.74	-48.87	1.51
C37	-35.44	-54.64	1.87
C38	-31.86	-56.18	1.59
C39	-33.26	-44.03	1.37
C40	-29.57	-45.61	2.16
H43	-34.62	-46.39	-0.71
H44	-28.92	-47.85	-1.3
H45	-30.14	-53.54	-0.9
H46	-35.75	-52.22	-1.14
H47	-37.97	-51.35	-0.07
H48	-38.68	-49.77	0.4
H49	-38.26	-47.67	-0.27
H50	-36.96	-46.53	-0.69
H51	-38.07	-45.87	1.44
H52	-37.66	-47.45	2.19
H53	-36.35	-46.27	1.76
H54	-36.79	-51.48	2.18
H55	-38.58	-51.32	2.38
H56	-37.54	-49.88	2.61
H57	-34.76	-55.9	0.26
H58	-35.9	-54.6	-0.27
H59	-36.27	-55.33	2.16
H60	-34.57	-54.84	2.54
H61	-35.78	-53.59	2.05
H62	-32.59	-56.34	-0.43
H63	-30.95	-55.61	-0.29
H64	-31.39	-57.19	1.58
H65	-31.25	-55.52	2.23
H66	-32.86	-56.28	2.05
H67	-26.42	-52.4	-0.46
H68	-27.76	-53.54	-0.6
H69	-27.99	-53.61	1.92
H70	-26.32	-54.05	1.42
H71	-26.67	-52.4	2.07
H72	-26.58	-48.85	-0.67
H73	-25.96	-50.31	0.07
H74	-25.75	-48.4	1.69
H75	-26.93	-49.6	2.31
H76	-27.52	-48.07	1.59
H77	-28.65	-45.52	0.17
H78	-29.81	-44.22	0.5
H79	-31.84	-43.63	-0.24
H80	-33.39	-44.29	-0.79
H81	-33.66	-43	1.34
H82	-34.08	-44.74	1.62
H83	-32.48	-44.1	2.16
H84	-30.54	-45.42	2.64
H85	-28.82	-44.97	2.67
H86	-29.31	-46.68	2.36
C1	-33.14	-48.8	3.18
C2	-33.04	-48.63	4.73
N3	-32.31	-49.77	5.39
C3	-30.92	-49.74	4.82
C4	-30.94	-49.65	3.26
N6	-32.29	-49.9	2.69
C5	-32.81	-51.15	3.29
C6	-32.97	-51.04	4.85
H1	-32.85	-47.85	2.7
H2	-34.19	-49.03	2.89
C7	-34.41	-48.32	5.37
H3	-32.41	-47.71	4.9
C8	-30.02	-48.66	5.47
H4	-30.47	-50.73	5.08
H5	-30.57	-48.66	2.93
H6	-30.23	-50.4	2.85
H7	-33.8	-51.39	2.87
H8	-32.1	-51.94	3.01
H9	-34.06	-50.95	5.05
C9	-32.53	-52.31	5.56
H10	-31.46	-52.5	5.35
H11	-32.64	-52.17	6.66
C10	-33.35	-53.54	5.17
H12	-34.43	-53.37	5.39
H13	-33.26	-53.72	4.07
C11	-32.93	-54.84	5.9
H14	-31.86	-55.05	5.7
H15	-33.02	-54.67	6.99
C12	-33.73	-56.04	5.5
H16	-33.72	-56.34	4.43
H17	-33.45	-57	6.01
H18	-34.81	-55.94	5.69
H19	-30.37	-47.64	5.19
H20	-30.07	-48.75	6.57
C14	-28.54	-48.77	5.04
H21	-28.16	-49.77	5.31
H22	-28.47	-48.66	3.94
C15	-27.66	-47.69	5.7
H23	-28.07	-46.68	5.45
H24	-27.71	-47.83	6.8
C16	-26.18	-47.76	5.25
H25	-26.15	-47.57	4.15
H26	-25.56	-46.98	5.74
H27	-25.75	-48.75	5.43
H28	-35.14	-49.11	5.1
H29	-34.31	-48.28	6.47
C18	-35.02	-46.98	4.9
H30	-34.29	-46.18	5.11
H31	-35.18	-47.01	3.8
C19	-36.35	-46.67	5.58
H32	-37.1	-47.47	5.36
H33	-36.2	-46.63	6.68
C20	-36.94	-45.31	5.14
H34	-37.92	-45.12	5.64
H35	-36.27	-44.46	5.37
H36	-37.14	-45.33	4.04
FE	-39.86	-37.74	0.42
C1	-39.22	-34.81	-0.08
C2	-39.83	-33.49	-0.08
C3	-41.17	-33.7	-0.07
C4	-41.35	-35.14	-0.2
N5	-40.14	-35.8	-0.14
C6	-40.54	-40.71	0.02
C7	-39.91	-42.01	0.05
C8	-38.58	-41.81	-0.02
C9	-38.39	-40.38	-0.11
N10	-39.6	-39.7	-0.05
C11	-36.93	-38.42	-0.15
C12	-35.63	-37.83	-0.08
C13	-35.82	-36.46	-0.01
C14	-37.24	-36.27	-0.09
N15	-37.92	-37.45	-0.13
C16	-42.82	-37.1	-0.14
C17	-44.13	-37.69	-0.04
C18	-43.94	-39.03	-0.04
C19	-42.51	-39.25	-0.03
N20	-41.84	-38.04	0.01
C21	-42.55	-35.76	-0.37
C22	-37.85	-35.03	-0.17
C23	-37.19	-39.76	-0.29
C24	-41.88	-40.47	-0.13
C25	-44.98	-40.1	0.12
C26	-45.38	-36.93	0.3
C27	-34.38	-38.61	0.23
C28	-34.76	-35.42	0.05
C29	-40.62	-43.32	0.25
C30	-39.12	-32.2	0.19
C31	-37.48	-42.8	0.26
C32	-42.27	-32.71	0.19
C33	-45.41	-36.53	1.77
C34	-34.15	-38.75	1.74
C35	-45.03	-40.66	1.55
C36	-34.77	-34.62	1.37
C37	-41.03	-43.52	1.72
C38	-37.05	-42.76	1.73
C39	-42.89	-32.9	1.57
C40	-38.92	-31.96	1.7
H43	-43.16	-35.33	-1.16
H44	-37.33	-34.38	-0.87
H45	-36.6	-40.21	-1.1
H46	-42.36	-41.11	-0.87
H47	-44.74	-40.92	-0.59
H48	-45.99	-39.7	-0.13
H49	-46.28	-37.55	0.07
H50	-45.43	-36.02	-0.33
H51	-46.36	-35.99	2
H52	-45.37	-37.43	2.42
H53	-44.57	-35.87	2.04
H54	-44.05	-41.11	1.8
H55	-45.8	-41.44	1.63
H56	-45.24	-39.84	2.29
H57	-39.97	-44.15	-0.07
H58	-41.55	-43.3	-0.36
H59	-40.12	-43.54	2.36
H60	-41.7	-42.71	2.07
H61	-41.57	-44.48	1.84
H62	-37.83	-43.82	-0.01
H63	-36.63	-42.55	-0.4
H64	-36.2	-43.45	1.92
H65	-37.87	-43.06	2.42
H66	-36.74	-41.72	2
H67	-33.51	-38.11	-0.25
H68	-34.48	-39.62	-0.21
H69	-35.04	-39.25	2.17
H70	-33.25	-39.36	1.95
H71	-34.01	-37.76	2.23
H72	-33.77	-35.9	-0.09
H73	-34.91	-34.7	-0.79
H74	-34.7	-35.3	2.25
H75	-35.75	-34.1	1.44
H76	-33.96	-33.87	1.4
H77	-38.13	-32.22	-0.32
H78	-39.71	-31.37	-0.25
H79	-41.85	-31.68	0.12
H80	-43.03	-32.83	-0.6
H81	-42.14	-32.76	2.37
H82	-43.69	-32.15	1.72
H83	-43.33	-33.91	1.65
H84	-38.4	-31.01	1.85
H85	-39.9	-31.96	2.23
H86	-38.3	-32.78	2.14
C1	-38.47	-37.34	3.18
C2	-38.4	-37.43	4.74
N3	-39.77	-37.55	5.32
C3	-40.33	-38.84	4.78
C4	-40.17	-38.98	3.23
N6	-39.77	-37.69	2.6
C5	-40.71	-36.68	3.13
C6	-40.61	-36.48	4.67
H1	-37.67	-38	2.77
H2	-38.23	-36.32	2.86
C7	-37.61	-36.23	5.34
H3	-37.8	-38.32	5.01
C8	-39.76	-40.07	5.54
H4	-41.42	-38.87	5
H5	-39.38	-39.72	2.99
H6	-41.13	-39.34	2.8
H7	-40.54	-35.69	2.64
H8	-41.75	-36.98	2.86
H9	-40.1	-35.5	4.82
C9	-42.01	-36.3	5.31
H10	-42.64	-37.19	5.13
H11	-41.88	-36.23	6.42
C10	-42.77	-35.07	4.83
H12	-42.17	-34.17	5.09
H13	-42.88	-35.09	3.73
C11	-44.16	-34.95	5.45
H14	-44.74	-35.87	5.23
H15	-44.02	-34.84	6.55
C12	-44.95	-33.75	4.93
H16	-45.11	-33.8	3.83
H17	-45.95	-33.75	5.41
H18	-44.44	-32.78	5.13
H19	-38.68	-40.21	5.34
H20	-39.9	-39.91	6.63
C14	-40.47	-41.39	5.19
H21	-41.56	-41.27	5.38
H22	-40.33	-41.65	4.11
C15	-39.95	-42.6	6.01
H23	-38.87	-42.71	5.77
H24	-40.05	-42.36	7.09
C16	-40.66	-43.89	5.72
H25	-40.57	-44.22	4.66
H26	-40.28	-44.72	6.35
H27	-41.75	-43.8	5.96
H28	-38.02	-35.28	4.93
H29	-37.73	-36.27	6.44
C18	-36.09	-36.3	4.99
H30	-35.73	-37.27	5.39
H31	-35.95	-36.27	3.89
C19	-35.3	-35.16	5.63
H32	-35.68	-34.18	5.29
H33	-35.43	-35.17	6.73
C20	-33.82	-35.24	5.34
H34	-33.6	-35.14	4.26
H35	-33.26	-34.41	5.85
H36	-33.37	-36.2	5.69
FE	-32.31	-25	0.48
C1	-30.66	-22.52	-0.22
C2	-30.71	-21.09	0
C3	-32.03	-20.78	-0.01
C4	-32.76	-22.03	0.01
N5	-31.91	-23.09	-0.09
C6	-33.98	-27.52	-0.08
C7	-33.91	-28.96	0.01
C8	-32.59	-29.27	0.07
C9	-31.88	-28.02	0.06
N10	-32.73	-26.96	0.04
C11	-29.81	-26.7	0
C12	-28.37	-26.6	0
C13	-28.09	-25.28	-0.09
C14	-29.36	-24.6	-0.23
N15	-30.4	-25.47	-0.05
C16	-34.83	-23.33	0.06
C17	-36.27	-23.44	0.02
C18	-36.55	-24.77	0.01
C19	-35.28	-25.43	-0.17
N20	-34.22	-24.57	0
C21	-34.12	-22.15	-0.08
C22	-29.51	-23.26	-0.44
C23	-30.52	-27.9	-0.15
C24	-35.11	-26.79	-0.37
C25	-37.8	-25.45	0.5
C26	-37.24	-22.33	0.08
C27	-27.38	-27.74	-0.01
C28	-26.79	-24.6	0.17
C29	-35.04	-29.88	0.37
C30	-29.64	-20.31	0.67
C31	-31.96	-30.64	0.15
C32	-32.64	-19.39	-0.02
C33	-37.33	-21.65	1.46
C34	-27.08	-28.26	1.41
C35	-37.73	-25.71	2.01
C36	-26.77	-23.87	1.53
C37	-35.45	-29.69	1.84
C38	-31.77	-31.11	1.59
C39	-33.35	-19.08	1.31
C40	-29.62	-20.54	2.19
H43	-34.58	-21.46	-0.79
H44	-28.84	-22.85	-1.18
H45	-30.14	-28.51	-0.97
H46	-35.7	-27.19	-1.19
H47	-37.92	-26.39	-0.05
H48	-38.68	-24.81	0.27
H49	-38.26	-22.69	-0.2
H50	-36.93	-21.55	-0.65
H51	-38.02	-20.78	1.45
H52	-37.66	-22.38	2.23
H53	-36.32	-21.28	1.75
H54	-36.86	-26.37	2.24
H55	-38.66	-26.2	2.36
H56	-37.61	-24.76	2.56
H57	-34.74	-30.92	0.2
H58	-35.9	-29.65	-0.3
H59	-36.32	-30.35	2.09
H60	-34.6	-29.95	2.51
H61	-35.75	-28.63	2.01
H62	-32.59	-31.35	-0.41
H63	-30.97	-30.61	-0.36
H64	-31.28	-32.1	1.61
H65	-31.16	-30.38	2.16
H66	-32.76	-31.2	2.1
H67	-26.44	-27.41	-0.5
H68	-27.81	-28.56	-0.63
H69	-28.04	-28.59	1.88
H70	-26.39	-29.13	1.36
H71	-26.62	-27.47	2.02
H72	-26.61	-23.87	-0.65
H73	-25.97	-25.35	0.14
H74	-25.78	-23.37	1.69
H75	-26.93	-24.58	2.35
H76	-27.57	-23.09	1.57
H77	-28.65	-20.59	0.26
H78	-29.81	-19.22	0.47
H79	-31.84	-18.65	-0.19
H80	-33.39	-19.34	-0.85
H81	-33.78	-18.06	1.28
H82	-34.15	-19.81	1.48
H83	-32.64	-19.13	2.16
H84	-30.59	-20.28	2.65
H85	-28.84	-19.91	2.67
H86	-29.38	-21.6	2.4
C1	-33.09	-23.8	3.18
C2	-33.02	-23.63	4.75
N3	-32.31	-24.81	5.36
C3	-30.92	-24.79	4.8
C4	-30.92	-24.72	3.23
N6	-32.26	-24.91	2.65
C5	-32.81	-26.13	3.28
C6	-32.97	-26.06	4.85
H1	-32.85	-22.83	2.73
H2	-34.15	-24.03	2.9
C7	-34.41	-23.35	5.37
H3	-32.4	-22.74	4.96
C8	-30	-23.68	5.44
H4	-30.43	-25.76	5.06
H5	-30.56	-23.72	2.92
H6	-30.21	-25.47	2.84
H7	-33.78	-26.39	2.82
H8	-32.1	-26.96	3.07
H9	-34.06	-25.99	5.07
C9	-32.52	-27.36	5.57
H10	-31.44	-27.57	5.37
H11	-32.62	-27.19	6.67
C10	-33.33	-28.61	5.14
H12	-34.41	-28.42	5.32
H13	-33.18	-28.78	4.05
C11	-32.9	-29.88	5.89
H14	-31.81	-30.03	5.69
H15	-33.02	-29.72	6.98
C12	-33.7	-31.09	5.46
H16	-33.63	-31.27	4.37
H17	-33.42	-32.03	5.99
H18	-34.78	-30.97	5.63
H19	-30.37	-22.69	5.14
H20	-30.07	-23.78	6.54
C14	-28.52	-23.8	5.03
H21	-28.14	-24.83	5.25
H22	-28.42	-23.63	3.93
C15	-27.66	-22.74	5.73
H23	-28.09	-21.72	5.57
H24	-27.69	-22.93	6.83
C16	-26.2	-22.74	5.25
H25	-26.18	-22.52	4.17
H26	-25.63	-21.93	5.74
H27	-25.68	-23.7	5.45
H28	-35.09	-24.18	5.1
H29	-34.32	-23.33	6.48
C18	-35	-22.01	4.92
H30	-34.29	-21.18	5.19
H31	-35.09	-22.01	3.81
C19	-36.36	-21.7	5.56
H32	-37.1	-22.47	5.21
H33	-36.25	-21.75	6.66
C20	-36.91	-20.35	5.17
H34	-37.9	-20.16	5.64
H35	-36.2	-19.55	5.47
H36	-37.03	-20.3	4.07
FE	-39.86	-12.75	0.46
C1	-39.19	-9.8	-0.08
C2	-39.81	-8.51	-0.08
C3	-41.15	-8.72	-0.08
C4	-41.33	-10.14	-0.21
N5	-40.14	-10.8	-0.11
C6	-40.54	-15.73	0.02
C7	-39.93	-17.03	0.03
C8	-38.58	-16.82	-0.02
C9	-38.39	-15.4	-0.14
N10	-39.58	-14.73	0.02
C11	-36.94	-13.44	-0.13
C12	-35.63	-12.85	-0.07
C13	-35.8	-11.5	0
C14	-37.24	-11.28	-0.05
N15	-37.92	-12.47	-0.08
C16	-42.8	-12.12	-0.13
C17	-44.12	-12.71	-0.04
C18	-43.93	-14.05	-0.06
C19	-42.5	-14.26	-0.02
N20	-41.82	-13.06	0.03
C21	-42.54	-10.79	-0.36
C22	-37.85	-10.04	-0.18
C23	-37.19	-14.78	-0.33
C24	-41.88	-15.49	-0.16
C25	-44.98	-15.1	0.09
C26	-45.37	-11.95	0.3
C27	-34.38	-13.61	0.23
C28	-34.76	-10.42	0.01
C29	-40.63	-18.32	0.28
C30	-39.1	-7.22	0.2
C31	-37.47	-17.8	0.29
C32	-42.24	-7.73	0.17
C33	-45.4	-11.56	1.78
C34	-34.11	-13.75	1.73
C35	-44.98	-15.76	1.48
C36	-34.72	-9.69	1.34
C37	-41.06	-18.44	1.75
C38	-37.02	-17.76	1.76
C39	-42.86	-7.88	1.55
C40	-38.91	-6.98	1.7
H43	-43.19	-10.3	-1.09
H44	-37.36	-9.4	-0.92
H45	-36.6	-15.21	-1.13
H46	-42.35	-16.11	-0.91
H47	-44.83	-15.89	-0.69
H48	-45.99	-14.69	-0.11
H49	-46.26	-12.57	0.05
H50	-45.43	-11.05	-0.35
H51	-46.36	-11.05	2.04
H52	-45.3	-12.46	2.43
H53	-44.57	-10.87	2.03
H54	-43.98	-16.22	1.69
H55	-45.76	-16.53	1.57
H56	-45.17	-14.97	2.24
H57	-39.95	-19.17	0.04
H58	-41.52	-18.4	-0.38
H59	-40.19	-18.32	2.43
H60	-41.81	-17.64	2
H61	-41.51	-19.44	1.94
H62	-37.8	-18.82	0.04
H63	-36.6	-17.55	-0.35
H64	-36.22	-18.51	1.94
H65	-37.87	-18	2.44
H66	-36.67	-16.75	2.03
H67	-33.51	-13.08	-0.25
H68	-34.41	-14.62	-0.21
H69	-35	-14.2	2.21
H70	-33.21	-14.35	1.91
H71	-33.98	-12.77	2.22
H72	-33.77	-10.87	-0.21
H73	-35	-9.69	-0.8
H74	-34.53	-10.38	2.18
H75	-35.7	-9.19	1.52
H76	-33.96	-8.89	1.33
H77	-38.11	-7.22	-0.3
H78	-39.67	-6.36	-0.23
H79	-41.84	-6.7	0.08
H80	-43.02	-7.84	-0.61
H81	-42.11	-7.75	2.35
H82	-43.67	-7.15	1.7
H83	-43.3	-8.9	1.64
H84	-38.44	-6	1.89
H85	-39.9	-7.01	2.2
H86	-38.27	-7.78	2.14
C1	-38.42	-12.4	3.18
C2	-38.37	-12.43	4.74
N3	-39.74	-12.56	5.34
C3	-40.3	-13.85	4.85
C4	-40.16	-13.96	3.29
N6	-39.76	-12.7	2.64
C5	-40.68	-11.64	3.18
C6	-40.54	-11.46	4.72
H1	-37.64	-13.09	2.79
H2	-38.11	-11.39	2.85
C7	-37.5	-11.28	5.32
H3	-37.83	-13.39	5
C8	-39.74	-15.1	5.59
H4	-41.38	-13.83	5.05
H5	-39.44	-14.76	3.04
H6	-41.12	-14.33	2.87
H7	-40.54	-10.66	2.68
H8	-41.71	-11.98	3
H9	-39.98	-10.52	4.87
C9	-41.91	-11.26	5.4
H10	-42.6	-12.12	5.2
H11	-41.81	-11.18	6.5
C10	-42.63	-9.99	4.94
H12	-42.01	-9.09	5.13
H13	-42.8	-9.97	3.84
C11	-44.01	-9.79	5.58
H14	-44.62	-10.7	5.38
H15	-43.87	-9.71	6.68
C12	-44.73	-8.54	5.11
H16	-44.84	-8.53	4.01
H17	-45.75	-8.47	5.58
H18	-44.14	-7.64	5.4
H19	-38.66	-15.23	5.31
H20	-39.79	-14.91	6.68
C14	-40.54	-16.39	5.29
H21	-41.58	-16.23	5.61
H22	-40.5	-16.56	4.2
C15	-39.93	-17.6	6.01
H23	-38.87	-17.76	5.73
H24	-39.98	-17.41	7.1
C16	-40.71	-18.87	5.76
H25	-40.69	-19.18	4.7
H26	-40.3	-19.74	6.31
H27	-41.79	-18.8	6.03
H28	-37.92	-10.28	5.05
H29	-37.54	-11.36	6.42
C18	-36.02	-11.33	4.91
H30	-35.61	-12.3	5.26
H31	-35.9	-11.32	3.81
C19	-35.18	-10.23	5.57
H32	-35.57	-9.24	5.25
H33	-35.33	-10.3	6.67
C20	-33.68	-10.31	5.27
H34	-33.49	-10.23	4.19
H35	-33.16	-9.49	5.81
H36	-33.3	-11.28	5.64
FE	-32.31	-0.03	0.47
C1	-30.68	2.47	-0.23
C2	-30.71	3.89	0
C3	-32.03	4.21	-0.03
C4	-32.76	2.95	0.02
N5	-31.91	1.88	-0.08
C6	-33.96	-2.54	-0.12
C7	-33.89	-3.99	-0.01
C8	-32.57	-4.3	0.11
C9	-31.86	-3.03	0.08
N10	-32.73	-1.97	0.02
C11	-29.81	-1.71	0.01
C12	-28.37	-1.6	0
C13	-28.09	-0.28	-0.09
C14	-29.36	0.38	-0.24
N15	-30.4	-0.49	-0.06
C16	-34.83	1.66	0.06
C17	-36.27	1.53	0.01
C18	-36.55	0.21	0
C19	-35.28	-0.45	-0.17
N20	-34.22	0.42	-0.02
C21	-34.13	2.84	-0.04
C22	-29.52	1.74	-0.48
C23	-30.5	-2.89	-0.13
C24	-35.11	-1.81	-0.37
C25	-37.78	-0.45	0.53
C26	-37.22	2.67	0.04
C27	-27.38	-2.74	0.02
C28	-26.79	0.42	0.16
C29	-35.03	-4.9	0.35
C30	-29.62	4.69	0.65
C31	-31.95	-5.66	0.17
C32	-32.64	5.58	-0.01
C33	-37.33	3.3	1.44
C34	-27.12	-3.24	1.44
C35	-37.66	-0.8	2.02
C36	-26.74	1.08	1.55
C37	-35.49	-4.68	1.8
C38	-31.81	-6.18	1.62
C39	-33.23	5.94	1.37
C40	-29.55	4.38	2.16
H43	-34.58	3.58	-0.7
H44	-28.89	2.15	-1.27
H45	-30.16	-3.53	-0.95
H46	-35.75	-2.22	-1.16
H47	-37.97	-1.39	-0.04
H48	-38.65	0.21	0.36
H49	-38.23	2.29	-0.24
H50	-36.93	3.44	-0.7
H51	-38.09	4.11	1.43
H52	-37.64	2.54	2.19
H53	-36.35	3.74	1.72
H54	-36.79	-1.46	2.2
H55	-38.58	-1.29	2.38
H56	-37.52	0.13	2.63
H57	-34.74	-5.96	0.22
H58	-35.87	-4.66	-0.33
H59	-36.32	-5.37	2.07
H60	-34.67	-4.86	2.51
H61	-35.87	-3.64	1.94
H62	-32.59	-6.35	-0.43
H63	-30.95	-5.63	-0.31
H64	-31.32	-7.19	1.65
H65	-31.15	-5.49	2.2
H66	-32.8	-6.25	2.09
H67	-26.41	-2.42	-0.42
H68	-27.78	-3.57	-0.61
H69	-28.07	-3.54	1.92
H70	-26.44	-4.13	1.41
H71	-26.62	-2.46	2.05
H72	-26.65	1.18	-0.64
H73	-25.97	-0.31	0.06
H74	-25.78	1.6	1.69
H75	-26.88	0.32	2.36
H76	-27.57	1.81	1.63
H77	-28.66	4.41	0.16
H78	-29.78	5.77	0.49
H79	-31.88	6.32	-0.31
H80	-33.44	5.6	-0.79
H81	-33.73	6.94	1.35
H82	-33.96	5.17	1.7
H83	-32.4	6	2.11
H84	-30.52	4.59	2.63
H85	-28.77	5.01	2.66
H86	-29.31	3.31	2.33
C1	-33.11	1.16	3.16
C2	-33.07	1.31	4.72
N3	-32.33	0.15	5.36
C3	-30.92	0.23	4.8
C4	-30.94	0.25	3.24
N6	-32.27	0.07	2.66
C5	-32.83	-1.17	3.25
C6	-32.97	-1.1	4.81
H1	-32.83	2.13	2.71
H2	-34.15	0.94	2.8
C7	-34.46	1.58	5.34
H3	-32.5	2.23	4.92
C8	-30.07	1.33	5.45
H4	-30.42	-0.72	5.08
H5	-30.54	1.23	2.88
H6	-30.21	-0.52	2.89
H7	-33.82	-1.39	2.79
H8	-32.15	-2.02	3
H9	-34.06	-1.05	5.02
C9	-32.47	-2.37	5.53
H10	-31.41	-2.55	5.25
H11	-32.48	-2.22	6.63
C10	-33.28	-3.62	5.16
H12	-34.36	-3.47	5.41
H13	-33.2	-3.8	4.06
C11	-32.81	-4.9	5.88
H14	-31.74	-5.06	5.7
H15	-32.92	-4.73	6.98
C12	-33.6	-6.15	5.46
H16	-33.39	-6.33	4.38
H17	-33.3	-7.06	6.02
H18	-34.69	-5.99	5.57
H19	-30.4	2.3	5.05
H20	-30.18	1.32	6.55
C14	-28.56	1.19	5.08
H21	-28.19	0.22	5.48
H22	-28.42	1.17	3.98
C15	-27.68	2.27	5.74
H23	-28.07	3.27	5.43
H24	-27.78	2.21	6.85
C16	-26.22	2.18	5.31
H25	-26.09	2.34	4.22
H26	-25.62	2.94	5.87
H27	-25.8	1.18	5.56
H28	-35.16	0.79	4.98
H29	-34.41	1.53	6.45
C18	-35.07	2.91	4.9
H30	-34.38	3.73	5.2
H31	-35.16	2.94	3.79
C19	-36.41	3.2	5.6
H32	-37.12	2.38	5.35
H33	-36.29	3.21	6.7
C20	-37.05	4.52	5.14
H34	-37.97	4.75	5.7
H35	-36.32	5.34	5.31
H36	-37.29	4.48	4.06
FE	-39.86	12.23	0.46
C1	-39.2	15.16	-0.08
C2	-39.83	16.48	-0.08
C3	-41.16	16.27	-0.07
C4	-41.35	14.82	-0.19
N5	-40.16	14.17	-0.09
C6	-40.52	9.26	0.02
C7	-39.93	7.95	0.06
C8	-38.58	8.15	-0.03
C9	-38.4	9.58	-0.11
N10	-39.6	10.27	0
C11	-36.94	11.56	-0.14
C12	-35.63	12.14	-0.08
C13	-35.82	13.49	-0.01
C14	-37.24	13.7	-0.11
N15	-37.93	12.52	-0.11
C16	-42.81	12.86	-0.14
C17	-44.13	12.28	-0.03
C18	-43.94	10.94	-0.02
C19	-42.5	10.72	-0.02
N20	-41.83	11.92	0.03
C21	-42.56	14.2	-0.38
C22	-37.85	14.95	-0.18
C23	-37.19	10.22	-0.32
C24	-41.88	9.51	-0.15
C25	-44.97	9.86	0.12
C26	-45.38	13.03	0.32
C27	-34.39	11.37	0.23
C28	-34.77	14.55	0.03
C29	-40.63	6.66	0.24
C30	-39.12	17.77	0.2
C31	-37.48	7.17	0.26
C32	-42.24	17.27	0.17
C33	-45.43	13.42	1.79
C34	-34.15	11.24	1.74
C35	-45.03	9.28	1.54
C36	-34.74	15.3	1.36
C37	-41.12	6.47	1.69
C38	-37.07	7.18	1.74
C39	-42.93	17.05	1.53
C40	-38.91	17.98	1.71
H43	-43.16	14.63	-1.18
H44	-37.36	15.63	-0.87
H45	-36.67	9.79	-1.18
H46	-42.34	8.87	-0.91
H47	-44.74	9.06	-0.61
H48	-45.97	10.27	-0.16
H49	-46.28	12.42	0.06
H50	-45.43	13.94	-0.31
H51	-46.35	14.01	2.01
H52	-45.44	12.51	2.44
H53	-44.54	14.03	2.06
H54	-44.04	8.85	1.79
H55	-45.79	8.48	1.61
H56	-45.26	10.07	2.27
H57	-39.97	5.81	-0.03
H58	-41.51	6.65	-0.44
H59	-40.26	6.53	2.38
H60	-41.83	7.27	1.98
H61	-41.63	5.49	1.81
H62	-37.8	6.15	-0.03
H63	-36.6	7.42	-0.35
H64	-36.27	6.44	1.95
H65	-37.94	6.92	2.39
H66	-36.7	8.18	2.04
H67	-33.53	11.89	-0.26
H68	-34.46	10.36	-0.23
H69	-34.98	10.69	2.2
H70	-33.21	10.67	1.93
H71	-34.06	12.23	2.23
H72	-33.77	14.08	-0.14
H73	-34.95	15.26	-0.8
H74	-34.5	14.59	2.18
H75	-35.73	15.76	1.55
H76	-33.96	16.1	1.33
H77	-38.14	17.74	-0.31
H78	-39.71	18.6	-0.24
H79	-41.83	18.3	0.11
H80	-43	17.17	-0.65
H81	-42.2	17.18	2.35
H82	-43.74	17.79	1.68
H83	-43.35	16.03	1.6
H84	-38.37	18.93	1.92
H85	-39.9	18.03	2.23
H86	-38.35	17.14	2.16
C1	-38.46	12.62	3.2
C2	-38.42	12.54	4.77
N3	-39.79	12.39	5.34
C3	-40.35	11.11	4.84
C4	-40.21	11.01	3.26
N6	-39.78	12.3	2.63
C5	-40.73	13.32	3.18
C6	-40.64	13.48	4.74
H1	-37.71	11.95	2.76
H2	-38.21	13.66	2.89
C7	-37.6	13.72	5.4
H3	-37.85	11.61	5.04
C8	-39.74	9.85	5.55
H4	-41.42	11.09	5.09
H5	-39.43	10.25	3.03
H6	-41.16	10.66	2.81
H7	-40.52	14.3	2.7
H8	-41.75	13	2.92
H9	-40.14	14.45	4.95
C9	-42.05	13.6	5.37
H10	-42.67	12.72	5.13
H11	-41.92	13.65	6.48
C10	-42.8	14.88	4.94
H12	-42.18	15.77	5.17
H13	-42.94	14.84	3.84
C11	-44.18	15.02	5.59
H14	-44.78	14.11	5.38
H15	-44.05	15.09	6.69
C12	-44.92	16.26	5.1
H16	-45.1	16.2	4.01
H17	-45.91	16.34	5.6
H18	-44.33	17.18	5.32
H19	-38.66	9.73	5.29
H20	-39.81	10	6.65
C14	-40.49	8.55	5.21
H21	-41.56	8.7	5.43
H22	-40.4	8.31	4.13
C15	-39.97	7.34	6.01
H23	-38.87	7.23	5.81
H24	-40.05	7.57	7.1
C16	-40.7	6.04	5.71
H25	-40.63	5.73	4.65
H26	-40.33	5.21	6.34
H27	-41.78	6.14	5.94
H28	-38.04	14.7	5.1
H29	-37.66	13.64	6.5
C18	-36.11	13.67	5.01
H30	-35.68	12.68	5.29
H31	-36.02	13.77	3.91
C19	-35.3	14.79	5.67
H32	-35.73	15.77	5.36
H33	-35.45	14.73	6.77
C20	-33.79	14.71	5.35
H34	-33.63	14.81	4.26
H35	-33.23	15.53	5.85
H36	-33.37	13.74	5.68
FE	-32.31	24.97	0.48
C1	-30.68	27.44	-0.23
C2	-30.73	28.88	0.01
C3	-32.03	29.21	-0.05
C4	-32.76	27.95	-0.01
N5	-31.91	26.87	-0.08
C6	-33.96	22.45	-0.13
C7	-33.89	21.01	0.02
C8	-32.57	20.7	0.12
C9	-31.86	21.95	0.1
N10	-32.73	23.01	0.05
C11	-29.81	23.26	0.03
C12	-28.35	23.38	0
C13	-28.09	24.71	-0.08
C14	-29.36	25.37	-0.22
N15	-30.4	24.5	-0.04
C16	-34.83	26.63	0.02
C17	-36.27	26.51	0.01
C18	-36.55	25.18	0
C19	-35.28	24.53	-0.2
N20	-34.24	25.4	-0.02
C21	-34.13	27.83	-0.06
C22	-29.52	26.72	-0.45
C23	-30.52	22.08	-0.1
C24	-35.1	23.17	-0.39
C25	-37.78	24.52	0.47
C26	-37.24	27.66	0.07
C27	-27.38	22.24	-0.01
C28	-26.79	25.39	0.15
C29	-35.07	20.11	0.37
C30	-29.64	29.66	0.68
C31	-31.98	19.32	0.17
C32	-32.64	30.57	-0.03
C33	-37.34	28.27	1.47
C34	-27.08	21.73	1.41
C35	-37.73	24.17	1.97
C36	-26.72	26	1.56
C37	-35.5	20.32	1.83
C38	-31.84	18.79	1.6
C39	-33.26	30.93	1.33
C40	-29.57	29.36	2.18
H43	-34.62	28.52	-0.75
H44	-28.91	27.12	-1.26
H45	-30.14	21.44	-0.9
H46	-35.71	22.74	-1.19
H47	-37.9	23.58	-0.11
H48	-38.66	25.18	0.29
H49	-38.25	27.28	-0.25
H50	-36.96	28.42	-0.68
H51	-38.09	29.09	1.48
H52	-37.66	27.5	2.21
H53	-36.36	28.68	1.8
H54	-36.86	23.49	2.17
H55	-38.66	23.67	2.28
H56	-37.59	25.09	2.58
H57	-34.81	19.05	0.18
H58	-35.92	20.36	-0.3
H59	-36.32	19.59	2.08
H60	-34.65	20.15	2.51
H61	-35.89	21.35	1.97
H62	-32.61	18.64	-0.43
H63	-30.97	19.34	-0.29
H64	-31.34	17.8	1.57
H65	-31.22	19.47	2.22
H66	-32.83	18.68	2.1
H67	-26.43	22.58	-0.48
H68	-27.8	21.42	-0.63
H69	-28.02	21.39	1.89
H70	-26.37	20.88	1.39
H71	-26.65	22.53	2.04
H72	-26.67	26.2	-0.6
H73	-25.96	24.67	-0.01
H74	-25.76	26.54	1.69
H75	-26.77	25.21	2.34
H76	-27.53	26.74	1.74
H77	-28.68	29.47	0.15
H78	-29.84	30.73	0.52
H79	-31.86	31.33	-0.3
H80	-33.44	30.6	-0.8
H81	-33.72	31.94	1.27
H82	-34.06	30.2	1.58
H83	-32.48	30.94	2.12
H84	-30.54	29.55	2.67
H85	-28.8	29.98	2.71
H86	-29.32	28.29	2.33
C1	-33.12	26.16	3.19
C2	-33.04	26.34	4.74
N3	-32.31	25.17	5.37
C3	-30.92	25.18	4.8
C4	-30.94	25.26	3.24
N6	-32.27	25.05	2.67
C5	-32.8	23.82	3.29
C6	-32.97	23.92	4.85
H1	-32.81	27.11	2.7
H2	-34.18	25.96	2.92
C7	-34.41	26.64	5.38
H3	-32.43	27.25	4.92
C8	-30.02	26.28	5.44
H4	-30.43	24.22	5.05
H5	-30.61	26.27	2.92
H6	-30.21	24.52	2.84
H7	-33.77	23.54	2.83
H8	-32.1	22.99	3.04
H9	-34.05	24.02	5.05
C9	-32.52	22.63	5.56
H10	-31.44	22.42	5.34
H11	-32.6	22.77	6.66
C10	-33.35	21.39	5.17
H12	-34.41	21.59	5.39
H13	-33.25	21.22	4.07
C11	-32.9	20.11	5.9
H14	-31.84	19.94	5.69
H15	-32.99	20.27	6.99
C12	-33.7	18.89	5.49
H16	-33.66	18.66	4.4
H17	-33.37	17.96	6.01
H18	-34.78	19.01	5.72
H19	-30.36	27.29	5.13
H20	-30.1	26.21	6.54
C14	-28.52	26.14	5.06
H21	-28.16	25.14	5.39
H22	-28.42	26.2	3.95
C15	-27.64	27.23	5.68
H23	-28.02	28.23	5.36
H24	-27.73	27.18	6.78
C16	-26.16	27.1	5.27
H25	-26.08	27.19	4.17
H26	-25.56	27.91	5.74
H27	-25.73	26.13	5.58
H28	-35.11	25.82	5.17
H29	-34.27	26.7	6.48
C18	-35	27.97	4.92
H30	-34.29	28.8	5.15
H31	-35.16	27.97	3.82
C19	-36.34	28.3	5.58
H32	-37.07	27.5	5.32
H33	-36.22	28.27	6.69
C20	-36.91	29.66	5.15
H34	-37.86	29.85	5.68
H35	-36.22	30.48	5.41
H36	-37.12	29.69	4.06
FE	-39.86	37.21	0.45
C1	-39.2	40.15	-0.08
C2	-39.83	41.47	-0.09
C3	-41.16	41.26	-0.08
C4	-41.35	39.82	-0.19
N5	-40.14	39.16	-0.08
C6	-40.54	34.25	0.01
C7	-39.93	32.94	0.03
C8	-38.58	33.14	0
C9	-38.4	34.57	-0.1
N10	-39.6	35.25	-0.02
C11	-36.94	36.54	-0.14
C12	-35.62	37.13	-0.07
C13	-35.82	38.47	-0.02
C14	-37.24	38.68	-0.1
N15	-37.93	37.5	-0.11
C16	-42.81	37.86	-0.12
C17	-44.12	37.27	-0.01
C18	-43.94	35.93	-0.03
C19	-42.5	35.71	0
N20	-41.83	36.91	0
C21	-42.55	39.19	-0.38
C22	-37.85	39.92	-0.19
C23	-37.19	35.2	-0.33
C24	-41.89	34.49	-0.15
C25	-44.98	34.86	0.11
C26	-45.37	38.02	0.32
C27	-34.38	36.37	0.23
C28	-34.76	39.54	0.04
C29	-40.64	31.64	0.26
C30	-39.11	42.75	0.2
C31	-37.52	32.15	0.28
C32	-42.25	42.25	0.17
C33	-45.43	38.44	1.8
C34	-34.15	36.2	1.74
C35	-45.05	34.3	1.54
C36	-34.76	40.28	1.39
C37	-41	31.43	1.73
C38	-37	32.25	1.72
C39	-42.91	42.06	1.54
C40	-38.89	42.96	1.7
H43	-43.16	39.62	-1.17
H44	-37.34	40.58	-0.89
H45	-36.67	34.76	-1.17
H46	-42.34	33.85	-0.9
H47	-44.74	34.04	-0.6
H48	-45.97	35.28	-0.17
H49	-46.25	37.39	0.07
H50	-45.43	38.93	-0.32
H51	-46.36	39	2.04
H52	-45.41	37.55	2.47
H53	-44.57	39.08	2.05
H54	-44.08	33.84	1.82
H55	-45.84	33.53	1.6
H56	-45.29	35.11	2.26
H57	-40.02	30.81	-0.1
H58	-41.58	31.65	-0.34
H59	-40.07	31.42	2.34
H60	-41.64	32.26	2.09
H61	-41.55	30.48	1.88
H62	-37.87	31.12	0.1
H63	-36.67	32.32	-0.43
H64	-36.18	31.51	1.91
H65	-37.81	32.09	2.45
H66	-36.56	33.25	1.92
H67	-33.52	36.89	-0.25
H68	-34.43	35.37	-0.25
H69	-34.98	35.66	2.21
H70	-33.2	35.64	1.92
H71	-34.05	37.19	2.23
H72	-33.77	39.08	-0.13
H73	-34.95	40.27	-0.78
H74	-34.55	39.56	2.21
H75	-35.75	40.75	1.56
H76	-33.98	41.07	1.39
H77	-38.14	42.75	-0.34
H78	-39.7	43.6	-0.21
H79	-41.85	43.29	0.11
H80	-43.03	42.14	-0.62
H81	-42.16	42.15	2.36
H82	-43.7	42.83	1.69
H83	-43.39	41.06	1.61
H84	-38.42	43.95	1.89
H85	-39.85	42.93	2.26
H86	-38.23	42.17	2.13
C1	-38.45	37.57	3.18
C2	-38.4	37.5	4.75
N3	-39.77	37.38	5.34
C3	-40.33	36.08	4.83
C4	-40.21	35.98	3.28
N6	-39.81	37.26	2.63
C5	-40.71	38.28	3.17
C6	-40.61	38.46	4.72
H1	-37.71	36.88	2.76
H2	-38.16	38.6	2.85
C7	-37.57	38.67	5.36
H3	-37.85	36.57	4.99
C8	-39.76	34.85	5.56
H4	-41.41	36.08	5.05
H5	-39.44	35.21	3.03
H6	-41.16	35.61	2.85
H7	-40.52	39.26	2.68
H8	-41.75	37.98	2.92
H9	-40.09	39.42	4.91
C9	-42.01	38.63	5.37
H10	-42.63	37.73	5.18
H11	-41.87	38.73	6.47
C10	-42.75	39.88	4.89
H12	-42.14	40.78	5.15
H13	-42.87	39.87	3.79
C11	-44.13	40.01	5.54
H14	-44.71	39.08	5.34
H15	-44.02	40.09	6.64
C12	-44.91	41.23	5.02
H16	-45.1	41.2	3.93
H17	-45.9	41.29	5.52
H18	-44.38	42.17	5.25
H19	-38.68	34.73	5.31
H20	-39.84	35.04	6.65
C14	-40.49	33.53	5.23
H21	-41.57	33.64	5.48
H22	-40.4	33.3	4.15
C15	-39.95	32.33	6
H23	-38.86	32.21	5.79
H24	-40.04	32.56	7.09
C16	-40.68	31.03	5.7
H25	-40.59	30.77	4.62
H26	-40.24	30.16	6.25
H27	-41.75	31.07	5.93
H28	-37.97	39.64	5.02
H29	-37.66	38.62	6.46
C18	-36.08	38.61	4.97
H30	-35.64	37.64	5.3
H31	-35.99	38.65	3.86
C19	-35.23	39.72	5.63
H32	-35.62	40.71	5.31
H33	-35.35	39.66	6.73
C20	-33.75	39.62	5.3
H34	-33.6	39.71	4.2
H35	-33.18	40.43	5.8
H36	-33.32	38.64	5.64
FE	-32.31	49.95	0.49
C1	-30.68	52.43	-0.25
C2	-30.71	53.85	0
C3	-32.02	54.17	-0.04
C4	-32.76	52.93	-0.01
N5	-31.91	51.86	-0.09
C6	-33.96	47.43	-0.09
C7	-33.91	45.98	0.02
C8	-32.59	45.67	0.11
C9	-31.86	46.94	0.08
N10	-32.73	48.01	0.08
C11	-29.81	48.25	0
C12	-28.37	48.35	-0.01
C13	-28.09	49.68	-0.09
C14	-29.36	50.35	-0.22
N15	-30.4	49.49	-0.04
C16	-34.83	51.62	0.03
C17	-36.27	51.49	0.04
C18	-36.53	50.17	0
C19	-35.26	49.51	-0.19
N20	-34.24	50.39	0
C21	-34.13	52.81	-0.06
C22	-29.52	51.71	-0.46
C23	-30.5	47.07	-0.13
C24	-35.09	48.16	-0.39
C25	-37.8	49.51	0.51
C26	-37.26	52.63	0.08
C27	-27.38	47.22	0
C28	-26.79	50.37	0.17
C29	-35.05	45.11	0.37
C30	-29.64	54.65	0.68
C31	-31.98	44.3	0.14
C32	-32.62	55.55	-0.02
C33	-37.31	53.28	1.46
C34	-27.1	46.72	1.42
C35	-37.67	49.14	1.99
C36	-26.74	50.97	1.59
C37	-35.49	45.28	1.82
C38	-31.84	43.75	1.56
C39	-33.27	55.88	1.34
C40	-29.58	54.36	2.17
H43	-34.58	53.53	-0.73
H44	-28.89	52.07	-1.28
H45	-30.19	46.47	-0.98
H46	-35.71	47.77	-1.2
H47	-37.95	48.58	-0.08
H48	-38.66	50.16	0.34
H49	-38.25	52.26	-0.22
H50	-36.95	53.38	-0.68
H51	-38.04	54.13	1.45
H52	-37.66	52.56	2.23
H53	-36.32	53.67	1.78
H54	-36.81	48.47	2.17
H55	-38.59	48.64	2.35
H56	-37.53	50.06	2.6
H57	-34.77	44.04	0.21
H58	-35.89	45.35	-0.32
H59	-36.35	44.62	2.05
H60	-34.67	45.04	2.53
H61	-35.8	46.33	1.99
H62	-32.59	43.61	-0.47
H63	-30.97	44.36	-0.34
H64	-31.36	42.75	1.57
H65	-31.22	44.43	2.18
H66	-32.83	43.66	2.06
H67	-26.44	47.54	-0.5
H68	-27.8	46.37	-0.58
H69	-28.02	46.33	1.91
H70	-26.36	45.89	1.38
H71	-26.67	47.52	2.06
H72	-26.67	51.17	-0.6
H73	-25.96	49.64	0.04
H74	-25.75	51.45	1.77
H75	-26.88	50.16	2.34
H76	-27.53	51.72	1.73
H77	-28.65	54.38	0.23
H78	-29.79	55.73	0.47
H79	-31.84	56.3	-0.24
H80	-33.4	55.61	-0.81
H81	-33.73	56.9	1.34
H82	-34.06	55.14	1.6
H83	-32.52	55.84	2.15
H84	-30.56	54.58	2.64
H85	-28.82	55.01	2.64
H86	-29.32	53.3	2.38
C1	-33.11	51.16	3.19
C2	-33	51.32	4.74
N3	-32.28	50.17	5.38
C3	-30.89	50.18	4.81
C4	-30.9	50.28	3.26
N6	-32.26	50.06	2.69
C5	-32.78	48.81	3.29
C6	-32.94	48.92	4.84
H1	-32.76	52.1	2.7
H2	-34.15	50.96	2.89
C7	-34.38	51.61	5.38
H3	-32.4	52.23	4.94
C8	-30	51.28	5.44
H4	-30.4	49.21	5.06
H5	-30.54	51.28	2.95
H6	-30.21	49.52	2.86
H7	-33.77	48.58	2.85
H8	-32.1	47.97	3.05
H9	-34.03	49.01	5.04
C9	-32.48	47.63	5.56
H10	-31.41	47.44	5.34
H11	-32.59	47.8	6.65
C10	-33.3	46.38	5.16
H12	-34.36	46.58	5.39
H13	-33.21	46.2	4.06
C11	-32.86	45.1	5.91
H14	-31.79	44.91	5.71
H15	-32.97	45.26	7
C12	-33.65	43.88	5.51
H16	-33.56	43.69	4.41
H17	-33.32	42.96	6.04
H18	-34.74	44.01	5.71
H19	-30.36	52.29	5.16
H20	-30.07	51.18	6.55
C14	-28.51	51.16	5.07
H21	-28.14	50.16	5.39
H22	-28.39	51.21	3.96
C15	-27.64	52.25	5.73
H23	-28.04	53.26	5.49
H24	-27.71	52.13	6.83
C16	-26.16	52.18	5.35
H25	-26.08	52.3	4.25
H26	-25.59	52.98	5.84
H27	-25.73	51.19	5.63
H28	-35.1	50.8	5.16
H29	-34.24	51.63	6.48
C18	-34.98	52.97	4.94
H30	-34.29	53.78	5.21
H31	-35.11	52.99	3.83
C19	-36.34	53.25	5.57
H32	-37.05	52.44	5.29
H33	-36.22	53.2	6.68
C20	-36.91	54.61	5.17
H34	-37.9	54.8	5.67
H35	-36.2	55.41	5.46
H36	-37.05	54.66	4.07
FE	-39.86	62.19	0.46
C1	-39.22	65.14	-0.07
C2	-39.83	66.44	-0.08
C3	-41.17	66.23	-0.1
C4	-41.35	64.8	-0.19
N5	-40.16	64.14	-0.08
C6	-40.54	59.24	0.01
C7	-39.91	57.92	0.03
C8	-38.58	58.12	-0.03
C9	-38.39	59.56	-0.1
N10	-39.58	60.23	-0.01
C11	-36.94	61.54	-0.16
C12	-35.63	62.12	-0.06
C13	-35.82	63.46	-0.01
C14	-37.24	63.68	-0.09
N15	-37.93	62.49	-0.11
C16	-42.8	62.84	-0.14
C17	-44.12	62.26	-0.03
C18	-43.93	60.91	-0.01
C19	-42.5	60.7	-0.01
N20	-41.83	61.89	0.03
C21	-42.55	64.17	-0.38
C22	-37.85	64.91	-0.17
C23	-37.19	60.19	-0.3
C24	-41.88	59.47	-0.17
C25	-44.97	59.84	0.13
C26	-45.37	63.01	0.32
C27	-34.39	61.35	0.24
C28	-34.76	64.52	0.03
C29	-40.63	56.63	0.26
C30	-39.12	67.74	0.18
C31	-37.48	57.14	0.25
C32	-42.27	67.23	0.14
C33	-45.41	63.39	1.8
C34	-34.15	61.23	1.75
C35	-45	59.24	1.53
C36	-34.78	65.32	1.34
C37	-41.12	56.49	1.71
C38	-37.05	57.17	1.72
C39	-42.9	67.06	1.53
C40	-38.89	68	1.67
H43	-43.13	64.58	-1.21
H44	-37.38	65.57	-0.9
H45	-36.58	59.73	-1.09
H46	-42.35	58.82	-0.9
H47	-44.78	59.05	-0.62
H48	-45.97	60.27	-0.11
H49	-46.26	62.39	0.07
H50	-45.43	63.93	-0.3
H51	-46.35	63.94	2.03
H52	-45.37	62.49	2.44
H53	-44.54	64.04	2.05
H54	-44.01	58.8	1.77
H55	-45.76	58.43	1.6
H56	-45.23	60.01	2.3
H57	-39.97	55.78	0.01
H58	-41.49	56.58	-0.43
H59	-40.26	56.55	2.4
H60	-41.84	57.3	1.96
H61	-41.61	55.5	1.85
H62	-37.83	56.12	-0.03
H63	-36.62	57.39	-0.39
H64	-36.27	56.4	1.91
H65	-37.93	56.93	2.36
H66	-36.67	58.17	2
H67	-33.54	61.86	-0.26
H68	-34.46	60.33	-0.2
H69	-35	60.7	2.23
H70	-33.23	60.64	1.95
H71	-34.05	62.23	2.23
H72	-33.75	64.07	-0.09
H73	-34.91	65.22	-0.82
H74	-34.62	64.65	2.21
H75	-35.76	65.82	1.46
H76	-33.99	66.11	1.32
H77	-38.14	67.71	-0.35
H78	-39.71	68.57	-0.26
H79	-41.85	68.26	0.05
H80	-43.03	67.09	-0.65
H81	-42.14	67.18	2.32
H82	-43.69	67.83	1.69
H83	-43.36	66.05	1.63
H84	-38.44	68.99	1.85
H85	-39.86	67.98	2.22
H86	-38.25	67.22	2.12
C1	-38.44	62.52	3.19
C2	-38.37	62.46	4.76
N3	-39.76	62.35	5.35
C3	-40.33	61.06	4.83
C4	-40.21	60.97	3.26
N6	-39.76	62.24	2.63
C5	-40.68	63.28	3.18
C6	-40.56	63.46	4.73
H1	-37.69	61.83	2.74
H2	-38.18	63.55	2.86
C7	-37.52	63.61	5.38
H3	-37.81	61.53	5.02
C8	-39.74	59.81	5.55
H4	-41.41	61.06	5.08
H5	-39.45	60.19	3.01
H6	-41.16	60.63	2.82
H7	-40.44	64.26	2.71
H8	-41.72	63.03	2.92
H9	-40.02	64.42	4.91
C9	-41.95	63.63	5.39
H10	-42.6	62.75	5.17
H11	-41.82	63.69	6.49
C10	-42.69	64.89	4.91
H12	-42.07	65.78	5.15
H13	-42.81	64.86	3.81
C11	-44.08	65.06	5.54
H14	-44.7	64.16	5.34
H15	-43.95	65.14	6.64
C12	-44.84	66.3	5.04
H16	-44.94	66.24	3.94
H17	-45.84	66.39	5.49
H18	-44.26	67.22	5.29
H19	-38.68	59.67	5.26
H20	-39.78	59.98	6.64
C14	-40.52	58.51	5.23
H21	-41.57	58.65	5.52
H22	-40.47	58.32	4.14
C15	-39.95	57.3	5.98
H23	-38.87	57.17	5.7
H24	-39.97	57.5	7.08
C16	-40.71	55.99	5.7
H25	-40.62	55.81	4.61
H26	-40.19	55.22	6.31
H27	-41.76	56.19	6.02
H28	-37.94	64.59	5.04
H29	-37.64	63.57	6.48
C18	-36.03	63.55	4.99
H30	-35.62	62.57	5.31
H31	-35.92	63.62	3.89
C19	-35.21	64.66	5.66
H32	-35.62	65.63	5.32
H33	-35.33	64.57	6.76
C20	-33.72	64.6	5.29
H34	-33.58	64.69	4.19
H35	-33.16	65.4	5.81
H36	-33.33	63.61	5.61
FE	-32.31	74.92	0.46
C1	-30.66	77.42	-0.23
C2	-30.7	78.85	0
C3	-32.02	79.17	-0.04
C4	-32.76	77.92	-0.01
N5	-31.91	76.85	-0.1
C6	-33.96	72.42	-0.12
C7	-33.89	70.97	0.02
C8	-32.57	70.66	0.11
C9	-31.86	71.92	0.04
N10	-32.73	72.99	0
C11	-29.79	73.23	-0.01
C12	-28.35	73.35	0.03
C13	-28.09	74.67	-0.06
C14	-29.36	75.34	-0.22
N15	-30.4	74.47	-0.08
C16	-34.83	76.6	0.05
C17	-36.27	76.48	0
C18	-36.55	75.15	0.01
C19	-35.26	74.5	-0.17
N20	-34.22	75.37	0
C21	-34.12	77.79	-0.08
C22	-29.51	76.69	-0.48
C23	-30.49	72.04	0.01
C24	-35.11	73.14	-0.37
C25	-37.78	74.51	0.54
C26	-37.24	77.62	0.06
C27	-27.38	72.23	-0.03
C28	-26.79	75.37	0.17
C29	-35.05	70.09	0.37
C30	-29.64	79.63	0.66
C31	-31.98	69.28	0.16
C32	-32.64	80.54	-0.01
C33	-37.29	78.27	1.45
C34	-26.98	71.74	1.37
C35	-37.64	74.15	2.02
C36	-26.75	76.09	1.52
C37	-35.47	70.25	1.83
C38	-31.82	68.75	1.58
C39	-33.27	80.88	1.34
C40	-29.6	79.37	2.18
H43	-34.57	78.47	-0.81
H44	-28.87	77.08	-1.27
H45	-30	71.28	0.62
H46	-35.71	72.73	-1.18
H47	-37.97	73.58	-0.04
H48	-38.65	75.17	0.36
H49	-38.25	77.28	-0.23
H50	-36.91	78.38	-0.69
H51	-38.04	79.1	1.47
H52	-37.66	77.51	2.19
H53	-36.29	78.63	1.77
H54	-36.77	73.46	2.19
H55	-38.56	73.65	2.39
H56	-37.47	75.07	2.62
H57	-34.77	69.03	0.18
H58	-35.92	70.33	-0.29
H59	-36.32	69.58	2.08
H60	-34.62	70.04	2.5
H61	-35.8	71.3	2
H62	-32.59	68.6	-0.45
H63	-30.97	69.33	-0.32
H64	-31.34	67.75	1.58
H65	-31.18	69.45	2.16
H66	-32.81	68.67	2.08
H67	-26.48	72.55	-0.59
H68	-27.83	71.38	-0.58
H69	-27.86	71.41	1.94
H70	-26.27	70.88	1.29
H71	-26.48	72.55	1.94
H72	-26.65	76.11	-0.65
H73	-25.96	74.63	0.11
H74	-25.8	76.62	1.66
H75	-26.88	75.37	2.35
H76	-27.57	76.84	1.58
H77	-28.63	79.35	0.26
H78	-29.78	80.72	0.49
H79	-31.82	81.28	-0.23
H80	-33.37	80.63	-0.83
H81	-33.7	81.9	1.32
H82	-34.08	80.16	1.6
H83	-32.48	80.84	2.13
H84	-30.56	79.6	2.66
H85	-28.82	80	2.66
H86	-29.36	78.3	2.37
C1	-33.11	76.08	3.18
C2	-33.02	76.24	4.73
N3	-32.31	75.1	5.36
C3	-30.89	75.13	4.81
C4	-30.92	75.23	3.24
N6	-32.26	74.99	2.65
C5	-32.76	73.74	3.27
C6	-32.92	73.85	4.82
H1	-32.81	77.04	2.7
H2	-34.17	75.89	2.89
C7	-34.43	76.52	5.36
H3	-32.43	77.16	4.92
C8	-30.02	76.23	5.45
H4	-30.4	74.17	5.08
H5	-30.56	76.23	2.92
H6	-30.19	74.48	2.83
H7	-33.73	73.46	2.83
H8	-32.05	72.92	3.03
H9	-34.01	73.92	5
C9	-32.47	72.56	5.55
H10	-31.39	72.37	5.33
H11	-32.57	72.7	6.64
C10	-33.27	71.31	5.14
H12	-34.36	71.49	5.35
H13	-33.18	71.13	4.05
C11	-32.83	70.05	5.91
H14	-31.74	69.86	5.73
H15	-32.95	70.22	7
C12	-33.65	68.79	5.51
H16	-33.49	68.65	4.42
H17	-33.25	67.94	6.09
H18	-34.7	68.99	5.75
H19	-30.4	77.23	5.16
H20	-30.09	76.14	6.55
C14	-28.54	76.16	5.05
H21	-28.13	75.17	5.32
H22	-28.44	76.29	3.95
C15	-27.68	77.22	5.74
H23	-28.13	78.22	5.52
H24	-27.71	77.09	6.84
C16	-26.2	77.22	5.28
H25	-26.1	77.43	4.19
H26	-25.62	77.98	5.85
H27	-25.77	76.22	5.49
H28	-35.14	75.72	5.13
H29	-34.29	76.56	6.47
C18	-35.02	77.87	4.92
H30	-34.29	78.68	5.17
H31	-35.16	77.87	3.82
C19	-36.36	78.19	5.59
H32	-37.1	77.38	5.35
H33	-36.2	78.15	6.69
C20	-36.94	79.54	5.17
H34	-37.92	79.7	5.67
H35	-36.25	80.36	5.44
H36	-37.07	79.58	4.07
FE	-39.86	87.18	0.44
C1	-39.19	90.14	-0.08
C2	-39.81	91.44	-0.08
C3	-41.16	91.22	-0.06
C4	-41.33	89.8	-0.18
N5	-40.14	89.14	-0.09
C6	-40.54	84.22	-0.02
C7	-39.93	82.91	0.04
C8	-38.58	83.11	-0.01
C9	-38.4	84.54	-0.12
N10	-39.6	85.2	-0.02
C11	-36.93	86.51	-0.16
C12	-35.63	87.09	-0.06
C13	-35.82	88.45	-0.03
C14	-37.24	88.66	-0.09
N15	-37.92	87.47	-0.13
C16	-42.81	87.83	-0.12
C17	-44.13	87.23	-0.05
C18	-43.94	85.88	-0.01
C19	-42.51	85.69	-0.01
N20	-41.83	86.88	0.02
C21	-42.53	89.17	-0.39
C22	-37.85	89.89	-0.21
C23	-37.19	85.17	-0.33
C24	-41.88	84.47	-0.17
C25	-44.97	84.82	0.13
C26	-45.38	87.98	0.3
C27	-34.38	86.32	0.24
C28	-34.77	89.51	0.06
C29	-40.66	81.61	0.27
C30	-39.11	92.72	0.21
C31	-37.48	82.12	0.28
C32	-42.25	92.22	0.17
C33	-45.41	88.36	1.79
C34	-34.17	86.13	1.75
C35	-45	84.22	1.53
C36	-34.74	90.21	1.42
C37	-41.09	81.45	1.72
C38	-37.05	82.13	1.74
C39	-42.91	92.06	1.55
C40	-38.96	92.96	1.72
H43	-43.09	89.58	-1.23
H44	-37.4	90.53	-0.96
H45	-36.61	84.76	-1.16
H46	-42.33	83.85	-0.95
H47	-44.77	84.02	-0.61
H48	-45.97	85.24	-0.13
H49	-46.26	87.35	0.06
H50	-45.46	88.9	-0.33
H51	-46.35	88.91	2.04
H52	-45.36	87.45	2.42
H53	-44.55	89.02	2.03
H54	-44.02	83.76	1.78
H55	-45.78	83.43	1.59
H56	-45.21	85	2.29
H57	-39.98	80.78	-0.03
H58	-41.54	81.59	-0.41
H59	-40.23	81.44	2.42
H60	-41.74	82.32	1.98
H61	-41.68	80.51	1.84
H62	-37.87	81.11	0.03
H63	-36.62	82.3	-0.4
H64	-36.25	81.38	1.93
H65	-37.92	81.92	2.41
H66	-36.67	83.14	2
H67	-33.53	86.88	-0.2
H68	-34.41	85.34	-0.28
H69	-35.05	85.61	2.17
H70	-33.27	85.51	1.94
H71	-34.06	87.11	2.27
H72	-33.78	89.05	-0.12
H73	-34.97	90.26	-0.74
H74	-34.52	89.49	2.25
H75	-35.73	90.68	1.62
H76	-33.98	91.01	1.42
H77	-38.09	92.72	-0.23
H78	-39.69	93.56	-0.22
H79	-41.84	93.25	0.1
H80	-43.03	92.1	-0.61
H81	-42.18	92.19	2.38
H82	-43.73	92.8	1.67
H83	-43.34	91.04	1.64
H84	-38.44	93.93	1.9
H85	-39.93	92.96	2.25
H86	-38.3	92.17	2.15
C1	-38.44	87.55	3.18
C2	-38.39	87.48	4.75
N3	-39.76	87.37	5.33
C3	-40.33	86.07	4.83
C4	-40.19	85.98	3.27
N6	-39.77	87.24	2.62
C5	-40.7	88.26	3.15
C6	-40.57	88.44	4.71
H1	-37.67	86.85	2.79
H2	-38.16	88.56	2.83
C7	-37.57	88.64	5.35
H3	-37.86	86.54	5.01
C8	-39.74	84.83	5.54
H4	-41.42	86.09	5.08
H5	-39.44	85.21	3.01
H6	-41.16	85.66	2.83
H7	-40.5	89.25	2.68
H8	-41.74	87.96	2.87
H9	-40.05	89.41	4.88
C9	-41.96	88.62	5.38
H10	-42.63	87.76	5.17
H11	-41.82	88.7	6.48
C10	-42.69	89.9	4.9
H12	-42.03	90.78	5.09
H13	-42.87	89.86	3.8
C11	-44.05	90.1	5.57
H14	-44.7	89.21	5.41
H15	-43.92	90.21	6.67
C12	-44.83	91.33	5.05
H16	-44.99	91.22	3.96
H17	-45.79	91.46	5.57
H18	-44.2	92.24	5.23
H19	-38.68	84.7	5.27
H20	-39.78	84.99	6.64
C14	-40.52	83.51	5.27
H21	-41.58	83.65	5.53
H22	-40.45	83.31	4.18
C15	-39.95	82.32	6.03
H23	-38.87	82.19	5.74
H24	-39.98	82.49	7.12
C16	-40.7	81.02	5.74
H25	-40.68	80.75	4.66
H26	-40.26	80.21	6.35
H27	-41.76	81.12	6.06
H28	-37.97	89.61	4.99
H29	-37.68	88.62	6.46
C18	-36.08	88.57	5
H30	-35.66	87.59	5.31
H31	-35.95	88.66	3.9
C19	-35.24	89.71	5.66
H32	-35.61	90.69	5.27
H33	-35.4	89.69	6.76
C20	-33.75	89.61	5.35
H34	-33.58	89.7	4.26
H35	-33.18	90.43	5.85
H36	-33.32	88.65	5.69
FE	-17.9	-74.98	0.53
C1	-16.25	-72.5	-0.22
C2	-16.27	-71.08	0
C3	-17.59	-70.73	-0.06
C4	-18.32	-71.98	0.03
N5	-17.47	-73.07	-0.02
C6	-19.53	-77.5	-0.08
C7	-19.46	-78.94	0.01
C8	-18.16	-79.25	0.11
C9	-17.43	-77.99	0.08
N10	-18.3	-76.91	0.06
C11	-15.37	-76.68	0.07
C12	-13.93	-76.56	0.01
C13	-13.68	-75.24	-0.07
C14	-14.95	-74.58	-0.22
N15	-15.96	-75.45	0.08
C16	-20.38	-73.3	0.01
C17	-21.84	-73.44	-0.01
C18	-22.08	-74.77	0.05
C19	-20.82	-75.4	-0.24
N20	-19.77	-74.53	-0.07
C21	-19.69	-72.1	-0.05
C22	-15.1	-73.23	-0.47
C23	-16.08	-77.85	-0.11
C24	-20.68	-76.77	-0.4
[truncated: 11,819 more rows]

[truncated: 5 more sheets: 6c_pdp, 6e_pdp, 6i_pdp, 7a_pdp98n, 8d_pdp98n]
