# Supplementary material for: Heavy-boundary mode patterning and dynamics of topological phonons in polymer chains and supramolecular lattices on surfaces
Source: Nat Commun. 2024 Dec 11;15:10674. doi: 10.1038/s41467-024-54511-8 (PMC11634973; doi:10.1038/s41467-024-54511-8)
Supplement: Supplementary file 5 — Source Data file [file 41467_2024_54511_MOESM5_ESM.xlsx]

## Sheet: 1g_nmamap_data
X (Angstrom)	Y (Angstrom)	Eigendisplacement
-33.078	-73.855	30.1081
-33.006	-73.707	7.80708
-32.304	-74.848	12.0826
-30.933	-74.836	21.732
-30.958	-74.775	43.5618
-32.279	-74.954	18.6887
-32.818	-76.152	49.2997
-32.957	-76.067	11.9911
-34.413	-73.389	14.9772
-29.993	-73.737	45.5556
-32.518	-77.408	31.4765
-33.343	-78.614	23.0231
-32.921	-79.932	34.616
-33.724	-81.139	35.8411
-28.54	-73.855	37.0579
-27.628	-72.769	65.7261
-26.183	-72.849	48.5188
-34.978	-72.051	11.8301
-36.359	-71.724	13.5496
-36.906	-70.37	9.87553
-38.529	-62.416	0.597244
-38.513	-62.407	0.470512
-39.88	-62.505	0.613638
-40.422	-63.794	0.597539
-40.305	-63.9	0.840676
-39.837	-62.686	0.713873
-40.704	-61.623	0.752109
-40.669	-61.444	0.720117
-37.67	-61.214	0.242364
-39.832	-65.061	0.312386
-42.107	-61.256	1.05622
-42.82	-60.02	0.184942
-44.234	-59.839	1.02173
-44.965	-58.625	1.76199
-40.593	-66.353	0.419385
-40.003	-67.578	1.49943
-40.775	-68.872	1.10573
-36.176	-61.346	0.246861
-35.338	-60.185	0.505236
-33.833	-60.362	0.610863
-33.078	-48.87	30.2154
-33.006	-48.721	7.72098
-32.304	-49.863	11.9202
-30.933	-49.851	21.4455
-30.958	-49.79	43.1388
-32.279	-49.969	18.8487
-32.818	-51.167	49.4622
-32.957	-51.082	12.1051
-34.413	-48.404	14.5791
-29.993	-48.752	45.5346
-32.518	-52.423	31.5056
-33.343	-53.629	22.9646
-32.921	-54.947	34.9183
-33.724	-56.154	35.4555
-28.54	-48.869	36.8886
-27.628	-47.784	65.5337
-26.183	-47.864	48.2212
-34.978	-47.066	11.7485
-36.359	-46.739	13.0877
-36.906	-45.385	10.1948
-38.529	-37.431	0.639951
-38.513	-37.422	0.507909
-39.88	-37.52	0.643059
-40.422	-38.809	0.625663
-40.305	-38.915	0.870193
-39.837	-37.701	0.737918
-40.703	-36.638	0.788502
-40.669	-36.459	0.748742
-37.67	-36.229	0.270954
-39.832	-40.076	0.312141
-42.107	-36.271	1.08909
-42.82	-35.035	0.193319
-44.234	-34.854	1.06102
-44.965	-33.64	1.82031
-40.593	-41.368	0.439953
-40.003	-42.593	1.54436
-40.775	-43.887	1.18525
-36.176	-36.361	0.264265
-35.338	-35.2	0.554793
-33.833	-35.377	0.650791
-33.078	-23.885	30.4829
-33.006	-23.736	7.9619
-32.304	-24.878	12.2478
-30.933	-24.866	22.0934
-30.958	-24.805	44.7348
-32.279	-24.984	18.7704
-32.818	-26.182	49.7921
-32.957	-26.097	12.039
-34.413	-23.419	15.4636
-29.993	-23.767	46.2372
-32.518	-27.438	31.7939
-33.343	-28.644	23.4728
-32.921	-29.962	34.5722
-33.724	-31.169	37.1871
-28.54	-23.884	37.7458
-27.628	-22.799	66.9085
-26.183	-22.879	49.5658
-34.978	-22.081	11.7825
-36.359	-21.754	13.8434
-36.906	-20.4	9.68469
-38.529	-12.446	0.615643
-38.513	-12.437	0.468849
-39.88	-12.535	0.60548
-40.422	-13.824	0.607726
-40.305	-13.93	0.825931
-39.837	-12.716	0.684622
-40.703	-11.653	0.740174
-40.669	-11.474	0.704111
-37.67	-11.244	0.250395
-39.832	-15.091	0.320483
-42.107	-11.286	1.04915
-42.82	-10.05	0.197489
-44.234	-9.869	0.993346
-44.965	-8.655	1.75141
-40.593	-16.383	0.399152
-40.003	-17.608	1.42762
-40.775	-18.902	1.1046
-36.176	-11.376	0.257226
-35.338	-10.215	0.573712
-33.833	-10.392	0.660907
-33.078	1.1	33.6866
-33.006	1.249	8.67249
-32.304	0.107	13.4371
-30.933	0.119	24.2715
-30.958	0.18	49.0721
-32.279	0.001	20.7988
-32.818	-1.197	55.0891
-32.957	-1.112	13.3225
-34.413	1.566	16.8355
-29.993	1.218	51.0174
-32.518	-2.453	35.1337
-33.343	-3.659	25.8429
-32.921	-4.977	38.4039
-33.724	-6.184	40.5326
-28.54	1.101	41.5687
-27.628	2.186	73.723
-26.183	2.106	54.4873
-34.978	2.904	13.0395
-36.359	3.231	15.0375
-36.906	4.585	10.8359
-38.529	12.539	0.612008
-38.513	12.548	0.479831
-39.88	12.45	0.618891
-40.422	11.161	0.59786
-40.305	11.055	0.841747
-39.837	12.269	0.713105
-40.703	13.332	0.750598
-40.669	13.511	0.721743
-37.67	13.741	0.252782
-39.832	9.894	0.313728
-42.107	13.699	1.05878
-42.82	14.935	0.196351
-44.234	15.116	1.02825
-44.965	16.33	1.76761
-40.593	8.602	0.435398
-40.003	7.377	1.49745
-40.775	6.083	1.11302
-36.176	13.609	0.248576
-35.338	14.77	0.551149
-33.833	14.593	0.63092
-33.078	26.085	30.2831
-33.006	26.234	7.7654
-32.304	25.092	12.0793
-30.933	25.104	21.7612
-30.958	25.165	43.8913
-32.279	24.986	18.8341
-32.818	23.788	49.62
-32.957	23.873	12.0571
-34.413	26.551	14.9806
-29.993	26.203	45.8554
-32.518	22.532	31.6128
-33.343	21.326	23.184
-32.921	20.008	34.7073
-33.724	18.801	36.1334
-28.54	26.086	37.3038
-27.628	27.171	66.171
-26.183	27.091	48.8411
-34.978	27.889	11.7999
-36.359	28.216	13.4361
-36.906	29.57	9.89512
-38.529	37.524	0.649981
-38.513	37.533	0.507919
-39.88	37.435	0.671196
-40.422	36.146	0.657951
-40.305	36.04	0.91873
-39.837	37.254	0.772111
-40.703	38.317	0.819921
-40.669	38.496	0.784533
-37.67	38.726	0.248532
-39.832	34.879	0.347767
-42.107	38.684	1.157
-42.82	39.92	0.185356
-44.234	40.101	1.11579
-44.965	41.315	1.93504
-40.593	33.587	0.431256
-40.003	32.362	1.60171
-40.775	31.068	1.19359
-36.176	38.594	0.227147
-35.338	39.755	0.58139
-33.833	39.578	0.669478
-33.078	51.07	30.8042
-33.006	51.219	8.11479
-32.304	50.077	12.4251
-30.933	50.089	22.3244
-30.958	50.15	45.2377
-32.279	49.971	18.7778
-32.818	48.773	50.0947
-32.957	48.858	12.0925
-34.413	51.536	15.7819
-29.993	51.188	46.6114
-32.518	47.517	32.1182
-33.343	46.311	23.7292
-32.921	44.993	34.8546
-33.724	43.786	37.8114
-28.54	51.071	38.066
-27.628	52.156	67.5173
-26.183	52.076	50.0316
-34.978	52.874	11.8335
-36.359	53.201	14.2116
-36.906	54.555	9.60738
-38.529	62.509	0.615303
-38.513	62.518	0.479053
-39.88	62.42	0.62432
-40.422	61.131	0.608725
-40.305	61.025	0.836031
-39.837	62.239	0.706436
-40.703	63.302	0.75845
-40.669	63.481	0.725754
-37.67	63.711	0.247308
-39.832	59.864	0.318372
-42.107	63.669	1.05636
-42.82	64.905	0.191118
-44.234	65.086	1.01848
-44.965	66.3	1.76457
-40.593	58.572	0.410738
-40.003	57.347	1.47144
-40.775	56.053	1.13803
-36.176	63.579	0.255324
-35.338	64.74	0.555243
-33.833	64.563	0.651193
-33.078	76.055	30.6216
-33.006	76.204	8.12382
-32.304	75.062	12.3342
-30.933	75.074	22.2256
-30.958	75.135	45.0278
-32.279	74.956	18.8229
-32.818	73.758	50.0047
-32.957	73.843	12.1162
-34.414	76.521	15.5946
-29.993	76.173	46.4863
-32.518	72.502	31.9446
-33.343	71.296	23.7
-32.921	69.978	34.6968
-33.724	68.771	37.4992
-28.54	76.056	37.9504
-27.628	77.141	67.26
-26.183	77.061	49.918
-34.978	77.859	11.8954
-36.359	78.186	14.0088
-36.906	79.54	9.86912
-38.529	87.494	0.652688
-38.513	87.503	0.502451
-39.88	87.405	0.654476
-40.422	86.116	0.646329
-40.305	86.01	0.888878
-39.837	87.224	0.759283
-40.703	88.287	0.800531
-40.668	88.466	0.764064
-37.67	88.695	0.259707
-39.832	84.849	0.329452
-42.106	88.654	1.11238
-42.82	89.89	0.19766
-44.233	90.072	1.08395
-44.964	91.285	1.85012
-40.593	83.557	0.435971
-40.003	82.332	1.60381
-40.775	81.038	1.22744
-36.176	88.563	0.26753
-35.337	89.724	0.57921
-33.832	89.547	0.662739
-18.749	-73.881	3.27788
-18.697	-73.749	1.83925
-17.975	-74.882	1.52614
-16.599	-74.838	1.89678
-16.614	-74.767	2.48479
-17.926	-74.96	3.38341
-18.45	-76.174	3.43857
-18.597	-76.108	2.48225
-20.12	-73.479	2.14299
-15.682	-73.726	2.00256
-18.135	-77.447	3.72945
-18.943	-78.661	5.77943
-18.505	-79.976	7.38666
-19.302	-81.189	8.99427
-14.224	-73.824	2.57402
-13.325	-72.732	3.35625
-11.878	-72.802	4.02287
-20.723	-72.15	1.62994
-22.121	-71.883	2.43632
-22.708	-70.534	1.83481
-24.154	-62.45	5.21756
-24.166	-62.465	3.92485
-25.548	-62.523	3.50069
-26.121	-63.79	4.24443
-25.962	-63.896	5.46978
-25.453	-62.689	5.55242
-26.311	-61.613	5.09163
-26.289	-61.434	4.1228
-23.291	-61.308	4.25149
-25.601	-65.082	3.35915
-27.725	-61.186	3.87352
-28.391	-59.938	3.501
-29.793	-59.673	3.3518
-30.468	-58.445	3.6284
-26.404	-66.34	4.38656
-25.885	-67.596	5.56827
-26.712	-68.853	9.42355
-21.801	-61.458	5.22895
-20.94	-60.328	6.75721
-19.441	-60.513	7.91115
-18.749	-48.896	2.81517
-18.697	-48.764	1.64817
-17.974	-49.897	1.37014
-16.599	-49.853	1.57283
-16.614	-49.782	2.07366
-17.926	-49.975	2.88592
-18.45	-51.189	2.92269
-18.597	-51.123	2.12139
-20.12	-48.494	2.17923
-15.681	-48.741	1.68195
-18.135	-52.461	3.1218
-18.943	-53.676	4.84243
-18.505	-54.991	6.13445
-19.302	-56.204	7.47022
-14.224	-48.839	2.3504
-13.325	-47.747	3.24261
-11.878	-47.817	3.98515
-20.723	-47.165	1.64251
-22.121	-46.898	2.5101
-22.708	-45.549	1.99303
-24.154	-37.465	5.37686
-24.166	-37.479	4.01996
-25.548	-37.538	3.60203
-26.121	-38.805	4.229
-25.962	-38.911	5.55411
-25.453	-37.704	5.73655
-26.311	-36.628	5.38031
-26.289	-36.449	4.28592
-23.291	-36.323	4.34684
-25.601	-40.097	3.3913
-27.725	-36.201	4.05371
-28.391	-34.953	3.67473
-29.793	-34.688	3.55576
-30.468	-33.46	3.84219
-26.404	-41.355	4.43566
-25.885	-42.611	5.78962
-26.712	-43.868	10.254
-21.801	-36.473	5.5442
-20.94	-35.343	6.90614
-19.441	-35.528	8.52929
-18.749	-23.911	3.12138
-18.697	-23.779	1.75553
-17.974	-24.912	1.48121
-16.599	-24.868	1.87252
-16.614	-24.797	2.40317
-17.926	-24.99	3.25824
-18.45	-26.204	3.33124
-18.597	-26.138	2.40401
-20.12	-23.509	2.1153
-15.681	-23.756	2.02265
-18.135	-27.476	3.64614
-18.943	-28.691	5.69275
-18.505	-30.006	7.28138
-19.302	-31.219	8.87391
-14.224	-23.854	2.5429
-13.325	-22.762	3.28381
-11.878	-22.832	3.79634
-20.723	-22.18	1.62273
-22.121	-21.913	2.3103
-22.708	-20.564	1.85638
-24.154	-12.48	5.58232
-24.166	-12.494	4.22482
-25.548	-12.553	3.73819
-26.121	-13.82	4.32525
-25.962	-13.926	5.58422
-25.453	-12.719	5.96156
-26.311	-11.643	5.68023
-26.289	-11.464	4.52602
-23.291	-11.338	4.31065
-25.601	-15.112	3.14831
-27.725	-11.216	4.23238
-28.391	-9.968	3.85026
-29.793	-9.703	3.73596
-30.468	-8.475	3.99985
-26.404	-16.37	4.55865
-25.885	-17.626	5.92218
-26.712	-18.883	10.8757
-21.801	-11.488	5.70952
-20.94	-10.358	6.72155
-19.441	-10.543	8.82863
-18.749	1.074	3.38798
-18.697	1.206	1.90662
-17.974	0.073	1.60998
-16.599	0.117	2.0021
-16.614	0.188	2.56326
-17.926	-0.005	3.50048
-18.45	-1.219	3.57256
-18.597	-1.153	2.56739
-20.12	1.476	2.34454
-15.681	1.229	2.14365
-18.135	-2.491	3.87153
-18.943	-3.706	6.03008
-18.505	-5.021	7.70072
-19.302	-6.234	9.35904
-14.224	1.131	2.71425
-13.325	2.223	3.59369
-11.878	2.153	4.12017
-20.723	2.805	1.76226
-22.121	3.072	2.62391
-22.708	4.421	2.00393
-24.154	12.505	5.20328
-24.166	12.491	3.91131
-25.548	12.432	3.4758
-26.121	11.165	4.22063
-25.962	11.059	5.47943
-25.453	12.266	5.61197
-26.311	13.342	5.16696
-26.289	13.521	4.15913
-23.291	13.647	4.22903
-25.601	9.873	3.29937
-27.725	13.769	3.90745
-28.391	15.017	3.54428
-29.793	15.282	3.51727
-30.468	16.51	3.67514
-26.404	8.615	4.41775
-25.885	7.359	5.61183
-26.712	6.102	9.80371
-21.801	13.497	5.31789
-20.94	14.627	6.77771
-19.441	14.442	8.15725
-18.749	26.059	2.9742
-18.697	26.191	1.67059
-17.974	25.058	1.43016
-16.599	25.102	1.76552
-16.614	25.173	2.23638
-17.926	24.98	3.07783
-18.45	23.766	3.15753
-18.597	23.832	2.2947
-20.12	26.461	2.11353
-15.681	26.214	1.91744
-18.135	22.494	3.50464
-18.943	21.279	5.46312
-18.505	19.964	6.936
-19.302	18.751	8.41417
-14.224	26.116	2.51101
-13.325	27.208	3.33362
-11.878	27.138	3.914
-20.723	27.79	1.56367
-22.121	28.057	2.42911
-22.708	29.406	1.79389
-24.154	37.49	5.87697
-24.166	37.476	4.28288
-25.548	37.417	3.736
-26.121	36.15	4.44613
-25.962	36.044	5.95161
-25.453	37.251	6.26045
-26.311	38.327	5.70616
-26.289	38.506	4.45356
-23.291	38.632	4.5247
-25.601	34.858	3.45891
-27.725	38.754	4.15698
-28.391	40.002	3.8211
-29.793	40.267	3.75928
-30.468	41.495	3.89101
-26.404	33.6	4.452
-25.885	32.344	5.99426
-26.712	31.087	10.8119
-21.801	38.482	5.84515
-20.94	39.612	7.17963
-19.441	39.427	9.0544
-18.749	51.044	2.95062
-18.697	51.176	1.75149
-17.974	50.043	1.46077
-16.599	50.087	1.79154
-16.614	50.158	2.27141
-17.926	49.965	3.04546
-18.45	48.751	3.08834
-18.597	48.817	2.18039
-20.12	51.446	2.08963
-15.681	51.199	1.88785
-18.135	47.479	3.28119
-18.943	46.264	5.14866
-18.505	44.949	6.64099
-19.302	43.736	8.15886
-14.224	51.101	2.18238
-13.325	52.193	2.92664
-11.878	52.123	3.45863
-20.723	52.775	1.65483
-22.121	53.042	2.32877
-22.708	54.391	1.89569
-24.154	62.475	5.46061
-24.166	62.461	4.07107
-25.548	62.402	3.67275
-26.121	61.135	4.21997
-25.962	61.029	5.48937
-25.453	62.236	5.82852
-26.311	63.312	5.4585
-26.289	63.491	4.34609
-23.291	63.617	4.27812
-25.601	59.843	3.28215
-27.725	63.739	4.12953
-28.391	64.987	3.74523
-29.793	65.252	3.61
-30.468	66.48	3.78858
-26.404	58.585	4.3456
-25.885	57.329	5.74073
-26.712	56.072	10.3643
-21.801	63.467	5.53868
-20.94	64.597	6.66246
-19.441	64.412	8.5671
-18.749	76.029	3.22576
-18.697	76.161	1.8133
-17.974	75.028	1.55846
-16.599	75.072	1.92287
-16.614	75.143	2.46665
-17.926	74.95	3.34854
-18.45	73.736	3.40271
-18.597	73.802	2.447
-20.12	76.431	2.15017
-15.682	76.184	2.03729
-18.135	72.464	3.65694
-18.943	71.249	5.72655
-18.505	69.934	7.28433
-19.302	68.721	8.88447
-14.224	76.086	2.62955
-13.325	77.178	3.41161
-11.878	77.108	4.06011
-20.723	77.76	1.62062
-22.121	78.027	2.39821
-22.708	79.376	1.92846
-24.154	87.46	5.5454
-24.165	87.445	4.12353
-25.548	87.387	3.72696
-26.12	86.12	4.38195
-25.962	86.015	5.67156
-25.453	87.221	5.91351
-26.311	88.297	5.40767
-26.289	88.476	4.34731
-23.291	88.602	4.54734
-25.6	84.828	3.52711
-27.724	88.724	4.15502
-28.39	89.973	3.77415
-29.792	90.237	3.58925
-30.467	91.465	3.81228
-26.404	83.57	4.52741
-25.885	82.314	5.75037
-26.712	81.057	10.1717
-21.801	88.452	5.56361
-20.939	89.581	7.09996
-19.44	89.396	8.57526
-4.33	-73.88	0.282161
-4.278	-73.748	0.273925
-3.552	-74.879	0.223591
-2.177	-74.833	0.246522
-2.193	-74.763	0.422424
-3.505	-74.959	0.316677
-4.026	-76.173	0.378893
-4.172	-76.107	0.277341
-5.701	-73.483	0.369402
-1.261	-73.718	0.298878
-3.706	-77.444	0.28633
-4.514	-78.659	0.540501
-4.074	-79.973	0.538376
-4.871	-81.187	0.901271
0.197	-73.815	0.340209
1.095	-72.722	0.37142
2.542	-72.792	0.442363
-6.31	-72.156	0.342857
-7.71	-71.897	0.46842
-8.304	-70.551	0.400961
-9.739	-62.43	2.25677
-9.763	-62.445	1.90999
-11.15	-62.517	1.82
-11.704	-63.79	1.88879
-11.53	-63.897	2.29497
-11.03	-62.686	2.60462
-11.904	-61.619	2.9585
-11.897	-61.437	2.2552
-8.905	-61.28	2.09151
-11.179	-65.075	1.92466
-13.341	-61.207	1.97547
-14.017	-59.967	2.77425
-15.431	-59.728	2.30264
-16.118	-58.509	2.6189
-11.969	-66.341	1.98503
-11.453	-67.59	2.711
-12.269	-68.852	3.96281
-7.412	-61.412	2.62105
-6.565	-60.276	3.30834
-5.064	-60.442	4.22453
-4.33	-48.895	0.316448
-4.278	-48.763	0.267787
-3.551	-49.894	0.227735
-2.177	-49.847	0.285628
-2.193	-49.778	0.47213
-3.505	-49.974	0.372114
-4.026	-51.188	0.422419
-4.172	-51.122	0.272347
-5.701	-48.498	0.330394
-1.261	-48.733	0.301319
-3.706	-52.459	0.273356
-4.513	-53.674	0.541373
-4.073	-54.988	0.540949
-4.871	-56.202	0.940839
0.197	-48.83	0.344055
1.095	-47.737	0.381731
2.542	-47.807	0.458985
-6.31	-47.171	0.32427
-7.71	-46.912	0.429853
-8.304	-45.566	0.399352
-9.739	-37.445	2.267
-9.763	-37.46	1.9504
-11.15	-37.532	1.74591
-11.704	-38.805	1.85834
-11.53	-38.912	2.59959
-11.03	-37.701	2.73947
-11.904	-36.634	3.16234
-11.897	-36.452	2.29207
-8.905	-36.295	2.11138
-11.179	-40.09	1.78843
-13.341	-36.222	1.88033
-14.017	-34.982	2.92229
-15.431	-34.743	2.36287
-16.118	-33.524	2.73578
-11.969	-41.356	2.15723
-11.453	-42.605	2.64858
-12.269	-43.867	4.30791
-7.412	-36.426	2.77467
-6.565	-35.291	3.38131
-5.064	-35.457	4.2971
-4.33	-23.91	0.318788
-4.278	-23.778	0.301344
-3.551	-24.909	0.25555
-2.177	-24.862	0.29085
-2.193	-24.793	0.497561
-3.505	-24.989	0.379445
-4.026	-26.203	0.432952
-4.172	-26.137	0.296224
-5.701	-23.513	0.387131
-1.261	-23.748	0.303789
-3.706	-27.474	0.29292
-4.513	-28.689	0.536572
-4.073	-30.003	0.493214
-4.871	-31.217	0.932998
0.197	-23.845	0.338362
1.095	-22.752	0.40337
2.542	-22.822	0.462199
-6.31	-22.186	0.367357
-7.71	-21.927	0.463079
-8.304	-20.581	0.412821
-9.739	-12.46	2.19969
-9.763	-12.475	1.98852
-11.15	-12.547	1.78802
-11.704	-13.82	1.89454
-11.53	-13.927	2.64912
-11.03	-12.716	2.7627
-11.904	-11.649	3.33028
-11.897	-11.467	2.42774
-8.905	-11.31	2.16813
-11.179	-15.105	1.84469
-13.341	-11.237	2.05371
-14.017	-9.997	3.11409
-15.431	-9.758	2.5048
-16.118	-8.539	2.88898
-11.969	-16.371	2.25685
-11.453	-17.62	2.49792
-12.269	-18.882	4.44318
-7.412	-11.441	2.82897
-6.565	-10.306	3.33415
-5.064	-10.472	4.30332
-4.33	1.075	0.302339
-4.278	1.207	0.295293
-3.551	0.076	0.249438
-2.177	0.123	0.275968
-2.193	0.192	0.48942
-3.505	-0.004	0.36059
-4.026	-1.218	0.428102
-4.172	-1.152	0.301127
-5.701	1.472	0.404222
-1.261	1.237	0.320119
-3.706	-2.489	0.296548
-4.513	-3.704	0.538016
-4.073	-5.018	0.51448
-4.871	-6.232	0.87004
0.197	1.14	0.35983
1.095	2.233	0.424685
2.542	2.163	0.513202
-6.31	2.799	0.38115
-7.71	3.058	0.501378
-8.304	4.404	0.435843
-9.739	12.525	2.21097
-9.763	12.51	1.939
-11.15	12.438	1.79777
-11.704	11.165	1.912
-11.53	11.058	2.41289
-11.03	12.269	2.58643
-11.904	13.336	3.05577
-11.897	13.518	2.28716
-8.905	13.675	2.06203
-11.179	9.88	1.88062
-13.341	13.748	2.00306
-14.017	14.988	2.84572
-15.431	15.227	2.3654
-16.118	16.446	2.61424
-11.969	8.614	2.09486
-11.453	7.365	2.65913
-12.269	6.103	3.91669
-7.412	13.544	2.55779
-6.565	14.679	3.28605
-5.064	14.513	4.03409
-4.33	26.06	0.304257
-4.278	26.192	0.258262
-3.551	25.061	0.216938
-2.177	25.108	0.280356
-2.193	25.177	0.465878
-3.505	24.981	0.370295
-4.026	23.767	0.415703
-4.172	23.833	0.270188
-5.701	26.457	0.353796
-1.261	26.222	0.306705
-3.706	22.496	0.270855
-4.513	21.281	0.539238
-4.073	19.967	0.556724
-4.871	18.753	0.924354
0.197	26.125	0.362115
1.095	27.218	0.386106
2.542	27.148	0.46437
-6.31	27.784	0.327747
-7.71	28.043	0.449268
-8.304	29.389	0.38431
-9.739	37.51	2.40166
-9.763	37.495	1.99438
-11.15	37.423	1.77839
-11.704	36.15	1.82982
-11.53	36.043	2.4987
-11.03	37.254	2.81019
-11.904	38.321	3.22809
-11.897	38.503	2.26424
-8.905	38.66	2.23519
-11.179	34.865	1.88896
-13.341	38.733	1.9715
-14.017	39.973	2.90242
-15.431	40.212	2.39781
-16.118	41.431	2.86811
-11.969	33.599	1.95689
-11.453	32.35	2.83628
-12.269	31.088	4.49455
-7.412	38.529	2.96199
-6.565	39.664	3.64341
-5.064	39.498	4.67674
-4.33	51.045	0.344076
-4.278	51.177	0.308964
-3.551	50.046	0.263743
-2.177	50.093	0.314051
-2.193	50.162	0.528716
-3.505	49.966	0.410896
-4.026	48.752	0.464985
-4.172	48.818	0.310237
-5.701	51.442	0.377759
-1.261	51.207	0.319826
-3.706	47.481	0.297719
-4.513	46.266	0.581982
-4.073	44.952	0.552239
-4.871	43.738	1.00536
0.197	51.11	0.375775
1.095	52.203	0.424224
2.542	52.133	0.481208
-6.31	52.769	0.37256
-7.71	53.028	0.470236
-8.304	54.374	0.444807
-9.739	62.495	2.29015
-9.763	62.48	1.98166
-11.15	62.408	1.82879
-11.704	61.135	1.85908
-11.53	61.028	2.59186
-11.03	62.239	2.76904
-11.904	63.306	3.27983
-11.897	63.488	2.37551
-8.905	63.645	2.20546
-11.179	59.85	1.83946
-13.341	63.718	2.00813
-14.017	64.958	3.03759
-15.431	65.197	2.33899
-16.118	66.416	2.79073
-11.969	58.584	2.16644
-11.453	57.335	2.67891
-12.269	56.073	4.46706
-7.412	63.513	2.90187
-6.565	64.649	3.49221
-5.064	64.483	4.51482
-4.33	76.03	0.318026
-4.278	76.162	0.306427
-3.551	75.031	0.259591
-2.177	75.078	0.301276
-2.193	75.147	0.515425
-3.505	74.951	0.385952
-4.026	73.737	0.440273
-4.172	73.803	0.314144
-5.701	76.427	0.406478
-1.261	76.192	0.30907
-3.706	72.466	0.304917
-4.513	71.251	0.541361
-4.073	69.937	0.495812
-4.871	68.723	0.938946
0.197	76.095	0.343742
1.095	77.188	0.421428
2.542	77.118	0.480806
-6.31	77.754	0.384174
-7.71	78.013	0.490185
-8.304	79.359	0.425959
-9.739	87.479	2.23376
-9.763	87.465	1.92596
-11.149	87.393	1.83731
-11.704	86.12	1.94519
-11.53	86.013	2.42373
-11.03	87.224	2.70325
-11.904	88.292	2.99031
-11.897	88.473	2.2649
-8.904	88.63	2.0575
-11.179	84.835	2.04859
-13.34	88.703	1.98751
-14.017	89.943	2.8228
-15.43	90.182	2.3149
-16.117	91.402	2.58645
-11.969	83.569	2.19203
-11.453	82.32	2.68189
-12.27	81.058	4.13325
-7.411	88.498	2.65099
-6.564	89.633	3.348
-5.063	89.467	4.15116
10.096	-73.879	0.0331784
10.148	-73.746	0.0391515
10.874	-74.877	0.0355224
12.248	-74.831	0.0441321
12.233	-74.762	0.0689576
10.92	-74.958	0.0514273
10.399	-76.172	0.0623447
10.253	-76.105	0.0419943
8.724	-73.48	0.055886
13.165	-73.716	0.0462628
10.719	-77.442	0.040491
9.911	-78.657	0.0790441
10.351	-79.971	0.0673742
9.554	-81.185	0.134373
14.622	-73.814	0.0613453
15.521	-72.721	0.0655919
16.968	-72.792	0.08491
8.116	-72.154	0.056974
6.716	-71.894	0.0695287
6.122	-70.548	0.070866
4.684	-62.427	0.367064
4.659	-62.441	0.336836
3.272	-62.515	0.350677
2.72	-63.789	0.301146
2.896	-63.897	0.437179
3.395	-62.685	0.495515
2.518	-61.619	0.594566
2.523	-61.437	0.470831
5.515	-61.275	0.381035
3.246	-65.074	0.307652
1.079	-61.21	0.457325
0.401	-59.971	0.750855
-1.014	-59.735	0.702421
-1.703	-58.517	0.927614
2.458	-66.34	0.320314
2.975	-67.588	0.376115
2.16	-68.851	0.645317
7.008	-61.404	0.436424
7.853	-60.268	0.524553
9.355	-60.431	0.614827
10.096	-48.894	0.031783
10.148	-48.761	0.0383954
10.874	-49.892	0.0333531
12.248	-49.846	0.0400106
12.233	-49.777	0.0705744
10.92	-49.973	0.0476473
10.399	-51.187	0.0597873
10.253	-51.12	0.040801
8.724	-48.495	0.054837
13.165	-48.731	0.0460355
10.719	-52.456	0.0394191
9.911	-53.672	0.0787821
10.351	-54.986	0.0688005
9.554	-56.2	0.134091
14.622	-48.829	0.0603234
15.521	-47.736	0.0627059
16.968	-47.807	0.0817186
8.116	-47.169	0.0547418
6.717	-46.909	0.0681398
6.122	-45.563	0.0666218
4.684	-37.442	0.400655
4.659	-37.456	0.360554
3.272	-37.53	0.388791
2.72	-38.804	0.338715
2.896	-38.912	0.451003
3.395	-37.7	0.520566
2.518	-36.634	0.629215
2.523	-36.452	0.51999
5.515	-36.29	0.403956
3.246	-40.089	0.329259
1.079	-36.225	0.519669
0.401	-34.986	0.830746
-1.014	-34.75	0.7988
-1.703	-33.532	1.02374
2.458	-41.355	0.328549
2.975	-42.603	0.411911
2.16	-43.866	0.648807
7.008	-36.419	0.449496
7.853	-35.283	0.55651
9.355	-35.446	0.640154
10.096	-23.909	0.0295212
10.148	-23.776	0.0352085
10.874	-24.907	0.0322937
12.248	-24.861	0.0428073
12.233	-24.792	0.0733419
10.92	-24.988	0.0505365
10.399	-26.202	0.0586217
10.253	-26.135	0.0371768
8.724	-23.51	0.0526899
13.165	-23.746	0.0456225
10.719	-27.471	0.0380322
9.911	-28.687	0.0779916
10.351	-30.001	0.0687002
9.554	-31.215	0.138905
14.622	-23.844	0.0562757
15.521	-22.751	0.0615483
16.968	-22.822	0.080841
8.116	-22.184	0.0536866
6.717	-21.924	0.0693856
6.122	-20.578	0.0724365
4.684	-12.457	0.383041
4.659	-12.471	0.349851
3.272	-12.545	0.383586
2.72	-13.819	0.32368
2.896	-13.927	0.435827
3.395	-12.715	0.498669
2.518	-11.649	0.626644
2.523	-11.467	0.522778
5.515	-11.305	0.377277
3.246	-15.104	0.314007
1.079	-11.24	0.536341
0.401	-10.001	0.858022
-1.014	-9.765	0.83226
-1.703	-8.547	1.07026
2.458	-16.37	0.330482
2.975	-17.618	0.394194
2.16	-18.881	0.579412
7.008	-11.434	0.415104
7.853	-10.298	0.518024
9.355	-10.461	0.616595
10.096	1.076	0.0309408
10.148	1.209	0.0360645
10.874	0.078	0.0327749
12.248	0.124	0.0402387
12.233	0.193	0.0689758
10.92	-0.003	0.0491421
10.399	-1.217	0.0579198
10.253	-1.15	0.0392418
8.724	1.475	0.0504295
13.165	1.239	0.0417629
10.719	-2.486	0.0395396
9.911	-3.702	0.0754158
10.351	-5.016	0.0636138
9.554	-6.23	0.128948
14.622	1.141	0.0558294
15.521	2.234	0.0599609
16.968	2.163	0.0831559
8.116	2.801	0.0523741
6.717	3.061	0.0676098
6.122	4.407	0.0690021
4.684	12.528	0.361126
4.659	12.514	0.330177
3.272	12.44	0.346858
2.72	11.166	0.311766
2.896	11.058	0.430088
3.395	12.27	0.493997
2.518	13.336	0.598084
2.523	13.518	0.480222
5.515	13.68	0.359511
3.246	9.881	0.322028
1.079	13.745	0.47702
0.401	14.984	0.775716
-1.014	15.22	0.748202
-1.703	16.438	0.973943
2.458	8.615	0.345262
2.975	7.367	0.396629
2.16	6.104	0.624476
7.008	13.551	0.412525
7.853	14.687	0.505954
9.355	14.524	0.614395
10.096	26.061	0.0310006
10.148	26.194	0.0369174
10.874	25.063	0.0328131
12.248	25.109	0.035045
12.233	25.178	0.0603504
10.92	24.982	0.0452774
10.399	23.768	0.0556004
10.253	23.835	0.040257
8.724	26.46	0.0536089
13.165	26.224	0.0426641
10.719	22.499	0.0390386
9.911	21.283	0.0771341
10.351	19.969	0.0632252
9.554	18.755	0.129546
14.622	26.126	0.0539954
15.521	27.219	0.0584809
16.968	27.148	0.0778936
8.116	27.786	0.0533282
6.717	28.046	0.0662122
6.122	29.392	0.0644123
4.684	37.513	0.397764
4.659	37.499	0.367307
3.272	37.425	0.382693
2.72	36.151	0.313362
2.896	36.043	0.466371
3.395	37.255	0.533259
2.518	38.321	0.652575
2.523	38.503	0.53304
5.515	38.665	0.410171
3.246	34.866	0.313578
1.079	38.73	0.518634
0.401	39.969	0.859864
-1.014	40.205	0.813536
-1.703	41.423	1.06539
2.458	33.6	0.34041
2.975	32.352	0.356614
2.16	31.089	0.670009
7.008	38.536	0.449256
7.853	39.672	0.526533
9.355	39.509	0.597508
10.096	51.046	0.029725
10.148	51.179	0.0371107
10.874	50.048	0.0325846
12.248	50.094	0.041625
12.233	50.163	0.0712832
10.92	49.967	0.0485134
10.399	48.753	0.0579645
10.253	48.82	0.0396787
8.724	51.445	0.0559547
13.165	51.209	0.0460658
10.719	47.484	0.038539
9.911	46.268	0.0774601
10.351	44.954	0.0670974
9.554	43.74	0.134079
14.622	51.111	0.0579905
15.521	52.204	0.0627132
16.968	52.133	0.0822005
8.116	52.771	0.0551499
6.717	53.031	0.0699977
6.122	54.377	0.0695428
4.684	62.498	0.387786
4.659	62.484	0.35832
3.272	62.41	0.383054
2.72	61.136	0.325922
2.896	61.028	0.461869
3.395	62.24	0.513727
2.518	63.306	0.638789
2.523	63.488	0.527414
5.515	63.65	0.396588
3.246	59.851	0.312817
1.079	63.715	0.52943
0.401	64.954	0.860642
-1.014	65.19	0.824838
-1.703	66.408	1.07306
2.458	58.585	0.348975
2.975	57.337	0.378021
2.16	56.074	0.620498
7.008	63.521	0.426995
7.853	64.657	0.524009
9.355	64.494	0.602744
10.096	76.031	0.0334868
10.148	76.164	0.0364372
10.874	75.033	0.0304224
12.248	75.079	0.0411693
12.233	75.148	0.0688874
10.92	74.952	0.0514581
10.399	73.738	0.0557748
10.253	73.805	0.0393982
8.724	76.43	0.0506377
13.165	76.194	0.0438627
10.719	72.469	0.0381461
9.911	71.253	0.0748645
10.351	69.939	0.0641662
9.554	68.725	0.131639
14.622	76.096	0.0521764
15.521	77.189	0.0595244
16.968	77.118	0.081081
8.116	77.756	0.0510183
6.716	78.016	0.0669016
6.122	79.362	0.0659702
4.684	87.483	0.373747
4.659	87.469	0.342022
3.272	87.395	0.355028
2.72	86.121	0.319545
2.896	86.013	0.439887
3.395	87.225	0.481732
2.518	88.291	0.603488
2.523	88.473	0.491721
5.515	88.635	0.397352
3.246	84.836	0.317224
1.079	88.7	0.489579
0.401	89.939	0.807162
-1.014	90.175	0.772634
-1.702	91.393	1.02024
2.458	83.57	0.333136
2.975	82.322	0.40664
2.16	81.059	0.639881
7.008	88.506	0.444066
7.854	89.642	0.541433
9.355	89.478	0.657054
24.521	-73.879	0.00657759
24.573	-73.745	0.00748444
25.298	-74.877	0.00632702
26.673	-74.831	0.00470796
26.657	-74.763	0.0097972
25.345	-74.958	0.00887859
24.823	-76.171	0.00929048
24.677	-76.104	0.0077414
23.149	-73.479	0.00675353
27.589	-73.717	0.00556602
25.142	-77.441	0.00340139
24.334	-78.656	0.0117886
24.774	-79.971	0.00721979
23.976	-81.184	0.0179054
29.047	-73.815	0.0106384
29.946	-72.722	0.00884798
31.393	-72.794	0.0108455
22.541	-72.153	0.00848963
21.142	-71.892	0.0108021
20.548	-70.546	0.0106638
19.108	-62.426	0.0512839
19.081	-62.441	0.0460585
17.694	-62.516	0.0500078
17.143	-63.79	0.0428054
17.321	-63.897	0.0583281
17.819	-62.685	0.0682052
16.941	-61.62	0.0827711
16.946	-61.438	0.0693425
19.937	-61.275	0.0519967
17.669	-65.074	0.0464665
15.501	-61.211	0.0708988
14.823	-59.972	0.115182
13.408	-59.736	0.111895
12.719	-58.518	0.145585
16.882	-66.341	0.0471367
17.398	-67.588	0.0523545
16.584	-68.852	0.0785304
21.43	-61.403	0.0565598
22.275	-60.267	0.0698766
23.776	-60.429	0.0839795
24.521	-48.894	0.0044139
24.573	-48.76	0.00606447
25.298	-49.892	0.00445884
26.673	-49.846	0.0055886
26.657	-49.777	0.00970837
25.345	-49.973	0.00677804
24.823	-51.186	0.00814645
24.677	-51.119	0.0057951
23.149	-48.494	0.00710964
27.59	-48.732	0.0059959
25.143	-52.456	0.00502706
24.334	-53.671	0.010767
24.774	-54.986	0.00891486
23.977	-56.199	0.0184098
29.047	-48.83	0.00761014
29.946	-47.737	0.00797959
31.393	-47.809	0.0107125
22.541	-47.168	0.00805108
21.142	-46.907	0.00967279
20.548	-45.561	0.00924315
19.108	-37.441	0.0526515
19.081	-37.456	0.0468273
17.694	-37.531	0.0489541
17.143	-38.805	0.0433659
17.321	-38.912	0.0626156
17.819	-37.7	0.0702699
16.941	-36.635	0.0864662
16.946	-36.453	0.0697577
19.937	-36.29	0.0551833
17.669	-40.089	0.0478256
15.501	-36.226	0.0691214
14.823	-34.987	0.116299
13.408	-34.751	0.112747
12.719	-33.533	0.149396
16.882	-41.356	0.0466038
17.398	-42.603	0.059532
16.584	-43.867	0.0893777
21.43	-36.418	0.0619188
22.275	-35.282	0.0756398
23.776	-35.444	0.0921305
24.521	-23.909	0.00460383
24.573	-23.775	0.00583697
25.298	-24.907	0.0049784
26.673	-24.861	0.00567543
26.657	-24.792	0.0119747
25.345	-24.988	0.00806748
24.823	-26.201	0.00886723
24.677	-26.134	0.0057167
23.149	-23.509	0.00741343
27.59	-23.747	0.0073085
25.143	-27.471	0.00526725
24.334	-28.686	0.0114798
24.774	-30.001	0.00988995
23.977	-31.214	0.0202797
29.047	-23.845	0.00893649
29.946	-22.752	0.00874298
31.393	-22.824	0.0120316
22.541	-22.183	0.00820473
21.142	-21.922	0.010579
20.548	-20.576	0.0106638
19.108	-12.456	0.0499735
19.081	-12.471	0.0444757
17.694	-12.546	0.0467683
17.143	-13.82	0.0431001
17.321	-13.927	0.0607373
17.819	-12.715	0.0666082
16.941	-11.65	0.0821115
16.946	-11.468	0.0643118
19.937	-11.305	0.0495495
17.669	-15.104	0.0431266
15.501	-11.241	0.0634721
14.823	-10.002	0.105604
13.408	-9.766	0.1003
12.719	-8.548	0.132314
16.882	-16.371	0.0461059
17.398	-17.618	0.0576664
16.584	-18.882	0.0804227
21.43	-11.433	0.0568057
22.275	-10.297	0.0706961
23.776	-10.459	0.0876423
24.521	1.076	0.00416863
24.573	1.21	0.00565786
25.298	0.078	0.00501317
26.673	0.124	0.0062193
26.657	0.193	0.0110934
25.345	-0.003	0.00789601
24.823	-1.216	0.00893281
24.677	-1.149	0.00608661
23.149	1.476	0.00765677
27.59	1.238	0.00702918
25.143	-2.486	0.00569647
24.334	-3.701	0.0106996
24.774	-5.016	0.00949496
23.977	-6.229	0.0193744
29.047	1.14	0.00811251
29.946	2.233	0.00862314
31.393	2.161	0.0108825
22.541	2.802	0.00772056
21.142	3.063	0.00978433
20.548	4.409	0.00974909
19.108	12.529	0.0534173
19.081	12.514	0.0463112
17.694	12.439	0.0508805
17.143	11.165	0.0459433
17.321	11.058	0.059955
17.819	12.27	0.0697734
16.941	13.335	0.0848366
16.946	13.517	0.067982
19.937	13.68	0.0536547
17.669	9.881	0.0475497
15.501	13.744	0.0704999
14.823	14.983	0.112064
13.408	15.219	0.109893
12.719	16.437	0.140367
16.882	8.614	0.0437876
17.398	7.367	0.0627076
16.584	6.103	0.0846
21.43	13.552	0.0628741
22.275	14.688	0.0789672
23.776	14.526	0.0972484
24.521	26.061	0.00389947
24.573	26.195	0.00544246
25.298	25.063	0.00526685
26.673	25.109	0.00585599
26.657	25.178	0.0112188
25.345	24.982	0.00792892
24.823	23.769	0.00894876
24.677	23.836	0.00605027
23.149	26.461	0.00763987
27.59	26.223	0.00700225
25.143	22.499	0.00609589
24.334	21.284	0.010792
24.774	19.969	0.00921062
23.977	18.756	0.0192638
29.047	26.125	0.00833065
29.946	27.218	0.00867429
31.393	27.146	0.0109803
22.541	27.787	0.00805108
21.142	28.048	0.0106481
20.548	29.394	0.0110571
19.108	37.514	0.0519673
19.081	37.499	0.0463123
17.694	37.424	0.0516831
17.143	36.15	0.0441488
17.321	36.043	0.0576745
17.819	37.255	0.0675295
16.941	38.32	0.0842005
16.946	38.502	0.0706547
19.937	38.665	0.0503998
17.669	34.866	0.0455218
15.501	38.729	0.0737637
14.823	39.968	0.117959
13.408	40.204	0.115862
12.719	41.422	0.149092
16.882	33.599	0.0447502
17.398	32.352	0.0579241
16.584	31.088	0.0806644
21.43	38.537	0.0567027
22.275	39.673	0.0720297
23.776	39.511	0.0877564
24.521	51.046	0.00384622
24.573	51.18	0.00565765
25.298	50.048	0.00474527
26.673	50.094	0.00587139
26.657	50.163	0.0107679
25.345	49.967	0.00735316
24.823	48.754	0.00898994
24.677	48.821	0.0057134
23.149	51.446	0.00776198
27.59	51.208	0.0072777
25.143	47.484	0.00566173
24.334	46.269	0.0110641
24.774	44.954	0.00931913
23.977	43.741	0.0200791
29.047	51.11	0.00963126
29.946	52.203	0.00823741
31.393	52.131	0.0121768
22.541	52.772	0.00731653
21.142	53.033	0.00865491
20.548	54.379	0.0103603
19.108	62.499	0.0512742
19.081	62.484	0.0449104
17.694	62.409	0.0475772
17.143	61.135	0.0440547
17.321	61.028	0.0569315
17.819	62.24	0.0670759
16.941	63.305	0.0821611
16.946	63.487	0.0655209
19.937	63.65	0.0486375
17.669	59.851	0.047569
15.501	63.714	0.0665213
14.823	64.953	0.108552
13.408	65.189	0.107016
12.719	66.407	0.139039
16.882	58.584	0.044385
17.398	57.337	0.0616454
16.584	56.073	0.0799175
21.43	63.522	0.0562609
22.275	64.658	0.0718552
23.776	64.496	0.0903109
24.521	76.031	0.0063881
24.573	76.165	0.007557
25.298	75.033	0.0032583
26.673	75.079	0.00742249
26.657	75.148	0.0116624
25.345	74.952	0.00571055
24.823	73.739	0.00862533
24.677	73.806	0.00492584
23.149	76.431	0.00675353
27.59	76.193	0.00573723
25.143	72.469	0.00506906
24.334	71.254	0.010134
24.774	69.939	0.00811728
23.977	68.726	0.0189053
29.047	76.095	0.00757614
29.946	77.188	0.00786193
31.393	77.116	0.0117263
22.541	77.757	0.00787393
21.142	78.018	0.00957245
20.548	79.364	0.0106481
19.108	87.484	0.05354
19.082	87.469	0.0467001
17.694	87.394	0.0499785
17.143	86.12	0.041625
17.321	86.013	0.0612644
17.819	87.225	0.0709664
16.942	88.291	0.0863366
16.946	88.472	0.069633
19.937	88.635	0.0525476
17.669	84.836	0.0439728
15.501	88.699	0.0709262
14.823	89.939	0.117302
13.408	90.174	0.113264
12.72	91.392	0.147064
16.882	83.569	0.0460184
17.398	82.322	0.0571152
16.584	81.058	0.0816275
21.431	88.506	0.055779
22.276	89.642	0.0688581
23.777	89.48	0.086277
38.947	-73.874	9.71868e-05
39.001	-73.737	0.000129582
39.729	-74.865	0
41.102	-74.82	0.000453539
41.084	-74.756	0.00312076
39.771	-74.954	0.000194374
39.251	-76.166	0.00106856
39.108	-76.095	0
37.578	-73.471	0
42.019	-73.702	0.000712704
39.576	-77.43	0.000712704
38.766	-78.646	0.000129582
39.207	-79.959	0.000712704
38.408	-81.173	0.000712704
43.475	-73.798	0
44.373	-72.702	0.000712704
45.819	-72.77	0.000259165
36.968	-72.146	0.000647912
35.569	-71.886	0.00051833
34.973	-70.542	0.00226306
33.527	-62.425	0.00797775
33.495	-62.443	0.00691326
32.106	-62.52	0.00663786
31.558	-63.794	0.00636967
31.742	-63.9	0.00812659
32.241	-62.686	0.00987344
31.359	-61.622	0.0120687
31.359	-61.442	0.00977983
34.348	-61.278	0.00716463
32.082	-65.078	0.00653718
29.913	-61.216	0.00993843
29.237	-59.976	0.0160917
27.82	-59.741	0.0155273
27.134	-58.521	0.020137
31.296	-66.345	0.00556488
31.811	-67.592	0.00982287
30.997	-68.856	0.0118687
35.842	-61.402	0.00947836
36.683	-60.269	0.0117199
38.185	-60.426	0.0154808
38.947	-48.889	0.000226769
39.001	-48.752	0.000259165
39.729	-49.88	0.00103666
41.103	-49.835	0.000194374
41.084	-49.771	0.000323956
39.771	-49.969	0.000194374
39.251	-51.181	0.00363539
39.108	-51.11	0.000553577
37.578	-48.486	0.00103868
42.019	-48.717	0.000583121
39.576	-52.445	0.000647912
38.766	-53.661	0.000259165
39.208	-54.974	0.000712704
38.408	-56.188	0.000583121
43.476	-48.813	0.000522364
44.373	-47.716	0.000647912
45.819	-47.785	0.00349873
36.968	-47.161	0.000712704
35.569	-46.901	0.00161978
34.973	-45.557	0.00180022
33.527	-37.44	0.00815469
33.495	-37.458	0.00830365
32.106	-37.535	0.00726124
31.558	-38.809	0.00659726
31.742	-38.915	0.00926543
32.241	-37.7	0.0107844
31.359	-36.637	0.0134775
31.359	-36.457	0.0106131
34.348	-36.293	0.00803934
32.082	-40.093	0.006783
29.913	-36.231	0.0107982
29.237	-34.991	0.0176624
27.82	-34.756	0.0167998
27.134	-33.536	0.0224354
31.296	-41.36	0.00654648
31.811	-42.607	0.00944109
30.997	-43.871	0.0121455
35.842	-36.417	0.00909757
36.683	-35.284	0.0113679
38.185	-35.441	0.0143458
38.947	-23.904	0.000801423
39.001	-23.767	0.000194374
39.729	-24.895	0.000259165
41.103	-24.85	0.000323956
41.084	-24.786	0.00132822
39.771	-24.984	0.000226769
39.251	-26.196	0.002608
39.108	-26.125	0.000467216
37.578	-23.501	0.00156709
42.019	-23.732	0.00122248
39.576	-27.46	0.000777495
38.766	-28.676	0.00186999
39.208	-29.989	0.000647912
38.408	-31.203	0.000829733
43.476	-23.828	6.47912e-05
44.373	-22.731	0.00078019
45.819	-22.8	0.00373098
36.968	-22.176	0.0031906
35.569	-21.916	0.00340878
34.973	-20.572	0.00151257
33.527	-12.455	0.00802182
33.495	-12.473	0.00675447
32.106	-12.55	0.0069166
31.558	-13.824	0.00625361
31.742	-13.93	0.00852497
32.241	-12.715	0.0107039
31.359	-11.652	0.0124738
31.359	-11.472	0.00974284
34.348	-11.308	0.00759689
32.082	-15.108	0.00683878
29.913	-11.246	0.00975576
29.237	-10.006	0.0158553
27.82	-9.771	0.0153291
27.134	-8.551	0.0198938
31.296	-16.375	0.00681756
31.811	-17.622	0.00892545
30.997	-18.886	0.0122392
35.842	-11.432	0.00903112
36.683	-10.299	0.0112565
38.185	-10.456	0.0135395
38.947	1.081	0.000449179
39.001	1.218	0.000379181
39.729	0.09	0.000438258
41.103	0.135	0.000490653
41.084	0.199	0.000904507
39.771	0.001	0.000352673
39.251	-1.211	0.00161824
39.108	-1.14	0.000576788
37.578	1.484	0.000927811
42.019	1.253	0.00164302
39.576	-2.475	0.00102495
38.766	-3.691	0.000618917
39.208	-5.004	0.000945597
38.408	-6.218	0.000844774
43.476	1.157	0.000522364
44.373	2.254	0.000614664
45.819	2.185	0.0037523
36.968	2.809	0.00326296
35.569	3.069	0.00388585
34.973	4.413	0.00146892
33.527	12.53	0.00891415
33.495	12.512	0.00744507
32.106	12.435	0.0072195
31.558	11.161	0.0060001
31.742	11.055	0.00908395
32.241	12.27	0.0104585
31.359	13.333	0.0133226
31.359	13.513	0.0104159
34.348	13.677	0.00807191
32.082	9.877	0.00642218
29.913	13.739	0.00999046
29.237	14.979	0.0173824
27.82	15.214	0.0163054
27.134	16.434	0.0215529
31.296	8.61	0.00639729
31.811	7.363	0.00960944
30.997	6.099	0.0134697
35.842	13.553	0.0101447
36.683	14.686	0.0125428
38.185	14.529	0.0150784
38.947	26.066	0.000226769
39.001	26.203	0.000129582
39.729	25.075	0.000259165
41.103	25.12	0.00068874
41.084	25.184	0.000830365
39.771	24.986	0.000194374
39.251	23.774	0.00271525
39.108	23.845	0.000453539
37.578	26.469	0.00104473
42.019	26.238	0.0016391
39.576	22.51	0.00176846
38.766	21.294	0.000388747
39.208	19.981	0.000934432
38.408	18.767	0.000829733
43.476	26.142	0.00078019
44.373	27.239	0.000712704
45.819	27.17	0.00322918
36.968	27.794	0.00353691
35.569	28.054	0.00381829
34.973	29.398	0.00161978
33.527	37.515	0.0086367
33.495	37.497	0.00700495
32.106	37.42	0.0073862
31.558	36.146	0.00595833
31.742	36.04	0.00875257
32.241	37.255	0.00908285
31.359	38.318	0.0125042
31.359	38.498	0.00951615
34.348	38.662	0.00745324
32.082	34.862	0.00726153
29.913	38.724	0.00991645
29.237	39.964	0.0160536
27.82	40.199	0.0152546
27.134	41.419	0.0202008
31.296	33.595	0.00709279
31.811	32.348	0.00904505
30.997	31.084	0.0126042
35.842	38.538	0.0090828
36.683	39.671	0.0117199
38.185	39.514	0.0147099
38.947	51.051	0.00104473
39.001	51.188	0.000129582
39.729	50.06	0.000323956
41.103	50.105	0.00260458
41.084	50.169	0.000226769
39.771	49.971	0.000129582
39.251	48.759	0.00260155
39.108	48.83	0
37.578	51.454	0.000129582
42.019	51.223	0.000712704
39.576	47.495	0.00342414
38.766	46.279	0.000453539
39.208	44.966	0.00272123
38.408	43.752	0.000583121
43.476	51.127	0.000194374
44.373	52.224	0.000647912
45.819	52.155	0.000647912
36.968	52.779	0.00068874
35.569	53.039	0.000829733
34.973	54.383	0.00104473
33.527	62.5	0.0071778
33.495	62.482	0.00734659
32.106	62.405	0.00766209
31.558	61.131	0.00671864
31.742	61.025	0.00927811
32.241	62.24	0.0104236
31.359	63.303	0.0121395
31.359	63.483	0.00940969
34.348	63.647	0.00826183
32.082	59.847	0.00808412
29.913	63.709	0.00963104
29.237	64.949	0.0152292
27.82	65.184	0.0148997
27.134	66.404	0.0197094
31.296	58.58	0.00680061
31.811	57.333	0.0106874
30.997	56.069	0.0132658
35.842	63.523	0.0107483
36.683	64.656	0.0119785
38.185	64.499	0.0149532
38.947	76.036	0.000194374
39.001	76.173	0.000453539
39.729	75.045	0.000194374
41.103	75.09	0.00518694
41.084	75.154	0.000323956
39.771	74.956	0.000129582
39.251	73.744	0.00260458
39.108	73.815	0.00207332
37.578	76.439	0
42.019	76.208	0.000842286
39.576	72.48	0.000842286
38.766	71.264	0.000259165
39.208	69.951	0.00223788
38.408	68.737	0.000647912
43.476	76.112	0.000194374
44.373	77.209	0.000712704
45.819	77.14	0.00160285
36.968	77.764	0.000712704
35.569	78.024	0.00051833
34.973	79.368	0.00231804
33.527	87.485	0.00676937
33.495	87.466	0.00606447
32.106	87.39	0.0068938
31.558	86.116	0.00550535
31.742	86.01	0.00891768
32.241	87.224	0.00883468
31.359	88.288	0.012524
31.359	88.468	0.0116883
34.348	88.631	0.00886102
32.082	84.832	0.00684491
29.913	88.694	0.00963104
29.237	89.934	0.0163224
27.82	90.169	0.0148992
27.135	91.39	0.019201
31.296	83.565	0.0053991
31.811	82.317	0.00937751
30.997	81.054	0.011985
35.842	88.507	0.00928687
36.684	89.641	0.0117687
38.185	89.484	0.0147623
53.308	-73.855	9.71868e-05
53.262	-73.729	0
53.914	-74.879	0
55.326	-74.869	0.000129582
55.41	-74.803	0.000519341
54.137	-74.959	6.47912e-05
53.539	-76.159	0.00208241
53.303	-76.09	0.000194374
51.812	-73.436	0
56.228	-73.773	0.000129582
53.7	-77.432	0.00158838
52.902	-78.636	0
53.278	-79.948	0.000323956
52.505	-81.161	0.0016391
57.712	-73.92	0
58.593	-72.836	0.000388747
60.066	-72.95	0
51.287	-72.068	0
49.857	-71.784	0
49.352	-70.387	0
47.932	-62.395	0.00051833
47.885	-62.409	0.000583121
46.49	-62.501	0.000712704
45.963	-63.783	0.000712704
46.167	-63.893	0.000647912
46.657	-62.675	0.000680308
45.755	-61.622	0.000961555
45.739	-61.435	0.000842286
48.715	-61.229	0.000842286
46.49	-65.059	0.000647912
44.286	-61.222	0.00116624
43.609	-59.986	0.00123103
42.186	-59.758	0.0014902
41.505	-58.535	0.0014902
45.724	-66.335	0.00213713
46.236	-67.574	0.00122248
45.44	-68.846	0.00051833
50.212	-61.326	0.00312076
51.029	-60.173	0.0021722
52.533	-60.297	0
53.308	-48.87	0
53.262	-48.744	0
53.914	-49.894	0
55.326	-49.884	0.000194374
55.41	-49.818	0.00259165
54.137	-49.974	0.00156709
53.539	-51.174	0.000259165
53.303	-51.105	0.000259165
51.812	-48.451	0
56.228	-48.788	0.000129582
53.7	-52.447	0.000453539
52.902	-53.651	0
53.278	-54.963	0.000453539
52.505	-56.176	0.00051833
57.712	-48.935	0
58.593	-47.851	0.00051833
60.066	-47.965	6.47912e-05
51.287	-47.083	0
49.857	-46.799	0
49.352	-45.402	0
47.932	-37.41	0.000550725
47.885	-37.424	0.000583121
46.49	-37.516	0.000777495
45.963	-38.798	0.000842286
46.167	-38.908	0.000712704
46.657	-37.69	0.000745099
45.755	-36.637	0.000939473
45.739	-36.45	0.00103666
48.715	-36.244	0.000647912
46.49	-40.074	0.000842286
44.286	-36.237	0.00116624
43.609	-35.001	0.00142541
42.186	-34.773	0.00181415
41.505	-33.55	0.0028033
45.724	-41.35	0.000712704
46.236	-42.589	0.000842286
45.44	-43.861	0.000453539
50.212	-36.341	0.000259165
51.029	-35.188	0.00215376
52.533	-35.312	0.00103666
53.308	-23.885	0.000161978
53.262	-23.759	0
53.914	-24.909	0
55.326	-24.899	0.00186886
55.41	-24.833	0.00078019
54.137	-24.989	6.47912e-05
53.539	-26.189	0.000226769
53.303	-26.119	6.47912e-05
51.812	-23.466	0
56.228	-23.803	0.000129582
53.7	-27.462	0.000259165
52.902	-28.666	0
53.278	-29.978	0.00210945
52.505	-31.191	0.000453539
57.712	-23.95	0.000534282
58.593	-22.866	0.000388747
60.066	-22.98	0.00103868
51.287	-22.098	0
49.857	-21.814	6.47912e-05
49.352	-20.417	0.000194374
47.932	-12.425	0.000893673
47.885	-12.439	0.000583121
46.49	-12.531	0.000712704
45.963	-13.813	0.000777495
46.167	-13.923	0.000788885
46.657	-12.705	0.000881256
45.755	-11.652	0.000907077
45.739	-11.465	0.000907077
48.715	-11.259	0.000647912
46.49	-15.089	0.000712704
44.286	-11.252	0.00133571
43.609	-10.016	0.00157777
42.186	-9.788	0.00164038
41.505	-8.565	0.00246547
45.724	-16.365	0.00142098
46.236	-17.604	0.000583121
45.44	-18.876	0.000388747
50.212	-11.356	0.000323956
51.029	-10.203	0.00078019
52.533	-10.327	0.000777495
53.308	1.1	0.000210572
53.262	1.226	6.47912e-05
53.914	0.076	5.06181e-05
55.326	0.086	0.00103771
55.41	0.152	0.000294721
54.137	-0.004	0.000198477
53.539	-1.204	0.000188897
53.303	-1.134	8.0989e-05
51.812	1.519	0
56.228	1.182	0.000195047
53.7	-2.477	0.000325572
52.902	-3.681	0
53.278	-4.993	0.00158838
52.505	-6.206	0.000388747
57.712	1.035	0.000161978
58.593	2.119	0.000485934
60.066	2.005	0.00104673
51.287	2.887	6.47912e-05
49.857	3.171	0.000253018
49.352	4.568	0.000323956
47.932	12.56	0.000550725
47.885	12.546	0.00051833
46.49	12.454	0.000907077
45.963	11.172	0.000986871
46.167	11.062	0.00080989
46.657	12.28	0.000745099
45.755	13.333	0.000948367
45.739	13.52	0.000971868
48.715	13.726	0.000881256
46.49	9.896	0.00105472
44.286	13.733	0.00129582
43.609	14.969	0.0014902
42.186	15.197	0.00164038
41.505	16.42	0.00264377
45.724	8.62	0.000829733
46.236	7.381	0.000700824
45.44	6.109	0.000660744
50.212	13.629	0.000724388
51.029	14.782	0.000871677
52.533	14.658	0.000647912
53.308	26.085	0.000194374
53.262	26.211	0
53.914	25.061	0
55.326	25.071	0.00103666
55.41	25.137	6.47912e-05
54.137	24.981	6.47912e-05
53.539	23.781	0.000194374
53.303	23.851	6.47912e-05
51.812	26.504	0
56.228	26.167	6.47912e-05
53.7	22.508	0.000323956
52.902	21.304	0
53.278	19.992	0.00209848
52.505	18.779	0.00051833
57.712	26.02	0.000129582
58.593	27.104	0.00051833
60.066	26.99	0.00103868
51.287	27.872	0
49.857	28.156	0.000194374
49.352	29.553	0.000259165
47.932	37.545	0.000615517
47.885	37.531	0.000647912
46.49	37.439	0.000842286
45.963	36.157	0.000842286
46.167	36.047	0.000745099
46.657	37.265	0.00080989
45.755	38.318	0.000971868
45.739	38.505	0.000907077
48.715	38.711	0.000829733
46.49	34.881	0.000647912
44.286	38.718	0.00129582
43.609	39.954	0.00155499
42.186	40.182	0.00186886
41.505	41.405	0.00263103
45.724	33.605	0.000647912
46.236	32.366	0.000712704
45.44	31.094	0.000934432
50.212	38.614	0.000323956
51.029	39.767	0.000583121
52.533	39.643	0
53.308	51.07	0
53.262	51.196	0.000259165
53.914	50.046	0
55.326	50.056	0
55.41	50.122	0
54.137	49.966	0
53.539	48.766	0.000194374
53.303	48.836	0.00207736
51.812	51.489	0
56.228	51.152	0.000259165
53.7	47.493	0.000647912
52.902	46.289	0
53.278	44.977	0.00110715
52.505	43.764	0.0021722
57.712	51.005	0
58.593	52.089	0.000453539
60.066	51.975	0.000453539
51.287	52.857	0
49.857	53.141	0
49.352	54.538	0.000453539
47.932	62.53	0.000583121
47.885	62.516	0.000712704
46.49	62.424	0.00320569
45.963	61.142	0.000712704
46.167	61.032	0.000745099
46.657	62.25	0.000712704
45.755	63.303	0.00107297
45.739	63.49	0.00103666
48.715	63.696	0.00267141
46.49	59.866	0.000777495
44.286	63.703	0.00142541
43.609	64.939	0.00136062
42.186	65.167	0.00161978
41.505	66.39	0.00344857
45.724	58.59	0.000712704
46.236	57.351	0.000842286
45.44	56.079	0.00051833
50.212	63.599	0.000388747
51.029	64.752	0.00118941
52.533	64.628	0.000259165
53.308	76.055	0.000226769
53.262	76.181	0
53.914	75.031	0
55.326	75.041	0.000129582
55.41	75.107	0.000522364
54.137	74.951	0.000226769
53.539	73.751	0.000291561
53.303	73.82	0
51.812	76.474	0
56.228	76.137	0.000194374
53.7	72.478	0.000323956
52.902	71.274	0
53.278	69.962	0.00161978
52.505	68.749	0.000453539
57.712	75.99	0.000388747
58.593	77.074	0.000453539
60.066	76.96	0.000194374
51.287	77.841	0
49.857	78.126	0
49.352	79.522	0.0051833
47.932	87.515	0.000550725
47.885	87.501	0.00051833
46.491	87.409	0.000777495
45.963	86.127	0.00270576
46.167	86.017	0.000745099
46.657	87.235	0.000583121
45.756	88.288	0.000842286
45.739	88.475	0.00104473
48.715	88.68	0.000453539
46.491	84.851	0.000647912
44.286	88.688	0.00110145
43.609	89.925	0.00142541
42.186	90.152	0.00155499
41.506	91.375	0.00215376
45.724	83.575	0.000777495
46.236	82.336	0.00372479
45.44	81.064	0.00051833
50.213	88.583	0.000323956
51.029	89.736	0.00068874
52.533	89.612	0.00104473

## Sheet: 3b_dispersion_datapbc
X	Y	Z
-1.0101	0	1
-1	0	1
-0.989899	0	1
-0.979798	0	1
-0.969697	0	1
-0.959596	0	1
-0.949495	0	1
-0.939394	0	1
-0.929293	0	1
-0.919192	0	1
-0.909091	0	1
-0.89899	0	1
-0.888889	0	1
-0.878788	0	1
-0.868687	0	1
-0.858586	0	1
-0.848485	0	1
-0.838384	0	1
-0.828283	0	1
-0.818182	0	1
-0.808081	0	1
-0.79798	0	1
-0.787879	0	1
-0.777778	0	1
-0.767677	0	1
-0.757576	0	1
-0.747475	0	1
-0.737374	0	1
-0.727273	0	1
-0.717172	0	1
-0.707071	0	1
-0.69697	0	1
-0.686869	0	1
-0.676768	0	1
-0.666667	0	1
-0.656566	0	1
-0.646465	0	1
-0.636364	0	1
-0.626263	0	1
-0.616162	0	1
-0.606061	0	1
-0.59596	0	1
-0.585859	0	1
-0.575758	0	1
-0.565657	0	1
-0.555556	0	1
-0.545455	0	1
-0.535354	0	1
-0.525253	0	1
-0.515152	0	1
-0.505051	0	1
-0.494949	0	1
-0.484848	0	1
-0.474747	0	1
-0.464646	0	1
-0.454545	0	1
-0.444444	0	1
-0.434343	0	1
-0.424242	0	1
-0.414141	0	1
-0.40404	0	1
-0.393939	0	1
-0.383838	0	1
-0.373737	0	1
-0.363636	0	1
-0.353535	0	1
-0.343434	0	1
-0.333333	0	1
-0.323232	0	1
-0.313131	0	1
-0.30303	0	1
-0.292929	0	1
-0.282828	0	1
-0.272727	0	1
-0.262626	0	1
-0.252525	0	1
-0.242424	0	1
-0.232323	0	1
-0.222222	0	1
-0.212121	0	1
-0.20202	0	1
-0.191919	0	1
-0.181818	0	1
-0.171717	0	1
-0.161616	0	1
-0.151515	0	1
-0.141414	0	1
-0.131313	0	1
-0.121212	0	1
-0.111111	0	1
-0.10101	0	1
-0.0909091	0	1
-0.0808081	0	1
-0.0707071	0	1
-0.0606061	0	1
-0.0505051	0	1
-0.040404	0	1
-0.030303	0	1
-0.020202	0	1
-0.010101	0	1
0	0	1
0.010101	0	1
0.020202	0	1
0.030303	0	1
0.040404	0	1
0.0505051	0	1
0.0606061	0	1
0.0707071	0	1
0.0808081	0	1
0.0909091	0	1
0.10101	0	1
0.111111	0	1
0.121212	0	1
0.131313	0	1
0.141414	0	1
0.151515	0	1
0.161616	0	1
0.171717	0	1
0.181818	0	1
0.191919	0	1
0.20202	0	1
0.212121	0	1
0.222222	0	1
0.232323	0	1
0.242424	0	1
0.252525	0	1
0.262626	0	1
0.272727	0	1
0.282828	0	1
0.292929	0	1
0.30303	0	1
0.313131	0	1
0.323232	0	1
0.333333	0	1
0.343434	0	1
0.353535	0	1
0.363636	0	1
0.373737	0	1
0.383838	0	1
0.393939	0	1
0.40404	0	1
0.414141	0	1
0.424242	0	1
0.434343	0	1
0.444444	0	1
0.454545	0	1
0.464646	0	1
0.474747	0	1
0.484848	0	1
0.494949	0	1
0.505051	0	1
0.515152	0	1
0.525253	0	1
0.535354	0	1
0.545455	0	1
0.555556	0	1
0.565657	0	1
0.575758	0	1
0.585859	0	1
0.59596	0	1
0.606061	0	1
0.616162	0	1
0.626263	0	1
0.636364	0	1
0.646465	0	1
0.656566	0	1
0.666667	0	1
0.676768	0	1
0.686869	0	1
0.69697	0	1
0.707071	0	1
0.717172	0	1
0.727273	0	1
0.737374	0	1
0.747475	0	1
0.757576	0	1
0.767677	0	1
0.777778	0	1
0.787879	0	1
0.79798	0	1
0.808081	0	1
0.818182	0	1
0.828283	0	1
0.838384	0	1
0.848485	0	1
0.858586	0	1
0.868687	0	1
0.878788	0	1
0.888889	0	1
0.89899	0	1
0.909091	0	1
0.919192	0	1
0.929293	0	1
0.939394	0	1
0.949495	0	1
0.959596	0	1
0.969697	0	1
0.979798	0	1
0.989899	0	1
1	0	1
-1.0101	0.0399998	1.01037
-1	0.0399998	1.01066
-0.989899	0.0399998	1.01119
-0.979798	0.0399998	1.01162
-0.969697	0.0399998	1.01165
-0.959596	0.0399998	1.01125
-0.949495	0.0399998	1.01074
-0.939394	0.0399998	1.01053
-0.929293	0.0399998	1.01088
-0.919192	0.0399998	1.01174
-0.909091	0.0399998	1.01274
-0.89899	0.0399998	1.01337
-0.888889	0.0399998	1.01322
-0.878788	0.0399998	1.01231
-0.868687	0.0399998	1.01121
-0.858586	0.0399998	1.01057
-0.848485	0.0399998	1.01079
-0.838384	0.0399998	1.01179
-0.828283	0.0399998	1.0131
-0.818182	0.0399998	1.01407
-0.808081	0.0399998	1.01425
-0.79798	0.0399998	1.0137
-0.787879	0.0399998	1.01295
-0.777778	0.0399998	1.01265
-0.767677	0.0399998	1.01317
-0.757576	0.0399998	1.0144
-0.747475	0.0399998	1.01583
-0.737374	0.0399998	1.01672
-0.727273	0.0399998	1.01658
-0.717172	0.0399998	1.01552
-0.707071	0.0399998	1.0142
-0.69697	0.0399998	1.01344
-0.686869	0.0399998	1.01372
-0.676768	0.0399998	1.01492
-0.666667	0.0399998	1.01632
-0.656566	0.0399998	1.01706
-0.646465	0.0399998	1.01675
-0.636364	0.0399998	1.01587
-0.626263	0.0399998	1.01545
-0.616162	0.0399998	1.01638
-0.606061	0.0399998	1.01903
-0.59596	0.0399998	1.02301
-0.585859	0.0399998	1.02726
-0.575758	0.0399998	1.03051
-0.565657	0.0399998	1.032
-0.555556	0.0399998	1.03205
-0.545455	0.0399998	1.03181
-0.535354	0.0399998	1.03244
-0.525253	0.0399998	1.03436
-0.515152	0.0399998	1.03698
-0.505051	0.0399998	1.03885
-0.494949	0.0399998	1.03862
-0.484848	0.0399998	1.03608
-0.474747	0.0399998	1.03262
-0.464646	0.0399998	1.03052
-0.454545	0.0399998	1.03178
-0.444444	0.0399998	1.03732
-0.434343	0.0399998	1.04631
-0.424242	0.0399998	1.05607
-0.414141	0.0399998	1.06319
-0.40404	0.0399998	1.06571
-0.393939	0.0399998	1.06465
-0.383838	0.0399998	1.06334
-0.373737	0.0399998	1.06546
-0.363636	0.0399998	1.07313
-0.353535	0.0399998	1.08559
-0.343434	0.0399998	1.09906
-0.333333	0.0399998	1.10872
-0.323232	0.0399998	1.11198
-0.313131	0.0399998	1.11025
-0.30303	0.0399998	1.10786
-0.292929	0.0399998	1.10951
-0.282828	0.0399998	1.11805
-0.272727	0.0399998	1.13307
-0.262626	0.0399998	1.15066
-0.252525	0.0399998	1.16542
-0.242424	0.0399998	1.17445
-0.232323	0.0399998	1.18001
-0.222222	0.0399998	1.18875
-0.212121	0.0399998	1.20853
-0.20202	0.0399998	1.24466
-0.191919	0.0399998	1.29577
-0.181818	0.0399998	1.3512
-0.171717	0.0399998	1.39506
-0.161616	0.0399998	1.41725
-0.151515	0.0399998	1.42185
-0.141414	0.0399998	1.42547
-0.131313	0.0399998	1.44842
-0.121212	0.0399998	1.50513
-0.111111	0.0399998	1.59628
-0.10101	0.0399998	1.70371
-0.0909091	0.0399998	1.79529
-0.0808081	0.0399998	1.84134
-0.0707071	0.0399998	1.82822
-0.0606061	0.0399998	1.75831
-0.0505051	0.0399998	1.64123
-0.040404	0.0399998	1.48714
-0.030303	0.0399998	1.30922
-0.020202	0.0399998	1.13929
-0.010101	0.0399998	1.03391
0	0.0399998	1.00807
0.010101	0.0399998	1.03391
0.020202	0.0399998	1.13929
0.030303	0.0399998	1.30922
0.040404	0.0399998	1.48714
0.0505051	0.0399998	1.64123
0.0606061	0.0399998	1.75831
0.0707071	0.0399998	1.82822
0.0808081	0.0399998	1.84134
0.0909091	0.0399998	1.79529
0.10101	0.0399998	1.70371
0.111111	0.0399998	1.59628
0.121212	0.0399998	1.50513
0.131313	0.0399998	1.44842
0.141414	0.0399998	1.42547
0.151515	0.0399998	1.42185
0.161616	0.0399998	1.41725
0.171717	0.0399998	1.39506
0.181818	0.0399998	1.3512
0.191919	0.0399998	1.29577
0.20202	0.0399998	1.24466
0.212121	0.0399998	1.20853
0.222222	0.0399998	1.18875
0.232323	0.0399998	1.18001
0.242424	0.0399998	1.17445
0.252525	0.0399998	1.16542
0.262626	0.0399998	1.15066
0.272727	0.0399998	1.13307
0.282828	0.0399998	1.11805
0.292929	0.0399998	1.10951
0.30303	0.0399998	1.10786
0.313131	0.0399998	1.11025
0.323232	0.0399998	1.11198
0.333333	0.0399998	1.10872
0.343434	0.0399998	1.09906
0.353535	0.0399998	1.08559
0.363636	0.0399998	1.07313
0.373737	0.0399998	1.06546
0.383838	0.0399998	1.06334
0.393939	0.0399998	1.06465
0.40404	0.0399998	1.06571
0.414141	0.0399998	1.06319
0.424242	0.0399998	1.05607
0.434343	0.0399998	1.04631
0.444444	0.0399998	1.03732
0.454545	0.0399998	1.03178
0.464646	0.0399998	1.03052
0.474747	0.0399998	1.03262
0.484848	0.0399998	1.03608
0.494949	0.0399998	1.03862
0.505051	0.0399998	1.03885
0.515152	0.0399998	1.03698
0.525253	0.0399998	1.03436
0.535354	0.0399998	1.03244
0.545455	0.0399998	1.03181
0.555556	0.0399998	1.03205
0.565657	0.0399998	1.032
0.575758	0.0399998	1.03051
0.585859	0.0399998	1.02726
0.59596	0.0399998	1.02301
0.606061	0.0399998	1.01903
0.616162	0.0399998	1.01638
0.626263	0.0399998	1.01545
0.636364	0.0399998	1.01587
0.646465	0.0399998	1.01675
0.656566	0.0399998	1.01706
0.666667	0.0399998	1.01632
0.676768	0.0399998	1.01492
0.686869	0.0399998	1.01372
0.69697	0.0399998	1.01344
0.707071	0.0399998	1.0142
0.717172	0.0399998	1.01552
0.727273	0.0399998	1.01658
0.737374	0.0399998	1.01672
0.747475	0.0399998	1.01583
0.757576	0.0399998	1.0144
0.767677	0.0399998	1.01317
0.777778	0.0399998	1.01265
0.787879	0.0399998	1.01295
0.79798	0.0399998	1.0137
0.808081	0.0399998	1.01425
0.818182	0.0399998	1.01407
0.828283	0.0399998	1.0131
0.838384	0.0399998	1.01179
0.848485	0.0399998	1.01079
0.858586	0.0399998	1.01057
0.868687	0.0399998	1.01121
0.878788	0.0399998	1.01231
0.888889	0.0399998	1.01322
0.89899	0.0399998	1.01337
0.909091	0.0399998	1.01274
0.919192	0.0399998	1.01174
0.929293	0.0399998	1.01088
0.939394	0.0399998	1.01053
0.949495	0.0399998	1.01074
0.959596	0.0399998	1.01125
0.969697	0.0399998	1.01165
0.979798	0.0399998	1.01162
0.989899	0.0399998	1.01119
1	0.0399998	1.01066
-1.0101	0.0799997	1.03247
-1	0.0799997	1.03451
-0.989899	0.0799997	1.0379
-0.979798	0.0799997	1.04078
-0.969697	0.0799997	1.04134
-0.959596	0.0799997	1.0392
-0.949495	0.0799997	1.03576
-0.939394	0.0799997	1.03322
-0.929293	0.0799997	1.03329
-0.919192	0.0799997	1.03633
-0.909091	0.0799997	1.04119
-0.89899	0.0799997	1.04551
-0.888889	0.0799997	1.04696
-0.878788	0.0799997	1.04484
-0.868687	0.0799997	1.04067
-0.858586	0.0799997	1.03704
-0.848485	0.0799997	1.03587
-0.838384	0.0799997	1.03758
-0.828283	0.0799997	1.041
-0.818182	0.0799997	1.04399
-0.808081	0.0799997	1.04469
-0.79798	0.0799997	1.0429
-0.787879	0.0799997	1.04017
-0.777778	0.0799997	1.03874
-0.767677	0.0799997	1.04005
-0.757576	0.0799997	1.04411
-0.747475	0.0799997	1.04939
-0.737374	0.0799997	1.0535
-0.727273	0.0799997	1.05463
-0.717172	0.0799997	1.05284
-0.707071	0.0799997	1.05016
-0.69697	0.0799997	1.04921
-0.686869	0.0799997	1.05158
-0.676768	0.0799997	1.05686
-0.666667	0.0799997	1.06269
-0.656566	0.0799997	1.06609
-0.646465	0.0799997	1.06568
-0.636364	0.0799997	1.0629
-0.626263	0.0799997	1.06102
-0.616162	0.0799997	1.0631
-0.606061	0.0799997	1.07038
-0.59596	0.0799997	1.08167
-0.585859	0.0799997	1.0934
-0.575758	0.0799997	1.10113
-0.565657	0.0799997	1.1022
-0.555556	0.0799997	1.09784
-0.545455	0.0799997	1.09248
-0.535354	0.0799997	1.09095
-0.525253	0.0799997	1.09576
-0.515152	0.0799997	1.1056
-0.505051	0.0799997	1.11578
-0.494949	0.0799997	1.12113
-0.484848	0.0799997	1.11994
-0.474747	0.0799997	1.11547
-0.464646	0.0799997	1.11393
-0.454545	0.0799997	1.12106
-0.444444	0.0799997	1.13941
-0.434343	0.0799997	1.16653
-0.424242	0.0799997	1.19462
-0.414141	0.0799997	1.21414
-0.40404	0.0799997	1.22038
-0.393939	0.0799997	1.21759
-0.383838	0.0799997	1.21648
-0.373737	0.0799997	1.22768
-0.363636	0.0799997	1.25605
-0.353535	0.0799997	1.29753
-0.343434	0.0799997	1.34011
-0.333333	0.0799997	1.37039
-0.323232	0.0799997	1.38237
-0.313131	0.0799997	1.3814
-0.30303	0.0799997	1.3807
-0.292929	0.0799997	1.39369
-0.282828	0.0799997	1.427
-0.272727	0.0799997	1.47653
-0.262626	0.0799997	1.52856
-0.252525	0.0799997	1.56799
-0.242424	0.0799997	1.58942
-0.232323	0.0799997	1.6026
-0.222222	0.0799997	1.62844
-0.212121	0.0799997	1.68897
-0.20202	0.0799997	1.79581
-0.191919	0.0799997	1.93958
-0.181818	0.0799997	2.08702
-0.171717	0.0799997	2.19603
-0.161616	0.0799997	2.24324
-0.151515	0.0799997	2.24202
-0.141414	0.0799997	2.23697
-0.131313	0.0799997	2.28162
-0.121212	0.0799997	2.41255
-0.111111	0.0799997	2.62777
-0.10101	0.0799997	2.87829
-0.0909091	0.0799997	3.08692
-0.0808081	0.0799997	3.18756
-0.0707071	0.0799997	3.15226
-0.0606061	0.0799997	2.98737
-0.0505051	0.0799997	2.71254
-0.040404	0.0799997	2.3445
-0.030303	0.0799997	1.90044
-0.020202	0.0799997	1.43862
-0.010101	0.0799997	1.11857
0	0.0799997	1.03719
0.010101	0.0799997	1.11857
0.020202	0.0799997	1.43862
0.030303	0.0799997	1.90044
0.040404	0.0799997	2.3445
0.0505051	0.0799997	2.71254
0.0606061	0.0799997	2.98737
0.0707071	0.0799997	3.15226
0.0808081	0.0799997	3.18756
0.0909091	0.0799997	3.08692
0.10101	0.0799997	2.87829
0.111111	0.0799997	2.62777
0.121212	0.0799997	2.41255
0.131313	0.0799997	2.28162
0.141414	0.0799997	2.23697
0.151515	0.0799997	2.24202
0.161616	0.0799997	2.24324
0.171717	0.0799997	2.19603
0.181818	0.0799997	2.08702
0.191919	0.0799997	1.93958
0.20202	0.0799997	1.79581
0.212121	0.0799997	1.68897
0.222222	0.0799997	1.62844
0.232323	0.0799997	1.6026
0.242424	0.0799997	1.58942
0.252525	0.0799997	1.56799
0.262626	0.0799997	1.52856
0.272727	0.0799997	1.47653
0.282828	0.0799997	1.427
0.292929	0.0799997	1.39369
0.30303	0.0799997	1.3807
0.313131	0.0799997	1.3814
0.323232	0.0799997	1.38237
0.333333	0.0799997	1.37039
0.343434	0.0799997	1.34011
0.353535	0.0799997	1.29753
0.363636	0.0799997	1.25605
0.373737	0.0799997	1.22768
0.383838	0.0799997	1.21648
0.393939	0.0799997	1.21759
0.40404	0.0799997	1.22038
0.414141	0.0799997	1.21414
0.424242	0.0799997	1.19462
0.434343	0.0799997	1.16653
0.444444	0.0799997	1.13941
0.454545	0.0799997	1.12106
0.464646	0.0799997	1.11393
0.474747	0.0799997	1.11547
0.484848	0.0799997	1.11994
0.494949	0.0799997	1.12113
0.505051	0.0799997	1.11578
0.515152	0.0799997	1.1056
0.525253	0.0799997	1.09576
0.535354	0.0799997	1.09095
0.545455	0.0799997	1.09248
0.555556	0.0799997	1.09784
0.565657	0.0799997	1.1022
0.575758	0.0799997	1.10113
0.585859	0.0799997	1.0934
0.59596	0.0799997	1.08167
0.606061	0.0799997	1.07038
0.616162	0.0799997	1.0631
0.626263	0.0799997	1.06102
0.636364	0.0799997	1.0629
0.646465	0.0799997	1.06568
0.656566	0.0799997	1.06609
0.666667	0.0799997	1.06269
0.676768	0.0799997	1.05686
0.686869	0.0799997	1.05158
0.69697	0.0799997	1.04921
0.707071	0.0799997	1.05016
0.717172	0.0799997	1.05284
0.727273	0.0799997	1.05463
0.737374	0.0799997	1.0535
0.747475	0.0799997	1.04939
0.757576	0.0799997	1.04411
0.767677	0.0799997	1.04005
0.777778	0.0799997	1.03874
0.787879	0.0799997	1.04017
0.79798	0.0799997	1.0429
0.808081	0.0799997	1.04469
0.818182	0.0799997	1.04399
0.828283	0.0799997	1.041
0.838384	0.0799997	1.03758
0.848485	0.0799997	1.03587
0.858586	0.0799997	1.03704
0.868687	0.0799997	1.04067
0.878788	0.0799997	1.04484
0.888889	0.0799997	1.04696
0.89899	0.0799997	1.04551
0.909091	0.0799997	1.04119
0.919192	0.0799997	1.03633
0.929293	0.0799997	1.03329
0.939394	0.0799997	1.03322
0.949495	0.0799997	1.03576
0.959596	0.0799997	1.0392
0.969697	0.0799997	1.04134
0.979798	0.0799997	1.04078
0.989899	0.0799997	1.0379
1	0.0799997	1.03451
-1.0101	0.12	1.06826
-1	0.12	1.06964
-0.989899	0.12	1.07353
-0.979798	0.12	1.07746
-0.969697	0.12	1.0788
-0.959596	0.12	1.07672
-0.949495	0.12	1.07299
-0.939394	0.12	1.07056
-0.929293	0.12	1.07156
-0.919192	0.12	1.07625
-0.909091	0.12	1.0829
-0.89899	0.12	1.08827
-0.888889	0.12	1.08931
-0.878788	0.12	1.08565
-0.868687	0.12	1.08025
-0.858586	0.12	1.07723
-0.848485	0.12	1.07899
-0.838384	0.12	1.08515
-0.828283	0.12	1.09294
-0.818182	0.12	1.0986
-0.808081	0.12	1.09946
-0.79798	0.12	1.09586
-0.787879	0.12	1.09114
-0.777778	0.12	1.08932
-0.767677	0.12	1.09272
-0.757576	0.12	1.10077
-0.747475	0.12	1.11027
-0.737374	0.12	1.11689
-0.727273	0.12	1.1179
-0.717172	0.12	1.11435
-0.707071	0.12	1.11067
-0.69697	0.12	1.11171
-0.686869	0.12	1.1198
-0.676768	0.12	1.13307
-0.666667	0.12	1.14583
-0.656566	0.12	1.15152
-0.646465	0.12	1.14732
-0.636364	0.12	1.13652
-0.626263	0.12	1.12647
-0.616162	0.12	1.12407
-0.606061	0.12	1.13246
-0.59596	0.12	1.14982
-0.585859	0.12	1.16972
-0.575758	0.12	1.18403
-0.565657	0.12	1.18806
-0.555556	0.12	1.18411
-0.545455	0.12	1.18002
-0.535354	0.12	1.18385
-0.525253	0.12	1.19904
-0.515152	0.12	1.22212
-0.505051	0.12	1.24377
-0.494949	0.12	1.25442
-0.484848	0.12	1.25139
-0.474747	0.12	1.24159
-0.464646	0.12	1.23748
-0.454545	0.12	1.25026
-0.444444	0.12	1.28446
-0.434343	0.12	1.33487
-0.424242	0.12	1.38672
-0.414141	0.12	1.42276
-0.40404	0.12	1.43488
-0.393939	0.12	1.43102
-0.383838	0.12	1.4308
-0.373737	0.12	1.45375
-0.363636	0.12	1.50831
-0.353535	0.12	1.58626
-0.343434	0.12	1.66551
-0.333333	0.12	1.72256
-0.323232	0.12	1.74745
-0.313131	0.12	1.75008
-0.30303	0.12	1.75418
-0.292929	0.12	1.78381
-0.282828	0.12	1.85016
-0.272727	0.12	1.94435
-0.262626	0.12	2.04064
-0.252525	0.12	2.11163
-0.242424	0.12	2.14688
-0.232323	0.12	2.16185
-0.222222	0.12	2.19175
-0.212121	0.12	2.27475
-0.20202	0.12	2.4317
-0.191919	0.12	2.64879
-0.181818	0.12	2.87469
-0.171717	0.12	3.04482
-0.161616	0.12	3.12248
-0.151515	0.12	3.12575
-0.141414	0.12	3.12049
-0.131313	0.12	3.18816
-0.121212	0.12	3.38613
-0.111111	0.12	3.71316
-0.10101	0.12	4.09653
-0.0909091	0.12	4.42064
-0.0808081	0.12	4.58546
-0.0707071	0.12	4.54643
-0.0606061	0.12	4.30915
-0.0505051	0.12	3.89819
-0.040404	0.12	3.33192
-0.030303	0.12	2.62462
-0.020202	0.12	1.84485
-0.010101	0.12	1.24224
0	0.12	1.06992
0.010101	0.12	1.24224
0.020202	0.12	1.84485
0.030303	0.12	2.62462
0.040404	0.12	3.33192
0.0505051	0.12	3.89819
0.0606061	0.12	4.30915
0.0707071	0.12	4.54643
0.0808081	0.12	4.58546
0.0909091	0.12	4.42064
0.10101	0.12	4.09653
0.111111	0.12	3.71316
0.121212	0.12	3.38613
0.131313	0.12	3.18816
0.141414	0.12	3.12049
0.151515	0.12	3.12575
0.161616	0.12	3.12248
0.171717	0.12	3.04482
0.181818	0.12	2.87469
0.191919	0.12	2.64879
0.20202	0.12	2.4317
0.212121	0.12	2.27475
0.222222	0.12	2.19175
0.232323	0.12	2.16185
0.242424	0.12	2.14688
0.252525	0.12	2.11163
0.262626	0.12	2.04064
0.272727	0.12	1.94435
0.282828	0.12	1.85016
0.292929	0.12	1.78381
0.30303	0.12	1.75418
0.313131	0.12	1.75008
0.323232	0.12	1.74745
0.333333	0.12	1.72256
0.343434	0.12	1.66551
0.353535	0.12	1.58626
0.363636	0.12	1.50831
0.373737	0.12	1.45375
0.383838	0.12	1.4308
0.393939	0.12	1.43102
0.40404	0.12	1.43488
0.414141	0.12	1.42276
0.424242	0.12	1.38672
0.434343	0.12	1.33487
0.444444	0.12	1.28446
0.454545	0.12	1.25026
0.464646	0.12	1.23748
0.474747	0.12	1.24159
0.484848	0.12	1.25139
0.494949	0.12	1.25442
0.505051	0.12	1.24377
0.515152	0.12	1.22212
0.525253	0.12	1.19904
0.535354	0.12	1.18385
0.545455	0.12	1.18002
0.555556	0.12	1.18411
0.565657	0.12	1.18806
0.575758	0.12	1.18403
0.585859	0.12	1.16972
0.59596	0.12	1.14982
0.606061	0.12	1.13246
0.616162	0.12	1.12407
0.626263	0.12	1.12647
0.636364	0.12	1.13652
0.646465	0.12	1.14732
0.656566	0.12	1.15152
0.666667	0.12	1.14583
0.676768	0.12	1.13307
0.686869	0.12	1.1198
0.69697	0.12	1.11171
0.707071	0.12	1.11067
0.717172	0.12	1.11435
0.727273	0.12	1.1179
0.737374	0.12	1.11689
0.747475	0.12	1.11027
0.757576	0.12	1.10077
0.767677	0.12	1.09272
0.777778	0.12	1.08932
0.787879	0.12	1.09114
0.79798	0.12	1.09586
0.808081	0.12	1.09946
0.818182	0.12	1.0986
0.828283	0.12	1.09294
0.838384	0.12	1.08515
0.848485	0.12	1.07899
0.858586	0.12	1.07723
0.868687	0.12	1.08025
0.878788	0.12	1.08565
0.888889	0.12	1.08931
0.89899	0.12	1.08827
0.909091	0.12	1.0829
0.919192	0.12	1.07625
0.929293	0.12	1.07156
0.939394	0.12	1.07056
0.949495	0.12	1.07299
0.959596	0.12	1.07672
0.969697	0.12	1.0788
0.979798	0.12	1.07746
0.989899	0.12	1.07353
1	0.12	1.06964
-1.0101	0.159999	1.12136
-1	0.159999	1.123
-0.989899	0.159999	1.13015
-0.979798	0.159999	1.13783
-0.969697	0.159999	1.14061
-0.959596	0.159999	1.13645
-0.949495	0.159999	1.1283
-0.939394	0.159999	1.12179
-0.929293	0.159999	1.12151
-0.919192	0.159999	1.12876
-0.909091	0.159999	1.14088
-0.89899	0.159999	1.15208
-0.888889	0.159999	1.15656
-0.878788	0.159999	1.15282
-0.868687	0.159999	1.14513
-0.858586	0.159999	1.14011
-0.848485	0.159999	1.14212
-0.838384	0.159999	1.15091
-0.828283	0.159999	1.1621
-0.818182	0.159999	1.16931
-0.808081	0.159999	1.16798
-0.79798	0.159999	1.1588
-0.787879	0.159999	1.14771
-0.777778	0.159999	1.14209
-0.767677	0.159999	1.14639
-0.757576	0.159999	1.15995
-0.747475	0.159999	1.17734
-0.737374	0.159999	1.19088
-0.727273	0.159999	1.19517
-0.717172	0.159999	1.19088
-0.707071	0.159999	1.18455
-0.69697	0.159999	1.18429
-0.686869	0.159999	1.19459
-0.676768	0.159999	1.21333
-0.666667	0.159999	1.23238
-0.656566	0.159999	1.24231
-0.646465	0.159999	1.23921
-0.636364	0.159999	1.2282
-0.626263	0.159999	1.22032
-0.616162	0.159999	1.22574
-0.606061	0.159999	1.24839
-0.59596	0.159999	1.28377
-0.585859	0.159999	1.32004
-0.575758	0.159999	1.34333
-0.565657	0.159999	1.34614
-0.555556	0.159999	1.33307
-0.545455	0.159999	1.31873
-0.535354	0.159999	1.31896
-0.525253	0.159999	1.34137
-0.515152	0.159999	1.38034
-0.505051	0.159999	1.41964
-0.494949	0.159999	1.44238
-0.484848	0.159999	1.44235
-0.474747	0.159999	1.42815
-0.464646	0.159999	1.41786
-0.454545	0.159999	1.42908
-0.444444	0.159999	1.47038
-0.434343	0.159999	1.53596
-0.424242	0.159999	1.60609
-0.414141	0.159999	1.65699
-0.40404	0.159999	1.67685
-0.393939	0.159999	1.67568
-0.383838	0.159999	1.68033
-0.373737	0.159999	1.71826
-0.363636	0.159999	1.8006
-0.353535	0.159999	1.91408
-0.343434	0.159999	2.02718
-0.333333	0.159999	2.10857
-0.323232	0.159999	2.14597
-0.313131	0.159999	2.15285
-0.30303	0.159999	2.16013
-0.292929	0.159999	2.19937
-0.282828	0.159999	2.28619
-0.272727	0.159999	2.41037
-0.262626	0.159999	2.53939
-0.252525	0.159999	2.63807
-0.242424	0.159999	2.69321
-0.232323	0.159999	2.72541
-0.222222	0.159999	2.78087
-0.212121	0.159999	2.90891
-0.20202	0.159999	3.13468
-0.191919	0.159999	3.43661
-0.181818	0.159999	3.74463
-0.171717	0.159999	3.97335
-0.161616	0.159999	4.07579
-0.151515	0.159999	4.07772
-0.141414	0.159999	4.06806
-0.131313	0.159999	4.15632
-0.121212	0.159999	4.41934
-0.111111	0.159999	4.85486
-0.10101	0.159999	5.36564
-0.0909091	0.159999	5.79865
-0.0808081	0.159999	6.0217
-0.0707071	0.159999	5.97511
-0.0606061	0.159999	5.6642
-0.0505051	0.159999	5.11842
-0.040404	0.159999	4.35769
-0.030303	0.159999	3.39368
-0.020202	0.159999	2.30366
-0.010101	0.159999	1.41157
0	0.159999	1.13524
0.010101	0.159999	1.41157
0.020202	0.159999	2.30366
0.030303	0.159999	3.39368
0.040404	0.159999	4.35769
0.0505051	0.159999	5.11842
0.0606061	0.159999	5.6642
0.0707071	0.159999	5.97511
0.0808081	0.159999	6.0217
0.0909091	0.159999	5.79865
0.10101	0.159999	5.36564
0.111111	0.159999	4.85486
0.121212	0.159999	4.41934
0.131313	0.159999	4.15632
0.141414	0.159999	4.06806
0.151515	0.159999	4.07772
0.161616	0.159999	4.07579
0.171717	0.159999	3.97335
0.181818	0.159999	3.74463
0.191919	0.159999	3.43661
0.20202	0.159999	3.13468
0.212121	0.159999	2.90891
0.222222	0.159999	2.78087
0.232323	0.159999	2.72541
0.242424	0.159999	2.69321
0.252525	0.159999	2.63807
0.262626	0.159999	2.53939
0.272727	0.159999	2.41037
0.282828	0.159999	2.28619
0.292929	0.159999	2.19937
0.30303	0.159999	2.16013
0.313131	0.159999	2.15285
0.323232	0.159999	2.14597
0.333333	0.159999	2.10857
0.343434	0.159999	2.02718
0.353535	0.159999	1.91408
0.363636	0.159999	1.8006
0.373737	0.159999	1.71826
0.383838	0.159999	1.68033
0.393939	0.159999	1.67568
0.40404	0.159999	1.67685
0.414141	0.159999	1.65699
0.424242	0.159999	1.60609
0.434343	0.159999	1.53596
0.444444	0.159999	1.47038
0.454545	0.159999	1.42908
0.464646	0.159999	1.41786
0.474747	0.159999	1.42815
0.484848	0.159999	1.44235
0.494949	0.159999	1.44238
0.505051	0.159999	1.41964
0.515152	0.159999	1.38034
0.525253	0.159999	1.34137
0.535354	0.159999	1.31896
0.545455	0.159999	1.31873
0.555556	0.159999	1.33307
0.565657	0.159999	1.34614
0.575758	0.159999	1.34333
0.585859	0.159999	1.32004
0.59596	0.159999	1.28377
0.606061	0.159999	1.24839
0.616162	0.159999	1.22574
0.626263	0.159999	1.22032
0.636364	0.159999	1.2282
0.646465	0.159999	1.23921
0.656566	0.159999	1.24231
0.666667	0.159999	1.23238
0.676768	0.159999	1.21333
0.686869	0.159999	1.19459
0.69697	0.159999	1.18429
0.707071	0.159999	1.18455
0.717172	0.159999	1.19088
0.727273	0.159999	1.19517
0.737374	0.159999	1.19088
0.747475	0.159999	1.17734
0.757576	0.159999	1.15995
0.767677	0.159999	1.14639
0.777778	0.159999	1.14209
0.787879	0.159999	1.14771
0.79798	0.159999	1.1588
0.808081	0.159999	1.16798
0.818182	0.159999	1.16931
0.828283	0.159999	1.1621
0.838384	0.159999	1.15091
0.848485	0.159999	1.14212
0.858586	0.159999	1.14011
0.868687	0.159999	1.14513
0.878788	0.159999	1.15282
0.888889	0.159999	1.15656
0.89899	0.159999	1.15208
0.909091	0.159999	1.14088
0.919192	0.159999	1.12876
0.929293	0.159999	1.12151
0.939394	0.159999	1.12179
0.949495	0.159999	1.1283
0.959596	0.159999	1.13645
0.969697	0.159999	1.14061
0.979798	0.159999	1.13783
0.989899	0.159999	1.13015
1	0.159999	1.123
-1.0101	0.199999	1.19028
-1	0.199999	1.19379
-0.989899	0.199999	1.20285
-0.979798	0.199999	1.21107
-0.969697	0.199999	1.21204
-0.959596	0.199999	1.20415
-0.949495	0.199999	1.19207
-0.939394	0.199999	1.18338
-0.929293	0.199999	1.18384
-0.919192	0.199999	1.19457
-0.909091	0.199999	1.21125
-0.89899	0.199999	1.22538
-0.888889	0.199999	1.22907
-0.878788	0.199999	1.22107
-0.868687	0.199999	1.20834
-0.858586	0.199999	1.20074
-0.848485	0.199999	1.2045
-0.838384	0.199999	1.21917
-0.828283	0.199999	1.23799
-0.818182	0.199999	1.25111
-0.808081	0.199999	1.25143
-0.79798	0.199999	1.23981
-0.787879	0.199999	1.22479
-0.777778	0.199999	1.21682
-0.767677	0.199999	1.22234
-0.757576	0.199999	1.24106
-0.747475	0.199999	1.26597
-0.737374	0.199999	1.28626
-0.727273	0.199999	1.29407
-0.717172	0.199999	1.2905
-0.707071	0.199999	1.28517
-0.69697	0.199999	1.28905
-0.686869	0.199999	1.30692
-0.676768	0.199999	1.33456
-0.666667	0.199999	1.36064
-0.656566	0.199999	1.37267
-0.646465	0.199999	1.36558
-0.636364	0.199999	1.34657
-0.626263	0.199999	1.33158
-0.616162	0.199999	1.33587
-0.606061	0.199999	1.36544
-0.59596	0.199999	1.41328
-0.585859	0.199999	1.46152
-0.575758	0.199999	1.49011
-0.565657	0.199999	1.48875
-0.555556	0.199999	1.46419
-0.545455	0.199999	1.4369
-0.535354	0.199999	1.42934
-0.525253	0.199999	1.45388
-0.515152	0.199999	1.50599
-0.505051	0.199999	1.56579
-0.494949	0.199999	1.6102
-0.484848	0.199999	1.62858
-0.474747	0.199999	1.62935
-0.464646	0.199999	1.63368
-0.454545	0.199999	1.66252
-0.444444	0.199999	1.72502
-0.434343	0.199999	1.81175
-0.424242	0.199999	1.89689
-0.414141	0.199999	1.95279
-0.40404	0.199999	1.97016
-0.393939	0.199999	1.96771
-0.383838	0.199999	1.98224
-0.373737	0.199999	2.04648
-0.363636	0.199999	2.16901
-0.353535	0.199999	2.32658
-0.343434	0.199999	2.47442
-0.333333	0.199999	2.5726
-0.323232	0.199999	2.61161
-0.313131	0.199999	2.61992
-0.30303	0.199999	2.64899
-0.292929	0.199999	2.74501
-0.282828	0.199999	2.92198
-0.272727	0.199999	3.14945
-0.262626	0.199999	3.36454
-0.252525	0.199999	3.50623
-0.242424	0.199999	3.55214
-0.232323	0.199999	3.53394
-0.222222	0.199999	3.52407
-0.212121	0.199999	3.60363
-0.20202	0.199999	3.82485
-0.191919	0.199999	4.17767
-0.181818	0.199999	4.57942
-0.171717	0.199999	4.91272
-0.161616	0.199999	5.09882
-0.151515	0.199999	5.15119
-0.141414	0.199999	5.17067
-0.131313	0.199999	5.29293
-0.121212	0.199999	5.61847
-0.111111	0.199999	6.15065
-0.10101	0.199999	6.7731
-0.0909091	0.199999	7.29756
-0.0808081	0.199999	7.55971
-0.0707071	0.199999	7.48489
-0.0606061	0.199999	7.07967
-0.0505051	0.199999	6.38099
-0.040404	0.199999	5.41341
-0.030303	0.199999	4.18883
-0.020202	0.199999	2.79364
-0.010101	0.199999	1.61176
0	0.199999	1.21712
0.010101	0.199999	1.61176
0.020202	0.199999	2.79364
0.030303	0.199999	4.18883
0.040404	0.199999	5.41341
0.0505051	0.199999	6.38099
0.0606061	0.199999	7.07967
0.0707071	0.199999	7.48489
0.0808081	0.199999	7.55971
0.0909091	0.199999	7.29756
0.10101	0.199999	6.7731
0.111111	0.199999	6.15065
0.121212	0.199999	5.61847
0.131313	0.199999	5.29293
0.141414	0.199999	5.17067
0.151515	0.199999	5.15119
0.161616	0.199999	5.09882
0.171717	0.199999	4.91272
0.181818	0.199999	4.57942
0.191919	0.199999	4.17767
0.20202	0.199999	3.82485
0.212121	0.199999	3.60363
0.222222	0.199999	3.52407
0.232323	0.199999	3.53394
0.242424	0.199999	3.55214
0.252525	0.199999	3.50623
0.262626	0.199999	3.36454
0.272727	0.199999	3.14945
0.282828	0.199999	2.92198
0.292929	0.199999	2.74501
0.30303	0.199999	2.64899
0.313131	0.199999	2.61992
0.323232	0.199999	2.61161
0.333333	0.199999	2.5726
0.343434	0.199999	2.47442
0.353535	0.199999	2.32658
0.363636	0.199999	2.16901
0.373737	0.199999	2.04648
0.383838	0.199999	1.98224
0.393939	0.199999	1.96771
0.40404	0.199999	1.97016
0.414141	0.199999	1.95279
0.424242	0.199999	1.89689
0.434343	0.199999	1.81175
0.444444	0.199999	1.72502
0.454545	0.199999	1.66252
0.464646	0.199999	1.63368
0.474747	0.199999	1.62935
0.484848	0.199999	1.62858
0.494949	0.199999	1.6102
0.505051	0.199999	1.56579
0.515152	0.199999	1.50599
0.525253	0.199999	1.45388
0.535354	0.199999	1.42934
0.545455	0.199999	1.4369
0.555556	0.199999	1.46419
0.565657	0.199999	1.48875
0.575758	0.199999	1.49011
0.585859	0.199999	1.46152
0.59596	0.199999	1.41328
0.606061	0.199999	1.36544
0.616162	0.199999	1.33587
0.626263	0.199999	1.33158
0.636364	0.199999	1.34657
0.646465	0.199999	1.36558
0.656566	0.199999	1.37267
0.666667	0.199999	1.36064
0.676768	0.199999	1.33456
0.686869	0.199999	1.30692
0.69697	0.199999	1.28905
0.707071	0.199999	1.28517
0.717172	0.199999	1.2905
0.727273	0.199999	1.29407
0.737374	0.199999	1.28626
0.747475	0.199999	1.26597
0.757576	0.199999	1.24106
0.767677	0.199999	1.22234
0.777778	0.199999	1.21682
0.787879	0.199999	1.22479
0.79798	0.199999	1.23981
0.808081	0.199999	1.25143
0.818182	0.199999	1.25111
0.828283	0.199999	1.23799
0.838384	0.199999	1.21917
0.848485	0.199999	1.2045
0.858586	0.199999	1.20074
0.868687	0.199999	1.20834
0.878788	0.199999	1.22107
0.888889	0.199999	1.22907
0.89899	0.199999	1.22538
0.909091	0.199999	1.21125
0.919192	0.199999	1.19457
0.929293	0.199999	1.18384
0.939394	0.199999	1.18338
0.949495	0.199999	1.19207
0.959596	0.199999	1.20415
0.969697	0.199999	1.21204
0.979798	0.199999	1.21107
0.989899	0.199999	1.20285
1	0.199999	1.19379
-1.0101	0.239999	1.2644
-1	0.239999	1.2753
-0.989899	0.239999	1.29235
-0.979798	0.239999	1.30509
-0.969697	0.239999	1.30407
-0.959596	0.239999	1.28769
-0.949495	0.239999	1.264
-0.939394	0.239999	1.24583
-0.929293	0.239999	1.24338
-0.919192	0.239999	1.25921
-0.909091	0.239999	1.28649
-0.89899	0.239999	1.31129
-0.888889	0.239999	1.3202
-0.878788	0.239999	1.30957
-0.868687	0.239999	1.28821
-0.858586	0.239999	1.27072
-0.848485	0.239999	1.26797
-0.838384	0.239999	1.28179
-0.828283	0.239999	1.3048
-0.818182	0.239999	1.32425
-0.808081	0.239999	1.32978
-0.79798	0.239999	1.32059
-0.787879	0.239999	1.30615
-0.777778	0.239999	1.2996
-0.767677	0.239999	1.3096
-0.757576	0.239999	1.33564
-0.747475	0.239999	1.36814
-0.737374	0.239999	1.39327
-0.727273	0.239999	1.40157
-0.717172	0.239999	1.39457
-0.707071	0.239999	1.38417
-0.69697	0.239999	1.38472
-0.686869	0.239999	1.40395
-0.676768	0.239999	1.43746
-0.666667	0.239999	1.46976
-0.656566	0.239999	1.48347
-0.646465	0.239999	1.47207
-0.636364	0.239999	1.44578
-0.626263	0.239999	1.42539
-0.616162	0.239999	1.42975
-0.606061	0.239999	1.4659
-0.59596	0.239999	1.52525
-0.585859	0.239999	1.58606
-0.575758	0.239999	1.62421
-0.565657	0.239999	1.62842
-0.555556	0.239999	1.60908
-0.545455	0.239999	1.59281
-0.535354	0.239999	1.60626
-0.525253	0.239999	1.66008
-0.515152	0.239999	1.74115
-0.505051	0.239999	1.81773
-0.494949	0.239999	1.85841
-0.484848	0.239999	1.8533
-0.474747	0.239999	1.82144
-0.464646	0.239999	1.79989
-0.454545	0.239999	1.8236
-0.444444	0.239999	1.90743
-0.434343	0.239999	2.03659
-0.424242	0.239999	2.17014
-0.414141	0.239999	2.26175
-0.40404	0.239999	2.28907
-0.393939	0.239999	2.27081
-0.383838	0.239999	2.25789
-0.373737	0.239999	2.30434
-0.363636	0.239999	2.43663
-0.353535	0.239999	2.6374
-0.343434	0.239999	2.85374
-0.333333	0.239999	3.02792
-0.323232	0.239999	3.13126
-0.313131	0.239999	3.17901
-0.30303	0.239999	3.2193
-0.292929	0.239999	3.30426
-0.282828	0.239999	3.45908
-0.272727	0.239999	3.66503
-0.262626	0.239999	3.86856
-0.252525	0.239999	4.01467
-0.242424	0.239999	4.08424
-0.232323	0.239999	4.11077
-0.222222	0.239999	4.16766
-0.212121	0.239999	4.33412
-0.20202	0.239999	4.65223
-0.191919	0.239999	5.09035
-0.181818	0.239999	5.54028
-0.171717	0.239999	5.8705
-0.161616	0.239999	6.01029
-0.151515	0.239999	6.00186
-0.141414	0.239999	5.98451
-0.131313	0.239999	6.12838
-0.121212	0.239999	6.55231
-0.111111	0.239999	7.25101
-0.10101	0.239999	8.06938
-0.0909091	0.239999	8.76461
-0.0808081	0.239999	9.12792
-0.0707071	0.239999	9.06615
-0.0606061	0.239999	8.58933
-0.0505051	0.239999	7.74544
-0.040404	0.239999	6.56613
-0.030303	0.239999	5.06495
-0.020202	0.239999	3.34067
-0.010101	0.239999	1.84655
0	0.239999	1.32275
0.010101	0.239999	1.84655
0.020202	0.239999	3.34067
0.030303	0.239999	5.06495
0.040404	0.239999	6.56613
0.0505051	0.239999	7.74544
0.0606061	0.239999	8.58933
0.0707071	0.239999	9.06615
0.0808081	0.239999	9.12792
0.0909091	0.239999	8.76461
0.10101	0.239999	8.06938
0.111111	0.239999	7.25101
0.121212	0.239999	6.55231
0.131313	0.239999	6.12838
0.141414	0.239999	5.98451
0.151515	0.239999	6.00186
0.161616	0.239999	6.01029
0.171717	0.239999	5.8705
0.181818	0.239999	5.54028
0.191919	0.239999	5.09035
0.20202	0.239999	4.65223
0.212121	0.239999	4.33412
0.222222	0.239999	4.16766
0.232323	0.239999	4.11077
0.242424	0.239999	4.08424
0.252525	0.239999	4.01467
0.262626	0.239999	3.86856
0.272727	0.239999	3.66503
0.282828	0.239999	3.45908
0.292929	0.239999	3.30426
0.30303	0.239999	3.2193
0.313131	0.239999	3.17901
0.323232	0.239999	3.13126
0.333333	0.239999	3.02792
0.343434	0.239999	2.85374
0.353535	0.239999	2.6374
0.363636	0.239999	2.43663
0.373737	0.239999	2.30434
0.383838	0.239999	2.25789
0.393939	0.239999	2.27081
0.40404	0.239999	2.28907
0.414141	0.239999	2.26175
0.424242	0.239999	2.17014
0.434343	0.239999	2.03659
0.444444	0.239999	1.90743
0.454545	0.239999	1.8236
0.464646	0.239999	1.79989
0.474747	0.239999	1.82144
0.484848	0.239999	1.8533
0.494949	0.239999	1.85841
0.505051	0.239999	1.81773
0.515152	0.239999	1.74115
0.525253	0.239999	1.66008
0.535354	0.239999	1.60626
0.545455	0.239999	1.59281
0.555556	0.239999	1.60908
0.565657	0.239999	1.62842
0.575758	0.239999	1.62421
0.585859	0.239999	1.58606
0.59596	0.239999	1.52525
0.606061	0.239999	1.4659
0.616162	0.239999	1.42975
0.626263	0.239999	1.42539
0.636364	0.239999	1.44578
0.646465	0.239999	1.47207
0.656566	0.239999	1.48347
0.666667	0.239999	1.46976
0.676768	0.239999	1.43746
0.686869	0.239999	1.40395
0.69697	0.239999	1.38472
0.707071	0.239999	1.38417
0.717172	0.239999	1.39457
0.727273	0.239999	1.40157
0.737374	0.239999	1.39327
0.747475	0.239999	1.36814
0.757576	0.239999	1.33564
0.767677	0.239999	1.3096
0.777778	0.239999	1.2996
0.787879	0.239999	1.30615
0.79798	0.239999	1.32059
0.808081	0.239999	1.32978
0.818182	0.239999	1.32425
0.828283	0.239999	1.3048
0.838384	0.239999	1.28179
0.848485	0.239999	1.26797
0.858586	0.239999	1.27072
0.868687	0.239999	1.28821
0.878788	0.239999	1.30957
0.888889	0.239999	1.3202
0.89899	0.239999	1.31129
0.909091	0.239999	1.28649
0.919192	0.239999	1.25921
0.929293	0.239999	1.24338
0.939394	0.239999	1.24583
0.949495	0.239999	1.264
0.959596	0.239999	1.28769
0.969697	0.239999	1.30407
0.979798	0.239999	1.30509
0.989899	0.239999	1.29235
1	0.239999	1.2753
-1.0101	0.279999	1.36228
-1	0.279999	1.37156
-0.989899	0.279999	1.39779
-0.979798	0.279999	1.42589
-0.969697	0.279999	1.43815
-0.959596	0.279999	1.42625
-0.949495	0.279999	1.39777
-0.939394	0.279999	1.37103
-0.929293	0.279999	1.36286
-0.919192	0.279999	1.37899
-0.909091	0.279999	1.41104
-0.89899	0.279999	1.4403
-0.888889	0.279999	1.44837
-0.878788	0.279999	1.42998
-0.868687	0.279999	1.39786
-0.858586	0.279999	1.37415
-0.848485	0.279999	1.37579
-0.838384	0.279999	1.40497
-0.828283	0.279999	1.4483
-0.818182	0.279999	1.48328
-0.808081	0.279999	1.49077
-0.79798	0.279999	1.46717
-0.787879	0.279999	1.42757
-0.777778	0.279999	1.39687
-0.767677	0.279999	1.39536
-0.757576	0.279999	1.42813
-0.747475	0.279999	1.48292
-0.737374	0.279999	1.53657
-0.727273	0.279999	1.56796
-0.717172	0.279999	1.5703
-0.707071	0.279999	1.55469
-0.69697	0.279999	1.5424
-0.686869	0.279999	1.55098
-0.676768	0.279999	1.58238
-0.666667	0.279999	1.62083
-0.656566	0.279999	1.64323
-0.646465	0.279999	1.63589
-0.636364	0.279999	1.60496
-0.626263	0.279999	1.57327
-0.616162	0.279999	1.56708
-0.606061	0.279999	1.60205
-0.59596	0.279999	1.6743
-0.585859	0.279999	1.76025
-0.575758	0.279999	1.82796
-0.565657	0.279999	1.8559
-0.555556	0.279999	1.84674
-0.545455	0.279999	1.82635
-0.535354	0.279999	1.82809
-0.525253	0.279999	1.87217
-0.515152	0.279999	1.95245
-0.505051	0.279999	2.0396
-0.494949	0.279999	2.10004
-0.484848	0.279999	2.118
-0.474747	0.279999	2.10533
-0.464646	0.279999	2.09446
-0.454545	0.279999	2.12066
-0.444444	0.279999	2.20214
-0.434343	0.279999	2.32627
-0.424242	0.279999	2.45228
-0.414141	0.279999	2.53475
-0.40404	0.279999	2.5545
-0.393939	0.279999	2.5343
-0.383838	0.279999	2.52789
-0.373737	0.279999	2.59085
-0.363636	0.279999	2.75048
-0.353535	0.279999	2.98775
-0.343434	0.279999	3.24376
-0.333333	0.279999	3.45262
-0.323232	0.279999	3.57891
-0.313131	0.279999	3.63414
-0.30303	0.279999	3.66483
-0.292929	0.279999	3.72239
-0.282828	0.279999	3.83208
-0.272727	0.279999	3.97774
-0.262626	0.279999	4.11327
-0.252525	0.279999	4.19746
-0.242424	0.279999	4.23012
-0.232323	0.279999	4.26469
-0.222222	0.279999	4.38916
-0.212121	0.279999	4.6852
-0.20202	0.279999	5.17987
-0.191919	0.279999	5.80885
-0.181818	0.279999	6.42291
-0.171717	0.279999	6.85921
-0.161616	0.279999	7.04223
-0.151515	0.279999	7.03949
-0.141414	0.279999	7.03336
-0.131313	0.279999	7.23415
-0.121212	0.279999	7.77787
-0.111111	0.279999	8.64244
-0.10101	0.279999	9.62741
-0.0909091	0.279999	10.4379
-0.0808081	0.279999	10.8317
-0.0707071	0.279999	10.7114
-0.0606061	0.279999	10.1029
-0.0505051	0.279999	9.07461
-0.040404	0.279999	7.67243
-0.030303	0.279999	5.91648
-0.020202	0.279999	3.91541
-0.010101	0.279999	2.16039
0	0.279999	1.50495
0.010101	0.279999	2.16039
0.020202	0.279999	3.91541
0.030303	0.279999	5.91648
0.040404	0.279999	7.67243
0.0505051	0.279999	9.07461
0.0606061	0.279999	10.1029
0.0707071	0.279999	10.7114
0.0808081	0.279999	10.8317
0.0909091	0.279999	10.4379
0.10101	0.279999	9.62741
0.111111	0.279999	8.64244
0.121212	0.279999	7.77787
0.131313	0.279999	7.23415
0.141414	0.279999	7.03336
0.151515	0.279999	7.03949
0.161616	0.279999	7.04223
0.171717	0.279999	6.85921
0.181818	0.279999	6.42291
0.191919	0.279999	5.80885
0.20202	0.279999	5.17987
0.212121	0.279999	4.6852
0.222222	0.279999	4.38916
0.232323	0.279999	4.26469
0.242424	0.279999	4.23012
0.252525	0.279999	4.19746
0.262626	0.279999	4.11327
0.272727	0.279999	3.97774
0.282828	0.279999	3.83208
0.292929	0.279999	3.72239
0.30303	0.279999	3.66483
0.313131	0.279999	3.63414
0.323232	0.279999	3.57891
0.333333	0.279999	3.45262
0.343434	0.279999	3.24376
0.353535	0.279999	2.98775
0.363636	0.279999	2.75048
0.373737	0.279999	2.59085
0.383838	0.279999	2.52789
0.393939	0.279999	2.5343
0.40404	0.279999	2.5545
0.414141	0.279999	2.53475
0.424242	0.279999	2.45228
0.434343	0.279999	2.32627
0.444444	0.279999	2.20214
0.454545	0.279999	2.12066
0.464646	0.279999	2.09446
0.474747	0.279999	2.10533
0.484848	0.279999	2.118
0.494949	0.279999	2.10004
0.505051	0.279999	2.0396
0.515152	0.279999	1.95245
0.525253	0.279999	1.87217
0.535354	0.279999	1.82809
0.545455	0.279999	1.82635
0.555556	0.279999	1.84674
0.565657	0.279999	1.8559
0.575758	0.279999	1.82796
0.585859	0.279999	1.76025
0.59596	0.279999	1.6743
0.606061	0.279999	1.60205
0.616162	0.279999	1.56708
0.626263	0.279999	1.57327
0.636364	0.279999	1.60496
0.646465	0.279999	1.63589
0.656566	0.279999	1.64323
0.666667	0.279999	1.62083
0.676768	0.279999	1.58238
0.686869	0.279999	1.55098
0.69697	0.279999	1.5424
0.707071	0.279999	1.55469
0.717172	0.279999	1.5703
0.727273	0.279999	1.56796
0.737374	0.279999	1.53657
0.747475	0.279999	1.48292
0.757576	0.279999	1.42813
0.767677	0.279999	1.39536
0.777778	0.279999	1.39687
0.787879	0.279999	1.42757
0.79798	0.279999	1.46717
0.808081	0.279999	1.49077
0.818182	0.279999	1.48328
0.828283	0.279999	1.4483
0.838384	0.279999	1.40497
0.848485	0.279999	1.37579
0.858586	0.279999	1.37415
0.868687	0.279999	1.39786
0.878788	0.279999	1.42998
0.888889	0.279999	1.44837
0.89899	0.279999	1.4403
0.909091	0.279999	1.41104
0.919192	0.279999	1.37899
0.929293	0.279999	1.36286
0.939394	0.279999	1.37103
0.949495	0.279999	1.39777
0.959596	0.279999	1.42625
0.969697	0.279999	1.43815
0.979798	0.279999	1.42589
0.989899	0.279999	1.39779
1	0.279999	1.37156
-1.0101	0.319999	1.39746
-1	0.319999	1.4084
-0.989899	0.319999	1.43529
-0.979798	0.319999	1.46419
-0.969697	0.319999	1.48061
-0.959596	0.319999	1.4785
-0.949495	0.319999	1.4636
-0.939394	0.319999	1.44904
-0.929293	0.319999	1.44707
-0.919192	0.319999	1.46215
-0.909091	0.319999	1.48804
-0.89899	0.319999	1.51061
-0.888889	0.319999	1.5168
-0.878788	0.319999	1.50419
-0.868687	0.319999	1.48306
-0.858586	0.319999	1.46894
-0.848485	0.319999	1.47236
-0.838384	0.319999	1.49277
-0.828283	0.319999	1.51873
-0.818182	0.319999	1.53416
-0.808081	0.319999	1.52859
-0.79798	0.319999	1.50504
-0.787879	0.319999	1.47914
-0.777778	0.319999	1.46981
-0.767677	0.319999	1.48826
-0.757576	0.319999	1.53127
-0.747475	0.319999	1.58181
-0.737374	0.319999	1.61798
-0.727273	0.319999	1.62655
-0.717172	0.319999	1.61193
-0.707071	0.319999	1.59386
-0.69697	0.319999	1.59536
-0.686869	0.319999	1.62878
-0.676768	0.319999	1.68722
-0.666667	0.319999	1.74613
-0.656566	0.319999	1.77724
-0.646465	0.319999	1.76733
-0.636364	0.319999	1.72759
-0.626263	0.319999	1.68697
-0.616162	0.319999	1.67584
-0.606061	0.319999	1.71067
-0.59596	0.319999	1.78595
-0.585859	0.319999	1.87598
-0.575758	0.319999	1.94846
-0.565657	0.319999	1.9838
-0.555556	0.319999	1.9868
-0.545455	0.319999	1.98239
-0.535354	0.319999	1.99892
-0.525253	0.319999	2.04992
-0.515152	0.319999	2.12374
-0.505051	0.319999	2.18892
-0.494949	0.319999	2.21609
-0.484848	0.319999	2.20118
-0.474747	0.319999	2.17156
-0.464646	0.319999	2.17161
-0.454545	0.319999	2.23952
-0.444444	0.319999	2.38777
-0.434343	0.319999	2.59225
-0.424242	0.319999	2.7968
-0.414141	0.319999	2.94033
-0.40404	0.319999	2.99446
-0.393939	0.319999	2.98432
-0.383838	0.319999	2.97558
-0.373737	0.319999	3.03575
-0.363636	0.319999	3.19537
-0.353535	0.319999	3.43121
-0.343434	0.319999	3.68027
-0.333333	0.319999	3.87767
-0.323232	0.319999	3.99556
-0.313131	0.319999	4.05812
-0.30303	0.319999	4.12429
-0.292929	0.319999	4.24962
-0.282828	0.319999	4.45036
-0.272727	0.319999	4.69088
-0.262626	0.319999	4.90276
-0.252525	0.319999	5.02752
-0.242424	0.319999	5.0586
-0.232323	0.319999	5.05659
-0.222222	0.319999	5.1283
-0.212121	0.319999	5.37911
-0.20202	0.319999	5.85551
-0.191919	0.319999	6.50074
-0.181818	0.319999	7.15887
-0.171717	0.319999	7.64986
-0.161616	0.319999	7.88023
-0.151515	0.319999	7.90909
-0.141414	0.319999	7.92471
-0.131313	0.319999	8.15516
-0.121212	0.319999	8.75688
-0.111111	0.319999	9.71705
-0.10101	0.319999	10.8231
-0.0909091	0.319999	11.7504
-0.0808081	0.319999	12.2244
-0.0707071	0.319999	12.1259
-0.0606061	0.319999	11.4712
-0.0505051	0.319999	10.3241
-0.040404	0.319999	8.72409
-0.030303	0.319999	6.6833
-0.020202	0.319999	4.32167
-0.010101	0.319999	2.22198
0	0.319999	1.44229
0.010101	0.319999	2.22198
0.020202	0.319999	4.32167
0.030303	0.319999	6.6833
0.040404	0.319999	8.72409
0.0505051	0.319999	10.3241
0.0606061	0.319999	11.4712
0.0707071	0.319999	12.1259
0.0808081	0.319999	12.2244
0.0909091	0.319999	11.7504
0.10101	0.319999	10.8231
0.111111	0.319999	9.71705
0.121212	0.319999	8.75688
0.131313	0.319999	8.15516
0.141414	0.319999	7.92471
0.151515	0.319999	7.90909
0.161616	0.319999	7.88023
0.171717	0.319999	7.64986
0.181818	0.319999	7.15887
0.191919	0.319999	6.50074
0.20202	0.319999	5.85551
0.212121	0.319999	5.37911
0.222222	0.319999	5.1283
0.232323	0.319999	5.05659
0.242424	0.319999	5.0586
0.252525	0.319999	5.02752
0.262626	0.319999	4.90276
0.272727	0.319999	4.69088
0.282828	0.319999	4.45036
0.292929	0.319999	4.24962
0.30303	0.319999	4.12429
0.313131	0.319999	4.05812
0.323232	0.319999	3.99556
0.333333	0.319999	3.87767
0.343434	0.319999	3.68027
0.353535	0.319999	3.43121
0.363636	0.319999	3.19537
0.373737	0.319999	3.03575
0.383838	0.319999	2.97558
0.393939	0.319999	2.98432
0.40404	0.319999	2.99446
0.414141	0.319999	2.94033
0.424242	0.319999	2.7968
0.434343	0.319999	2.59225
0.444444	0.319999	2.38777
0.454545	0.319999	2.23952
0.464646	0.319999	2.17161
0.474747	0.319999	2.17156
0.484848	0.319999	2.20118
0.494949	0.319999	2.21609
0.505051	0.319999	2.18892
0.515152	0.319999	2.12374
0.525253	0.319999	2.04992
0.535354	0.319999	1.99892
0.545455	0.319999	1.98239
0.555556	0.319999	1.9868
0.565657	0.319999	1.9838
0.575758	0.319999	1.94846
0.585859	0.319999	1.87598
0.59596	0.319999	1.78595
0.606061	0.319999	1.71067
0.616162	0.319999	1.67584
0.626263	0.319999	1.68697
0.636364	0.319999	1.72759
0.646465	0.319999	1.76733
0.656566	0.319999	1.77724
0.666667	0.319999	1.74613
0.676768	0.319999	1.68722
0.686869	0.319999	1.62878
0.69697	0.319999	1.59536
0.707071	0.319999	1.59386
0.717172	0.319999	1.61193
0.727273	0.319999	1.62655
0.737374	0.319999	1.61798
0.747475	0.319999	1.58181
0.757576	0.319999	1.53127
0.767677	0.319999	1.48826
0.777778	0.319999	1.46981
0.787879	0.319999	1.47914
0.79798	0.319999	1.50504
0.808081	0.319999	1.52859
0.818182	0.319999	1.53416
0.828283	0.319999	1.51873
0.838384	0.319999	1.49277
0.848485	0.319999	1.47236
0.858586	0.319999	1.46894
0.868687	0.319999	1.48306
0.878788	0.319999	1.50419
0.888889	0.319999	1.5168
0.89899	0.319999	1.51061
0.909091	0.319999	1.48804
0.919192	0.319999	1.46215
0.929293	0.319999	1.44707
0.939394	0.319999	1.44904
0.949495	0.319999	1.4636
0.959596	0.319999	1.4785
0.969697	0.319999	1.48061
0.979798	0.319999	1.46419
0.989899	0.319999	1.43529
1	0.319999	1.4084
-1.0101	0.359999	1.47446
-1	0.359999	1.4903
-0.989899	0.359999	1.51933
-0.979798	0.359999	1.5431
-0.969697	0.359999	1.54519
-0.959596	0.359999	1.52324
-0.949495	0.359999	1.49165
-0.939394	0.359999	1.47234
-0.929293	0.359999	1.48168
-0.919192	0.359999	1.52203
-0.909091	0.359999	1.57926
-0.89899	0.359999	1.62754
-0.888889	0.359999	1.64353
-0.878788	0.359999	1.62242
-0.868687	0.359999	1.58206
-0.858586	0.359999	1.55041
-0.848485	0.359999	1.54753
-0.838384	0.359999	1.57547
-0.828283	0.359999	1.61879
-0.818182	0.359999	1.65335
-0.808081	0.359999	1.66099
-0.79798	0.359999	1.64188
-0.787879	0.359999	1.61486
-0.777778	0.359999	1.60527
-0.767677	0.359999	1.62937
-0.757576	0.359999	1.6846
-0.747475	0.359999	1.74932
-0.737374	0.359999	1.79381
-0.727273	0.359999	1.7987
-0.717172	0.359999	1.76844
-0.707071	0.359999	1.72931
-0.69697	0.359999	1.71304
-0.686869	0.359999	1.73815
-0.676768	0.359999	1.79958
-0.666667	0.359999	1.86988
-0.656566	0.359999	1.91426
-0.646465	0.359999	1.91383
-0.636364	0.359999	1.87934
-0.626263	0.359999	1.84423
-0.616162	0.359999	1.84354
-0.606061	0.359999	1.89454
-0.59596	0.359999	1.98806
-0.585859	0.359999	2.0919
-0.575758	0.359999	2.16752
-0.565657	0.359999	2.19423
-0.555556	0.359999	2.1847
-0.545455	0.359999	2.17876
-0.535354	0.359999	2.21796
-0.525253	0.359999	2.31789
-0.515152	0.359999	2.45572
-0.505051	0.359999	2.58107
-0.494949	0.359999	2.64632
-0.484848	0.359999	2.63785
-0.474747	0.359999	2.58633
-0.464646	0.359999	2.55012
-0.454545	0.359999	2.58379
-0.444444	0.359999	2.71078
-0.434343	0.359999	2.91118
-0.424242	0.359999	3.12837
-0.414141	0.359999	3.29735
-0.40404	0.359999	3.38458
-0.393939	0.359999	3.41227
-0.383838	0.359999	3.44695
-0.373737	0.359999	3.55753
-0.363636	0.359999	3.76999
-0.353535	0.359999	4.04814
-0.343434	0.359999	4.31362
-0.333333	0.359999	4.49323
-0.323232	0.359999	4.56301
-0.313131	0.359999	4.56226
-0.30303	0.359999	4.57114
-0.292929	0.359999	4.66628
-0.282828	0.359999	4.87766
-0.272727	0.359999	5.16855
-0.262626	0.359999	5.453
-0.252525	0.359999	5.64837
-0.242424	0.359999	5.73192
-0.232323	0.359999	5.76382
-0.222222	0.359999	5.86293
-0.212121	0.359999	6.14803
-0.20202	0.359999	6.66826
-0.191919	0.359999	7.3537
-0.181818	0.359999	8.02564
-0.171717	0.359999	8.48772
-0.161616	0.359999	8.65255
-0.151515	0.359999	8.61158
-0.141414	0.359999	8.60048
-0.131313	0.359999	8.89194
-0.121212	0.359999	9.66638
-0.111111	0.359999	10.896
-0.10101	0.359999	12.3068
-0.0909091	0.359999	13.4891
-0.0808081	0.359999	14.1032
-0.0707071	0.359999	14.0098
-0.0606061	0.359999	13.242
-0.0505051	0.359999	11.8939
-0.040404	0.359999	10.0303
-0.030303	0.359999	7.67889
-0.020202	0.359999	4.97982
-0.010101	0.359999	2.57472
0	0.359999	1.65087
0.010101	0.359999	2.57472
0.020202	0.359999	4.97982
0.030303	0.359999	7.67889
0.040404	0.359999	10.0303
0.0505051	0.359999	11.8939
0.0606061	0.359999	13.242
0.0707071	0.359999	14.0098
0.0808081	0.359999	14.1032
0.0909091	0.359999	13.4891
0.10101	0.359999	12.3068
0.111111	0.359999	10.896
0.121212	0.359999	9.66638
0.131313	0.359999	8.89194
0.141414	0.359999	8.60048
0.151515	0.359999	8.61158
0.161616	0.359999	8.65255
0.171717	0.359999	8.48772
0.181818	0.359999	8.02564
0.191919	0.359999	7.3537
0.20202	0.359999	6.66826
0.212121	0.359999	6.14803
0.222222	0.359999	5.86293
0.232323	0.359999	5.76382
0.242424	0.359999	5.73192
0.252525	0.359999	5.64837
0.262626	0.359999	5.453
0.272727	0.359999	5.16855
0.282828	0.359999	4.87766
0.292929	0.359999	4.66628
0.30303	0.359999	4.57114
0.313131	0.359999	4.56226
0.323232	0.359999	4.56301
0.333333	0.359999	4.49323
0.343434	0.359999	4.31362
0.353535	0.359999	4.04814
0.363636	0.359999	3.76999
0.373737	0.359999	3.55753
0.383838	0.359999	3.44695
0.393939	0.359999	3.41227
0.40404	0.359999	3.38458
0.414141	0.359999	3.29735
0.424242	0.359999	3.12837
0.434343	0.359999	2.91118
0.444444	0.359999	2.71078
0.454545	0.359999	2.58379
0.464646	0.359999	2.55012
0.474747	0.359999	2.58633
0.484848	0.359999	2.63785
0.494949	0.359999	2.64632
0.505051	0.359999	2.58107
0.515152	0.359999	2.45572
0.525253	0.359999	2.31789
0.535354	0.359999	2.21796
0.545455	0.359999	2.17876
0.555556	0.359999	2.1847
0.565657	0.359999	2.19423
0.575758	0.359999	2.16752
0.585859	0.359999	2.0919
0.59596	0.359999	1.98806
0.606061	0.359999	1.89454
0.616162	0.359999	1.84354
0.626263	0.359999	1.84423
0.636364	0.359999	1.87934
0.646465	0.359999	1.91383
0.656566	0.359999	1.91426
0.666667	0.359999	1.86988
0.676768	0.359999	1.79958
0.686869	0.359999	1.73815
0.69697	0.359999	1.71304
0.707071	0.359999	1.72931
0.717172	0.359999	1.76844
0.727273	0.359999	1.7987
0.737374	0.359999	1.79381
0.747475	0.359999	1.74932
0.757576	0.359999	1.6846
0.767677	0.359999	1.62937
0.777778	0.359999	1.60527
0.787879	0.359999	1.61486
0.79798	0.359999	1.64188
0.808081	0.359999	1.66099
0.818182	0.359999	1.65335
0.828283	0.359999	1.61879
0.838384	0.359999	1.57547
0.848485	0.359999	1.54753
0.858586	0.359999	1.55041
0.868687	0.359999	1.58206
0.878788	0.359999	1.62242
0.888889	0.359999	1.64353
0.89899	0.359999	1.62754
0.909091	0.359999	1.57926
0.919192	0.359999	1.52203
0.929293	0.359999	1.48168
0.939394	0.359999	1.47234
0.949495	0.359999	1.49165
0.959596	0.359999	1.52324
0.969697	0.359999	1.54519
0.979798	0.359999	1.5431
0.989899	0.359999	1.51933
[truncated: 98,001 more rows]

## Sheet: 3b_psd_datapbc
Frequency (THZ)	Intensity
0	1
0.00199999	1.00154
0.00399998	1.00254
0.00599998	1.00184
0.00799997	1.0028
0.00999996	1.00219
0.012	1.0022
0.0139999	1.00298
0.0159999	1.00382
0.0179999	1.00425
0.0199999	1.00484
0.0219999	1.00395
0.0239999	1.00411
0.0259999	1.00499
0.0279999	1.00714
0.0299999	1.00548
0.0319999	1.00874
0.0339999	1.0073
0.0359999	1.01139
0.0379998	1.01619
0.0399998	1.00807
0.0419998	1.01126
0.0439998	1.01035
0.0459998	1.01241
0.0479998	1.01952
0.0499998	1.01308
0.0519998	1.01519
0.0539998	1.01993
0.0559998	1.01958
0.0579998	1.02213
0.0599998	1.0341
0.0619998	1.02742
0.0639997	1.02426
0.0659997	1.02182
0.0679997	1.0265
0.0699997	1.02528
0.0719997	1.03299
0.0739997	1.02621
0.0759997	1.03024
0.0779997	1.02993
0.0799997	1.03719
0.0819997	1.04116
0.0839997	1.03526
0.0859997	1.05235
0.0879996	1.04914
0.0899996	1.05554
0.0919996	1.03993
0.0939996	1.04612
0.0959996	1.0528
0.0979996	1.05689
0.0999996	1.05917
0.102	1.0572
0.104	1.05447
0.106	1.06585
0.108	1.05823
0.11	1.07095
0.112	1.07112
0.114	1.0799
0.116	1.0678
0.118	1.07361
0.12	1.06992
0.122	1.10496
0.124	1.07611
0.125999	1.08108
0.127999	1.08571
0.129999	1.09434
0.131999	1.09834
0.133999	1.0998
0.135999	1.08861
0.137999	1.11441
0.139999	1.11793
0.141999	1.09929
0.143999	1.11723
0.145999	1.11602
0.147999	1.11121
0.149999	1.12168
0.151999	1.13689
0.153999	1.11896
0.155999	1.11096
0.157999	1.11959
0.159999	1.13524
0.161999	1.12584
0.163999	1.14635
0.165999	1.1353
0.167999	1.13518
0.169999	1.15789
0.171999	1.14549
0.173999	1.16056
0.175999	1.18682
0.177999	1.15976
0.179999	1.17372
0.181999	1.16885
0.183999	1.18584
0.185999	1.16446
0.187999	1.1743
0.189999	1.20557
0.191999	1.21797
0.193999	1.18193
0.195999	1.24467
0.197999	1.26343
0.199999	1.21712
0.201999	1.21253
0.203999	1.30812
0.205999	1.20013
0.207999	1.20781
0.209999	1.2455
0.211999	1.18321
0.213999	1.21077
0.215999	1.20243
0.217999	1.22499
0.219999	1.22237
0.221999	1.23954
0.223999	1.24012
0.225999	1.2341
0.227999	1.24734
0.229999	1.23361
0.231999	1.25784
0.233999	1.25534
0.235999	1.25565
0.237999	1.27727
0.239999	1.32275
0.241999	1.32098
0.243999	1.25644
0.245999	1.30422
0.247999	1.31638
0.249999	1.38336
0.251999	1.29325
0.253999	1.31905
0.255999	1.30774
0.257999	1.32554
0.259999	1.3
0.261999	1.30772
0.263999	1.33633
0.265999	1.36749
0.267999	1.42423
0.269999	1.34282
0.271999	1.46037
0.273999	1.3533
0.275999	1.35824
0.277999	1.42374
0.279999	1.50495
0.281999	1.51681
0.283999	1.42656
0.285999	1.36787
0.287999	1.42558
0.289999	1.36094
0.291999	1.35653
0.293999	1.4655
0.295999	1.51672
0.297999	1.35869
0.299999	1.35016
0.301999	1.45424
0.303999	1.46074
0.305999	1.42192
0.307999	1.41332
0.309999	1.37015
0.311999	1.41139
0.313999	1.40643
0.315999	1.46071
0.317999	1.5095
0.319999	1.44229
0.321999	1.43915
0.323999	1.51227
0.325999	1.49318
0.327999	1.65953
0.329999	1.43468
0.331999	1.48809
0.333999	1.53814
0.335999	1.55961
0.337999	1.47849
0.339999	1.59584
0.341999	1.43892
0.343999	1.51934
0.345999	1.51791
0.347999	1.5124
0.349999	1.5094
0.351999	1.48811
0.353999	1.48579
0.355999	1.54741
0.357999	1.5458
0.359999	1.65087
0.361999	1.55582
0.363999	1.61164
0.365999	1.59286
0.367999	1.55788
0.369999	1.52359
0.371999	1.61907
0.373999	1.6848
0.375998	1.53207
0.377998	1.63961
0.379998	1.59546
0.381998	1.57314
0.383998	1.69276
0.385998	1.63677
0.387998	1.72336
0.389998	1.70933
0.391998	1.67332
0.393998	1.58862
0.395998	1.54865
0.397998	1.65522
0.399998	1.61559
0.401998	1.63724
0.403998	1.73899
0.405998	1.69329
0.407998	1.85695
0.409998	1.59508
0.411998	1.73642
0.413998	1.6383
0.415998	1.68279
0.417998	1.72141
0.419998	1.68534
0.421998	1.71624
0.423998	1.77799
0.425998	1.738
0.427998	1.77461
0.429998	1.69634
0.431998	1.83144
0.433998	1.80823
0.435998	1.70506
0.437998	1.88307
0.439998	1.80301
0.441998	1.71655
0.443998	1.9053
0.445998	1.72382
0.447998	1.86039
0.449998	1.93824
0.451998	2.49944
0.453998	1.6766
0.455998	1.7602
0.457998	1.6706
0.459998	1.74615
0.461998	1.71887
0.463998	1.85538
0.465998	1.83454
0.467998	1.7685
0.469998	1.80239
0.471998	1.95362
0.473998	1.8803
0.475998	1.90791
0.477998	1.87388
0.479998	1.87357
0.481998	1.88962
0.483998	1.94254
0.485998	1.93637
0.487998	2.03281
0.489998	1.85435
0.491998	1.95573
0.493998	2.07485
0.495998	2.03097
0.497998	2.02982
0.499998	2.02184
0.501998	2.11051
0.503998	2.09803
0.505998	2.15356
0.507998	1.78359
0.509998	1.91
0.511998	2.10697
0.513998	1.99575
0.515998	2.01009
0.517998	2.05564
0.519998	1.96255
0.521998	2.24836
0.523998	2.15545
0.525998	2.23908
0.527998	2.05428
0.529998	1.98681
0.531998	2.40804
0.533998	1.81021
0.535998	2.18793
0.537998	2.15805
0.539998	1.8685
0.541998	2.00645
0.543998	2.00439
0.545998	2.0892
0.547998	1.95177
0.549998	2.08603
0.551998	2.31185
0.553998	2.0476
0.555998	2.24892
0.557998	2.44112
0.559998	1.95598
0.561998	2.07759
0.563998	2.13224
0.565998	2.23558
0.567998	2.41326
0.569998	2.05037
0.571998	2.17302
0.573998	2.26445
0.575998	2.67936
0.577998	2.60318
0.579998	2.56195
0.581998	1.99244
0.583998	2.03824
0.585998	2.08752
0.587998	2.10912
0.589998	2.25989
0.591998	2.21568
0.593998	2.26696
0.595998	2.24519
0.597998	2.64233
0.599998	2.31065
0.601998	2.25533
0.603998	2.38373
0.605998	2.41727
0.607998	2.41483
0.609998	2.82847
0.611998	2.78859
0.613998	2.00026
0.615998	2.25366
0.617998	2.58849
0.619998	2.34732
0.621998	2.51891
0.623998	2.80438
0.625997	2.12518
0.627997	2.67907
0.629997	2.10451
0.631997	2.40293
0.633997	2.31298
0.635997	2.61052
0.637997	2.92453
0.639997	2.22571
0.641997	2.30717
0.643997	2.3283
0.645997	2.6114
0.647997	2.42006
0.649997	2.64357
0.651997	2.23871
0.653997	2.62261
0.655997	2.74161
0.657997	2.91419
0.659997	2.56967
0.661997	2.51989
0.663997	2.38889
0.665997	2.84552
0.667997	2.56312
0.669997	2.3233
0.671997	2.69384
0.673997	2.31734
0.675997	2.52017
0.677997	2.81218
0.679997	2.55724
0.681997	2.7976
0.683997	2.37474
0.685997	2.52129
0.687997	2.64364
0.689997	3.09759
0.691997	2.93923
0.693997	2.37755
0.695997	2.48911
0.697997	2.85117
0.699997	3.66005
0.701997	2.36539
0.703997	2.35927
0.705997	2.51701
0.707997	2.8942
0.709997	2.36197
0.711997	2.59327
0.713997	2.59563
0.715997	2.75152
0.717997	3.01843
0.719997	4.2028
0.721997	2.02437
0.723997	2.51858
0.725997	2.54557
0.727997	2.70913
0.729997	3.0018
0.731997	2.46782
0.733997	2.78755
0.735997	3.21354
0.737997	3.64693
0.739997	2.58437
0.741997	3.37438
0.743997	2.76386
0.745997	3.4418
0.747997	2.29396
0.749997	2.66537
0.751997	2.97275
0.753997	2.95164
0.755997	3.07705
0.757997	2.80214
0.759997	3.45988
0.761997	3.24684
0.763997	2.94852
0.765997	3.7602
0.767997	3.50839
0.769997	2.30396
0.771997	2.44557
0.773997	3.08804
0.775997	3.31274
0.777997	2.43395
0.779997	3.17978
0.781997	2.50076
0.783997	2.98817
0.785997	2.95966
0.787997	2.99334
0.789997	3.92299
0.791997	2.76546
0.793997	3.24374
0.795997	3.03201
0.797997	3.02935
0.799997	3.07595
0.801997	3.47922
0.803997	3.85042
0.805997	2.58153
0.807997	2.97315
0.809997	4.21242
0.811997	2.9571
0.813997	2.60561
0.815997	3.12191
0.817997	2.59281
0.819997	2.81671
0.821997	3.0869
0.823997	3.98371
0.825997	2.67249
0.827997	3.47597
0.829997	2.88679
0.831997	3.72473
0.833997	3.20504
0.835997	3.38079
0.837997	3.34389
0.839997	2.91873
0.841997	3.37427
0.843997	3.24753
0.845997	3.29229
0.847997	3.3322
0.849997	3.30887
0.851997	3.46446
0.853997	4.30491
0.855997	4.80803
0.857997	2.76663
0.859997	3.78102
0.861997	2.99167
0.863997	3.48331
0.865997	4.74378
0.867997	2.85266
0.869997	3.89003
0.871997	4.00411
0.873997	3.71434
0.875996	3.16338
0.877996	3.27665
0.879996	3.65578
0.881996	4.13872
0.883996	3.8115
0.885996	3.56815
0.887996	4.25088
0.889996	5.23866
0.891996	2.54222
0.893996	4.29414
0.895996	3.80465
0.897996	3.65926
0.899996	4.39948
0.901996	6.98657
0.903996	2.79717
0.905996	2.28159
0.907996	2.99909
0.909996	3.18835
0.911996	4.37841
0.913996	3.07814
0.915996	3.34303
0.917996	3.34195
0.919996	2.59444
0.921996	3.08179
0.923996	3.47085
0.925996	3.41889
0.927996	4.2766
0.929996	4.65831
0.931996	2.88655
0.933996	4.57337
0.935996	3.53175
0.937996	3.50407
0.939996	3.20338
0.941996	4.40692
0.943996	3.80553
0.945996	4.36621
0.947996	3.29269
0.949996	4.00347
0.951996	4.81526
0.953996	3.6702
0.955996	5.497
0.957996	3.11852
0.959996	3.47085
0.961996	5.411
0.963996	4.16086
0.965996	3.01624
0.967996	3.49684
0.969996	4.45356
0.971996	2.99701
0.973996	2.88206
0.975996	3.59166
0.977996	4.06688
0.979996	5.09575
0.981996	6.64787
0.983996	8.09743
0.985996	2.46828
0.987996	3.19783
0.989996	2.93692
0.991996	4.18393
0.993996	2.94171
0.995996	3.55627
0.997996	4.71725
0.999996	2.33244
1.002	3.57637
1.004	3.68757
1.006	4.27573
1.008	3.57256
1.01	4.58582
1.012	5.39024
1.014	3.54104
1.016	3.19523
1.018	4.65542
1.02	5.66685
1.022	2.96925
1.024	4.21174
1.026	4.81957
1.028	7.62744
1.03	4.35324
1.032	3.21596
1.034	2.8743
1.036	2.93904
1.038	3.35472
1.04	3.8429
1.042	3.11563
1.044	3.95128
1.046	3.55959
1.048	4.70858
1.05	4.81473
1.052	4.91989
1.054	4.83038
1.056	4.00941
1.058	5.94585
1.06	4.99009
1.062	4.36402
1.064	2.55104
1.066	4.69978
1.068	3.0211
1.07	3.99511
1.072	4.34641
1.074	6.95395
1.076	5.55258
1.078	3.41237
1.08	4.46827
1.082	3.09919
1.084	3.16096
1.086	3.5651
1.088	4.36211
1.09	4.37102
1.092	6.01419
1.094	3.73392
1.096	4.03321
1.098	5.11527
1.1	4.24625
1.102	4.79729
1.104	4.22247
1.106	3.43164
1.108	4.53655
1.11	3.55782
1.112	3.75553
1.114	3.79886
1.116	4.80011
1.118	4.54862
1.12	4.97588
1.122	5.19729
1.124	6.69615
1.126	7.02505
1.128	6.08169
1.13	5.97513
1.132	6.84318
1.134	5.75325
1.136	3.78454
1.138	9.82266
1.14	6.63118
1.142	2.7517
1.144	2.87113
1.146	3.33107
1.148	3.70689
1.15	2.41627
1.152	3.11417
1.154	6.31996
1.156	1.99595
1.158	3.07287
1.16	4.2153
1.162	6.17814
1.164	2.28537
1.166	2.66938
1.168	3.22214
1.17	4.4193
1.172	4.00052
1.174	3.51124
1.176	3.59412
1.178	3.97994
1.18	4.47925
1.182	4.80817
1.184	2.95374
1.186	3.76726
1.188	4.58467
1.19	5.26631
1.192	4.24213
1.194	6.29686
1.196	4.53613
1.198	7.11853
1.2	2.61393
1.202	3.97756
1.204	5.16483
1.206	5.87521
1.208	5.75017
1.21	8.20316
1.212	4.13744
1.214	2.52541
1.216	4.39478
1.218	3.85684
1.22	4.06252
1.222	3.78104
1.224	4.95435
1.226	5.14963
1.228	4.23415
1.23	6.75063
1.232	4.41427
1.234	6.0067
1.236	2.74765
1.238	4.63927
1.24	7.74671
1.242	3.58732
1.244	3.41325
1.246	2.97812
1.248	4.13347
1.25	6.49354
1.25199	2.70882
1.25399	4.06958
1.25599	6.28742
1.25799	4.13214
1.25999	4.18508
1.26199	3.88647
1.26399	5.62421
1.26599	4.98187
1.26799	4.48256
1.26999	6.75188
1.27199	5.9294
1.27399	4.01914
1.27599	5.59345
1.27799	7.86257
1.27999	3.35307
1.28199	4.48878
1.28399	3.9099
1.28599	4.70136
1.28799	5.46292
1.28999	5.05361
1.29199	6.75668
1.29399	10.6859
1.29599	4.22721
1.29799	4.82313
1.29999	10.0407
1.30199	3.15934
1.30399	7.49052
1.30599	5.50731
1.30799	8.22247
1.30999	8.58481
1.31199	5.78605
1.31399	6.10099
1.31599	9.05847
1.31799	8.46151
1.31999	5.15593
1.32199	6.48221
1.32399	4.41921
1.32599	5.02597
1.32799	6.2506
1.32999	11.3152
1.33199	5.53451
1.33399	3.45647
1.33599	4.22459
1.33799	1.89998
1.33999	3.68855
1.34199	2.96724
1.34399	4.71613
1.34599	3.06126
1.34799	4.02432
1.34999	4.38182
1.35199	5.03067
1.35399	5.49026
1.35599	6.65897
1.35799	2.42153
1.35999	3.91659
1.36199	5.21993
1.36399	4.74484
1.36599	6.06877
1.36799	3.68593
1.36999	5.65652
1.37199	5.40745
1.37399	5.36054
1.37599	6.50352
1.37799	10.911
1.37999	2.63976
1.38199	6.81351
1.38399	5.51903
1.38599	7.26634
1.38799	3.11669
1.38999	3.18772
1.39199	4.67138
1.39399	4.39365
1.39599	7.63706
1.39799	3.84555
1.39999	4.02801
1.40199	4.88169
1.40399	5.75316
1.40599	6.28643
1.40799	4.34688
1.40999	4.21074
1.41199	6.18766
1.41399	3.77311
1.41599	4.46364
1.41799	8.79591
1.41999	4.31436
1.42199	3.72965
1.42399	5.67082
1.42599	5.4695
1.42799	3.12906
1.42999	5.15523
1.43199	3.7937
1.43399	4.08601
1.43599	4.86288
1.43799	6.96538
1.43999	5.32639
1.44199	10.012
1.44399	5.10956
1.44599	6.66136
1.44799	5.11269
1.44999	3.34252
1.45199	4.00996
1.45399	6.84697
1.45599	3.50741
1.45799	4.02544
1.45999	4.39903
1.46199	6.26246
1.46399	5.57049
1.46599	5.35739
1.46799	4.11035
1.46999	5.36924
1.47199	8.56568
1.47399	5.20779
1.47599	9.04718
1.47799	5.25409
1.47999	6.69168
1.48199	5.79687
1.48399	6.78823
1.48599	4.97792
1.48799	5.80595
1.48999	7.01161
1.49199	3.00593
1.49399	4.50308
1.49599	5.72195
1.49799	4.6864
1.49999	4.59409
1.50199	5.17907
1.50399	6.7889
1.50599	5.44865
1.50799	7.9185
1.50999	11.4028
1.51199	8.40813
1.51399	9.73732
1.51599	2.93151
1.51799	6.30139
1.51999	9.5113
1.52199	4.46868
1.52399	3.01172
1.52599	4.476
1.52799	6.44563
1.52999	8.32125
1.53199	3.17996
1.53399	4.84728
1.53599	3.98069
1.53799	6.11627
1.53999	4.93827
1.54199	5.83065
1.54399	7.66315
1.54599	5.40343
1.54799	7.16747
1.54999	10.9923
1.55199	19.9092
1.55399	6.92681
1.55599	2.94101
1.55799	3.80835
1.55999	10.1512
1.56199	5.43603
1.56399	4.12822
1.56599	4.9339
1.56799	5.10288
1.56999	3.29916
1.57199	8.91485
1.57399	3.518
1.57599	4.59195
1.57799	5.42644
1.57999	6.13584
1.58199	5.17301
1.58399	4.62551
1.58599	5.37473
1.58799	6.11393
1.58999	5.90612
1.59199	5.73159
1.59399	5.00651
1.59599	5.48843
1.59799	6.65864
1.59999	7.7716
1.60199	5.97788
1.60399	7.972
1.60599	10.3629
1.60799	11.9965
1.60999	6.70029
1.61199	12.4959
1.61399	6.72284
1.61599	19.2272
1.61799	3.7208
1.61999	10.9723
1.62199	7.29898
1.62399	6.10723
1.62599	8.75448
1.62799	5.30543
1.62999	5.19406
1.63199	10.0403
1.63399	1.58
1.63599	3.78877
1.63799	3.98135
1.63999	4.3564
1.64199	3.32292
1.64399	5.80602
1.64599	4.95166
1.64799	6.18914
1.64999	6.944
1.65199	4.68852
1.65399	6.07266
1.65599	6.85228
1.65799	8.19278
1.65999	9.98388
1.66199	12.8351
1.66399	8.37738
1.66599	7.79566
1.66799	7.41685
1.66999	11.002
1.67199	9.63188
1.67399	6.9826
1.67599	6.16467
1.67799	13.2152
1.67999	6.60445
1.68199	3.89879
1.68399	5.24823
1.68599	5.15985
1.68799	8.27915
1.68999	8.39698
1.69199	4.61444
1.69399	8.48497
1.69599	7.26654
1.69799	8.26312
1.69999	14.3884
1.70199	20.2218
1.70399	7.67832
1.70599	14.3728
1.70799	4.42482
1.70999	6.61449
1.71199	6.45734
1.71399	7.30002
1.71599	3.2488
1.71799	5.84146
1.71999	11.6601
1.72199	3.50785
1.72399	4.32869
1.72599	5.20607
1.72799	7.21616
1.72999	7.67903
1.73199	5.3103
1.73399	6.72147
1.73599	5.45025
1.73799	8.26944
1.73999	8.88328
1.74199	13.2087
1.74399	15.1114
1.74599	10.2801
1.74799	4.71209
1.74999	8.25997
1.75199	6.30377
1.75399	9.83819
1.75599	6.87763
1.75799	14.7346
1.75999	7.02058
1.76199	6.37901
1.76399	13.3955
1.76599	12.0056
1.76799	7.07286
1.76999	13.6429
1.77199	9.96174
1.77399	4.46542
1.77599	9.59605
1.77799	5.71591
1.77999	8.63144
1.78199	9.5873
1.78399	8.54737
1.78599	7.55216
1.78799	8.29241
1.78999	3.12067
1.79199	7.93417
1.79399	8.87203
1.79599	7.98238
1.79799	5.17763
1.79999	13.8091
1.80199	8.5428
1.80399	10.4979
1.80599	11.2682
1.80799	14.044
1.80999	13.4555
1.81199	8.41869
1.81399	10.1378
1.81599	5.233
1.81799	2.7327
1.81999	7.86139
1.82199	7.88185
1.82399	9.13763
1.82599	6.43667
1.82799	4.50649
1.82999	13.3363
1.83199	4.05879
1.83399	10.8666
1.83599	2.32396
1.83799	7.41983
1.83999	15.4194
1.84199	13.8623
1.84399	2.62843
1.84599	4.7917
1.84799	4.50111
1.84999	4.55588
1.85199	5.90472
1.85399	7.44013
1.85599	6.97334
1.85799	12.437
1.85999	4.24862
1.86199	4.26782
1.86399	9.69906
1.86599	4.77798
1.86799	3.43315
1.86999	4.8394
1.87199	6.68242
1.87399	9.90636
1.87599	9.31486
1.87799	5.91862
1.87999	7.91539
1.88199	12.596
1.88399	18.7419
1.88599	19.0934
1.88799	19.7065
1.88999	20.3541
1.89199	1.93404
1.89399	3.50242
1.89599	6.78802
1.89799	8.14753
1.89999	13.4969
1.90199	17.2476
1.90399	17.0549
1.90599	15.618
1.90799	3.4483
1.90999	4.41658
1.91199	3.79957
1.91399	4.28841
1.91599	8.89589
1.91799	8.31039
1.91999	3.13696
1.92199	5.30573
1.92399	10.3519
1.92599	6.74865
1.92799	8.69564
1.92999	2.69013
1.93199	6.70064
1.93399	13.9864
1.93599	7.42894
1.93799	5.7331
1.93999	6.83718
1.94199	6.58238
1.94399	11.6021
1.94599	8.08819
1.94799	11.8315
1.94999	3.99825
1.95199	10.7094
1.95399	5.01514
1.95599	5.21739
1.95799	4.56854
1.95999	8.40097
1.96199	23.4653
1.96399	12.878
1.96599	2.59238
1.96799	4.9621
1.96999	4.56099
1.97199	7.48851
1.97399	5.33011
1.97599	9.06797
1.97799	7.98722
1.97999	13.4852
1.98199	7.15112
1.98399	7.73172
1.98599	11.9704
1.98799	7.88823
1.98999	3.84631
1.99199	5.87094
1.99399	6.05396
1.99599	2.95056
1.99799	3.64271
1.99999	4.28375
2.00199	8.5352
2.00399	6.32521
2.00599	6.97097
2.00799	7.01338
2.00999	9.25697
2.01199	6.21398
2.01399	5.71931
2.01599	5.67168
2.01799	8.07451
2.01999	7.54223
2.02199	10.4218
2.02399	17.2496
2.02599	17.7435
2.02799	19.5888
2.02999	19.062
2.03199	6.18378
2.03399	5.36317
2.03599	7.04839
2.03799	2.93709
2.03999	8.01053
2.04199	16.984
2.04399	13.9167
2.04599	6.46941
2.04799	5.34324
2.04999	4.77248
2.05199	14.5711
2.05399	9.86627
2.05599	2.95596
2.05799	8.70426
2.05999	7.03996
2.06199	14.2318
2.06399	20.1893
2.06599	11.8527
2.06799	10.4822
2.06999	5.50193
2.07199	2.05409
2.07399	5.35815
2.07599	5.95249
2.07799	2.68521
2.07999	5.06318
2.08199	4.78714
2.08399	5.5318
2.08599	6.26574
2.08799	7.26185
2.08999	12.6972
2.09199	10.5145
2.09399	4.21034
2.09599	2.71116
2.09799	4.67993
2.09999	10.6293
2.10199	7.23775
2.10399	4.49609
2.10599	2.85947
2.10799	4.46511
2.10999	5.44387
2.11199	8.51184
2.11399	7.28175
2.11599	10.7328
2.11799	6.35683
2.11999	10.0917
2.12199	13.9078
2.12399	7.66767
2.12599	11.0644
2.12799	14.5733
2.12999	9.80908
2.13199	4.66984
2.13399	3.84352
2.13599	8.22156
2.13799	6.68104
2.13999	14.1541
2.14199	6.33113
2.14399	10.2764
2.14599	11.4719
2.14799	21.9295
2.14999	6.09321
2.15199	4.64994
2.15399	4.61436
2.15599	5.20736
2.15799	5.23165
2.15999	7.15052
2.16199	7.03602
2.16399	10.746
2.16599	5.55002
2.16799	10.5869
2.16999	17.5801
2.17199	7.13486
2.17399	7.23188
2.17599	8.21381
2.17799	15.2625
2.17999	11.1514
2.18199	14.0266
2.18399	14.6115
2.18599	21.2287
2.18799	31.9597
2.18999	20.498
2.19199	17.6823
2.19399	10.4291
2.19599	3.91657
2.19799	3.96504
2.19999	7.6934
2.20199	8.58751
2.20399	18.8628
2.20599	9.20297
2.20799	11.3147
2.20999	12.2745
2.21199	7.5289
2.21399	6.18561
2.21599	17.4588
2.21799	21.9399
2.21999	15.9112
2.22199	7.92078
2.22399	17.6699
2.22599	19.9657
2.22799	8.75677
2.22999	1.92923
2.23199	8.60709
2.23399	7.06967
2.23599	16.7821
2.23799	8.25194
2.23999	9.61596
2.24199	15.0689
2.24399	12.5024
2.24599	1.64042
2.24799	5.50383
2.24999	6.28815
2.25199	11.92
2.25399	8.12022
2.25599	9.48392
2.25799	18.0053
2.25999	15.8686
2.26199	24.0116
2.26399	32.9403
2.26599	26.6305
2.26799	15.0695
2.26999	22.5386
2.27199	6.48832
2.27399	6.41362
2.27599	7.98788
2.27799	29.0178
2.27999	17.7061
2.28199	7.77661
2.28399	19.1232
2.28599	2.98057
2.28799	21.0315
2.28999	11.1625
2.29199	11.5997
2.29399	5.2364
2.29599	16.5597
2.29799	12.6841
2.29999	3.28219
2.30199	9.09793
2.30399	12.7454
2.30599	16.7212
2.30799	15.9828
2.30999	50.4675
2.31199	34.8903
2.31399	9.86842
2.31599	9.86186
2.31799	3.30222
2.31999	10.9023
2.32199	20.3335
2.32399	7.28568
2.32599	9.20925
2.32799	10.2414
2.32999	3.92753
2.33199	1.23027
2.33399	6.62103
2.33599	5.27519
2.33799	6.19034
2.33999	5.71919
2.34199	4.74851
2.34399	17.2688
2.34599	2.9336
2.34799	10.3177
2.34999	7.25599
2.35199	3.04731
2.35399	9.80111
2.35599	4.96255
2.35799	4.56916
2.35999	4.05286
2.36199	4.0009
2.36399	11.0384
2.36599	3.26063
2.36799	8.12941
2.36999	16.1873
2.37199	8.01428
2.37399	9.24618
2.37599	7.00015
2.37799	7.12201
2.37999	12.3363
2.38199	11.5018
2.38399	5.82897
2.38599	13.8798
2.38799	7.41348
2.38999	9.64524
2.39199	12.7204
2.39399	14.1877
2.39599	12.4359
2.39799	4.41716
2.39999	10.5823
2.40199	6.22883
2.40399	8.33349
2.40599	15.0583
2.40799	7.61483
2.40999	20.1379
2.41199	3.15193
2.41399	7.65919
2.41599	7.19499
2.41799	20.1492
2.41999	6.68724
2.42199	6.58003
2.42399	16.3678
2.42599	31.2517
2.42799	33.3553
2.42999	11.6078
2.43199	5.28262
2.43399	14.1102
2.43599	18.6349
2.43799	13.697
2.43999	26.4729
2.44199	17.8102
2.44399	14.2342
2.44599	9.67889
2.44799	11.0929
2.44999	3.97082
2.45199	4.58425
2.45399	9.87573
2.45599	12.1827
2.45799	9.74086
2.45999	17.2731
2.46199	4.00044
2.46399	6.23446
2.46599	4.3242
2.46799	8.49695
2.46999	12.9861
2.47199	21.514
2.47399	44.8875
2.47599	36.0507
2.47799	24.4562
2.47999	12.3549
2.48199	24.942
2.48399	30.4821
2.48599	25.2487
2.48799	9.15744
2.48999	11.7708
2.49199	17.0695
2.49399	3.99008
2.49599	11.6455
2.49799	22.0587
2.49999	24.177
2.50199	10.926
2.50399	13.4847
2.50599	6.39506
2.50799	3.15871
2.50999	5.39504
2.51199	11.7641
2.51399	2.8173
2.51599	5.52614
2.51799	5.01039
2.51999	7.84605
2.52199	36.6291
2.52399	6.42377
2.52599	15.9569
2.52799	6.69524
2.52999	5.6158
2.53199	12.4771
2.53399	22.598
2.53599	8.06414
2.53799	11.1357
2.53999	15.2503
2.54199	9.39756
2.54399	6.92851
2.54599	6.63236
2.54799	8.1135
2.54999	10.3869
2.55199	25.6813
2.55399	7.82165
2.55599	10.9845
2.55799	12.5004
2.55999	9.82817
2.56199	6.77787
2.56399	15.7252
2.56599	21.675
2.56799	6.55188
2.56999	15.0936
2.57199	11.8432
2.57399	21.8182
2.57599	13.481
2.57799	10.713
2.57999	28.3443
2.58199	30.2719
2.58399	15.4649
2.58599	7.6707
2.58799	6.159
2.58999	9.95983
2.59199	3.22441
2.59399	11.4978
2.59599	7.00641
2.59799	12.5581
2.59999	10.2424
2.60199	9.10354
2.60399	9.89914
2.60599	12.9315
2.60799	7.61034
2.60999	19.4346
2.61199	6.92608
2.61399	9.3272
2.61599	15.2395
2.61799	5.18414
2.61999	3.08117
2.62199	6.26004
2.62399	8.71471
2.62599	7.85605
2.62799	5.38194
2.62999	9.88149
2.63199	34.7476
2.63399	22.1829
2.63599	7.10813
2.63799	29.2506
2.63999	7.98349
2.64199	6.85898
2.64399	19.82
2.64599	24.3099
2.64799	9.88282
2.64999	21.4897
2.65199	16.9408
2.65399	19.5334
2.65599	10.6497
2.65799	15.1915
2.65999	13.5605
2.66199	9.93389
2.66399	9.43931
2.66599	5.50373
2.66799	5.32384
2.66999	3.58488
2.67199	6.78851
2.67399	11.0678
2.67599	21.5695
2.67799	20.2977
2.67999	6.18355
2.68199	13.5803
2.68399	9.6893
2.68599	6.3394
2.68799	4.3095
2.68999	4.49006
2.69199	5.71658
2.69399	4.37126
2.69599	10.2394
2.69799	4.49744
2.69999	14.4851
2.70199	3.8364
2.70399	4.59376
2.70599	6.81094
2.70799	4.79619
2.70999	14.6164
2.71199	6.52866
2.71399	7.85119
2.71599	5.14077
2.71799	2.62534
2.71999	4.55672
2.72199	10.1038
2.72399	23.4818
2.72599	8.9098
2.72799	9.97368
2.72999	23.1062
2.73199	11.3489
2.73399	9.67506
2.73599	7.9197
2.73799	7.29883
2.73999	6.65332
2.74199	5.12528
2.74399	6.71549
2.74599	4.79459
2.74799	3.35177
2.74999	5.44905
2.75199	6.77695
2.75399	5.98247
2.75599	3.66074
2.75799	5.12801
2.75999	7.97586
2.76199	5.32418
2.76399	6.38818
2.76599	3.40233
2.76799	6.20884
2.76999	3.20998
2.77199	1.92214
2.77399	4.96425
2.77599	1.7611
2.77799	5.91642
2.77999	6.42082
2.78199	2.93464
2.78399	9.81616
2.78599	18.4217
2.78799	9.50061
2.78999	8.85636
2.79199	11.3975
2.79399	5.93288
2.79599	7.26739
2.79799	6.07297
2.79999	9.26583
2.80199	5.58904
2.80399	7.21521
2.80599	6.24804
2.80799	5.42144
2.80999	5.24567
2.81199	5.44733
2.81399	3.62501
2.81599	2.82888
2.81799	1.98185
2.81999	5.9129
2.82199	13.6627
2.82399	13.7932
2.82599	7.86494
2.82799	6.3631
2.82999	4.72791
2.83199	4.59141
2.83399	3.42849
2.83599	2.38489
2.83799	5.70564
2.83999	3.47183
2.84199	4.62303
2.84399	6.57099
2.84599	9.23299
2.84799	6.35364
2.84999	5.00334
2.85199	3.11114
2.85399	3.73526
2.85599	4.85014
2.85799	4.8375
2.85999	4.1812
2.86199	4.31164
2.86399	2.65913
2.86599	4.7162
2.86799	3.90208
2.86999	5.88186
2.87199	6.05457
2.87399	6.11895
2.87599	3.54132
2.87799	2.77546
2.87999	2.89602
2.88199	2.4267
2.88399	3.85458
2.88599	1.69607
2.88799	2.38361
2.88999	3.39029
2.89199	3.08077
2.89399	6.89555
2.89599	2.76759
2.89799	9.75527
2.89999	4.02784
2.90199	3.18961
2.90399	2.39214
2.90599	2.04689
2.90799	6.69701
2.90999	2.94444
2.91199	2.65799
2.91399	1.66096
2.91599	2.38668
2.91799	2.73107
2.91999	8.57217
2.92199	10.6502
2.92399	8.95108
2.92599	4.59828
2.92799	4.39077
2.92999	3.53376
2.93199	3.639
2.93399	6.64757
2.93599	3.01187
2.93799	2.54576
2.93999	4.64641
2.94199	7.91728
2.94399	4.81746
2.94599	3.00268
2.94799	3.40499
2.94999	2.15921
2.95199	1.87704
2.95399	2.58565
2.95599	1.98832
2.95799	2.56369
2.95999	2.54627
2.96199	3.96267
2.96399	1.63746
2.96599	3.69627
2.96799	4.36569
2.96999	5.48735
2.97199	2.33043
2.97399	2.75114
2.97599	3.5638
2.97799	3.18666
2.97999	3.80221
2.98199	4.89753
2.98399	3.8597
2.98599	5.57952
2.98799	8.0941
2.98999	9.7854
2.99199	4.79861
2.99399	6.64018
2.99599	4.05888
2.99799	4.70854
2.99999	4.69346
3.00199	3.43903
3.00399	2.3817
3.00599	2.54706
3.00799	2.9605
3.00999	2.67038
3.01199	3.15953
3.01399	3.2401
3.01599	3.76621
3.01799	2.08038
3.01999	2.78031
3.02199	2.28967
3.02399	4.25496
3.02599	3.11028
3.02799	3.48962
3.02999	2.5471
3.03199	1.865
3.03399	2.4288
3.03599	1.67014
3.03799	2.34524
3.03999	2.61266
3.04199	1.70947
3.04399	1.55642
3.04599	1.38182
3.04799	2.02024
3.04999	2.09454
3.05199	1.89029
3.05399	1.902
3.05599	3.47768
3.05799	2.53738
3.05999	2.7997
3.06199	2.06982
3.06399	3.69907
3.06599	2.12256
3.06799	1.21393
3.06999	1.50722
3.07199	3.76176
3.07399	2.94725
3.07599	2.37179
3.07799	4.95744
3.07999	6.47151
3.08199	3.37089
3.08399	2.50501
3.08599	2.16532
3.08799	2.77718
3.08999	3.37667
3.09199	3.06824
3.09399	2.47985
3.09599	2.86828
3.09799	1.37062
3.09999	2.12647
3.10199	2.04701
3.10399	2.1527
3.10599	1.72259
3.10799	3.30937
3.10999	1.96103
3.11199	1.18047
3.11399	3.0967
3.11599	2.21974
3.11799	2.87728
3.11999	2.12384
3.12199	1.3514
3.12399	2.80911
3.12599	2.83181
3.12799	1.7371
3.12999	1.48801
3.13199	1.38976
3.13399	2.21182
3.13599	2.03121
3.13799	2.93159
3.13999	1.13242
3.14199	3.33369
3.14399	1.83596
3.14599	2.04812
3.14799	1.68964
3.14999	1.74658
3.15199	2.75311
3.15399	1.68424
3.15599	1.70567
3.15799	1.49806
3.15999	3.23566
3.16199	3.96098
3.16399	3.47903
3.16599	5.98173
3.16799	5.3933
3.16999	4.12014
3.17199	2.44905
3.17399	1.55565
3.17599	2.07802
3.17799	1.81676
3.17999	2.96716
3.18199	2.35257
3.18399	3.15831
3.18599	2.88436
3.18799	1.9698
3.18999	1.43856
3.19199	1.63291
3.19399	3.53179
3.19599	4.56403
3.19799	2.62154
3.19999	1.78675
3.20199	2.06504
3.20399	3.0589
3.20599	2.3519
3.20799	2.68154
3.20999	2.60521
3.21199	1.52865
3.21399	2.90032
3.21599	7.61049
3.21799	3.7585
3.21999	1.76569
3.22199	2.22221
3.22399	2.42564
3.22599	2.25799
3.22799	1.76598
3.22999	1.4882
3.23199	2.21265
3.23399	2.19815
3.23599	1.41846
3.23799	1.1494
3.23999	1.25021
3.24199	2.12519
3.24399	3.01632
3.24599	2.70453
3.24799	3.18509
3.24999	2.644
3.25199	2.32529
3.25399	2.04122
3.25599	1.87582
3.25799	2.29684
3.25999	2.10069
3.26199	1.31766
3.26399	1.7975
3.26599	1.44418
3.26799	2.84971
3.26999	1.58885
3.27199	1.6995
3.27399	1.87505
3.27599	1.32692
3.27799	1.46627
3.27999	1.37293
3.28199	1.65873
3.28399	1.42619
3.28599	1.63114
3.28799	1.30765
3.28999	1.3833
3.29199	1.87276
3.29399	2.09433
3.29599	2.00797
3.29799	2.4741
3.29999	2.25406
3.30199	2.59627
3.30399	2.78168
3.30599	1.77764
3.30799	1.52419
3.30999	1.57494
3.31199	2.58634
3.31399	5.4859
3.31599	1.46393
3.31799	2.21683
3.31999	1.4407
3.32199	1.99976
3.32399	2.81832
3.32599	2.34034
3.32799	2.72056
3.32999	2.10919
3.33199	1.57509
3.33399	2.18404
3.33599	1.90413
3.33799	1.40289
3.33999	2.85357
3.34199	1.87499
3.34399	1.58481
3.34599	2.18228
3.34799	3.23833
3.34999	2.6645
3.35199	1.67951
3.35399	3.41278
3.35599	1.26979
3.35799	2.52566
3.35999	1.62445
3.36199	1.48401
3.36399	2.34877
3.36599	2.14318
3.36799	3.85614
3.36999	2.37306
3.37199	2.02442
3.37399	2.50662
3.37599	2.60617
3.37799	1.64014
3.37999	2.1366
3.38199	1.6204
3.38399	1.89279
3.38599	1.6188
3.38799	2.19296
3.38999	2.64547
3.39199	2.46152
3.39399	2.0017
3.39599	2.54109
3.39799	2.06894
3.39999	2.83168
3.40199	2.78185
3.40399	3.02642
3.40599	3.17518
3.40799	2.21104
3.40999	1.98337
3.41199	1.90093
3.41399	1.83854
3.41599	2.37158
3.41799	2.94832
3.41999	2.25548
3.42199	2.63808
3.42399	2.01678
3.42599	2.36867
3.42799	2.29376
3.42999	2.21111
3.43199	3.44657
3.43399	2.57158
3.43599	2.34663
3.43799	2.61483
3.43999	4.01337
3.44199	2.79219
3.44399	3.04671
3.44599	3.62179
3.44799	2.07932
3.44999	2.61443
3.45199	3.24651
3.45399	2.28561
3.45599	2.14444
3.45799	2.73387
3.45999	2.55041
3.46199	1.47711
3.46399	2.36844
3.46599	1.94675
3.46799	1.92301
3.46999	2.58413
3.47199	1.96868
3.47399	2.15143
3.47599	1.82323
3.47799	2.65049
3.47999	2.70224
3.48199	2.87676
3.48399	2.46668
3.48599	2.08976
3.48799	1.94143
3.48999	2.44867
3.49199	3.16718
3.49399	2.63789
3.49599	2.83464
3.49799	3.1764
3.49999	2.65024
3.50199	2.13235
3.50399	2.11723
3.50599	3.36265
3.50799	2.29706
3.50999	3.4028
3.51199	1.59137
3.51399	2.59495
3.51599	3.16414
3.51799	2.79822
3.51999	2.92608
3.52199	2.61138
3.52399	2.22331
3.52599	3.54184
3.52799	2.16377
3.52999	2.15372
3.53199	2.5632
3.53399	3.40763
3.53599	3.09817
3.53799	4.54052
3.53999	2.24686
3.54199	3.59216
3.54399	2.79323
3.54599	2.88768
3.54799	3.3788
3.54999	2.36654
3.55199	3.58323
3.55399	6.34518
3.55599	2.79899
3.55799	2.17264
3.55999	2.13643
3.56199	4.19907
3.56399	2.07449
3.56599	2.79084
3.56799	1.69628
3.56999	2.2352
3.57199	2.64637
3.57399	2.43735
3.57599	2.19355
3.57799	3.22111
3.57999	1.83173
3.58199	3.34554
3.58399	2.03957
3.58599	3.09939
3.58799	2.12878
3.58999	2.60109
3.59199	4.55142
3.59399	1.66555
3.59599	2.00511
3.59799	2.39849
3.59999	2.38809
3.60199	2.1498
3.60399	2.55829
3.60599	2.80789
3.60799	3.33136
3.60999	2.4165
3.61199	2.75448
3.61399	2.62747
3.61599	3.03815
3.61799	3.78604
3.61999	2.3896
3.62199	2.57793
3.62399	2.66171
3.62599	3.26088
3.62799	3.37465
3.62999	4.03289
3.63199	3.35323
3.63399	3.56689
3.63599	5.74479
3.63799	2.93101
3.63999	3.3165
3.64199	3.33919
3.64399	3.34777
3.64599	2.67785
3.64799	3.55148
3.64999	3.6222
3.65199	2.41989
3.65399	2.58858
3.65599	2.97823
3.65799	3.79533
3.65999	2.70236
3.66199	3.3841
3.66399	4.0352
3.66599	3.47042
3.66799	4.82881
3.66999	3.03241
3.67199	2.37338
3.67399	4.37885
3.67599	2.29517
3.67799	3.37199
3.67999	2.26331
3.68199	2.70619
3.68399	2.45123
3.68599	3.39929
3.68799	3.01276
3.68999	2.68642
3.69199	4.1069
3.69399	3.32987
3.69599	3.3248
3.69799	2.37154
3.69999	2.88793
3.70199	3.77568
3.70399	2.72386
3.70599	3.42922
3.70799	3.77009
3.70999	2.87136
3.71199	3.06726
3.71399	4.38764
3.71599	3.57688
3.71799	4.34226
3.71999	3.97192
3.72199	4.36936
3.72399	3.28302
3.72599	2.41328
3.72799	3.02757
3.72999	3.29983
3.73199	3.83113
3.73399	3.59134
3.73599	3.93963
3.73799	2.83393
3.73999	3.81579
3.74199	4.90683
3.74399	4.99572
3.74599	2.23415
3.74799	2.79686
3.74999	3.04519
3.75198	3.76469
3.75398	3.6227
3.75598	4.63366
3.75798	3.87439
3.75998	4.0642
3.76198	3.01398
3.76398	3.74711
3.76598	3.41426
3.76798	3.92023
3.76998	3.85874
3.77198	3.63613
3.77398	2.96454
3.77598	3.85215
3.77798	4.00173
3.77998	4.10066
3.78198	5.82553
3.78398	4.26497
3.78598	3.7429
3.78798	3.64073
3.78998	6.43904
3.79198	4.11799
3.79398	2.75345
3.79598	4.68307
3.79798	2.90157
3.79998	3.91125
3.80198	3.32414
3.80398	4.32107
3.80598	5.13796
3.80798	6.44301
3.80998	2.46551
3.81198	2.92021
3.81398	3.37679
3.81598	3.7902
3.81798	2.6454
3.81998	3.57236
3.82198	5.71023
3.82398	3.55728
3.82598	3.23368
3.82798	2.76241
3.82998	3.03205
3.83198	3.39368
3.83398	2.95567
3.83598	3.47415
3.83798	3.54364
3.83998	4.47725
3.84198	3.6394
3.84398	4.22904
3.84598	5.56539
3.84798	2.75225
3.84998	3.84754
3.85198	4.74203
3.85398	6.64709
3.85598	2.55779
3.85798	4.72262
3.85998	3.34246
3.86198	2.60455
3.86398	3.8407
3.86598	3.80016
3.86798	3.19354
3.86998	3.29793
3.87198	3.13949
3.87398	3.7402
3.87598	4.16442
3.87798	3.39274
3.87998	4.12913
3.88198	4.69319
3.88398	4.62671
3.88598	4.71719
3.88798	4.43607
3.88998	5.17577
3.89198	4.25601
3.89398	4.9535
3.89598	5.99674
3.89798	5.70849
3.89998	4.4847
3.90198	4.18207
3.90398	3.42491
3.90598	5.396
3.90798	4.26176
3.90998	5.29266
3.91198	5.87171
3.91398	2.70315
3.91598	3.84121
3.91798	4.17994
3.91998	5.2627
3.92198	3.26235
3.92398	3.59498
3.92598	6.25099
3.92798	3.41063
3.92998	4.4236
3.93198	2.97541
3.93398	4.30762
3.93598	4.33739
3.93798	4.11903
3.93998	4.01042
3.94198	4.20298
3.94398	6.11374
3.94598	3.16765
3.94798	4.13402
3.94998	5.01176
3.95198	4.51983
3.95398	2.98354
3.95598	3.86573
3.95798	4.22921
3.95998	3.38778
3.96198	3.49532
3.96398	4.07487
3.96598	4.20441
3.96798	4.82259
3.96998	5.20587
3.97198	5.48471
3.97398	4.87089
3.97598	4.29264
3.97798	6.77184
3.97998	3.22388
3.98198	4.40127
3.98398	5.89897
3.98598	3.60607
3.98798	4.84155
3.98998	5.70126
3.99198	4.79648
3.99398	4.79283
3.99598	6.53002
[truncated: 8,001 more rows]

## Sheet: 3c_dispersion_dataheavy
X	Y	Z
-1.0101	0	1
-1	0	1
-0.989899	0	1
-0.979798	0	1
-0.969697	0	1
-0.959596	0	1
-0.949495	0	1
-0.939394	0	1
-0.929293	0	1
-0.919192	0	1
-0.909091	0	1
-0.89899	0	1
-0.888889	0	1
-0.878788	0	1
-0.868687	0	1
-0.858586	0	1
-0.848485	0	1
-0.838384	0	1
-0.828283	0	1
-0.818182	0	1
-0.808081	0	1
-0.79798	0	1
-0.787879	0	1
-0.777778	0	1
-0.767677	0	1
-0.757576	0	1
-0.747475	0	1
-0.737374	0	1
-0.727273	0	1
-0.717172	0	1
-0.707071	0	1
-0.69697	0	1
-0.686869	0	1
-0.676768	0	1
-0.666667	0	1
-0.656566	0	1
-0.646465	0	1
-0.636364	0	1
-0.626263	0	1
-0.616162	0	1
-0.606061	0	1
-0.59596	0	1
-0.585859	0	1
-0.575758	0	1
-0.565657	0	1
-0.555556	0	1
-0.545455	0	1
-0.535354	0	1
-0.525253	0	1
-0.515152	0	1
-0.505051	0	1
-0.494949	0	1
-0.484848	0	1
-0.474747	0	1
-0.464646	0	1
-0.454545	0	1
-0.444444	0	1
-0.434343	0	1
-0.424242	0	1
-0.414141	0	1
-0.40404	0	1
-0.393939	0	1
-0.383838	0	1
-0.373737	0	1
-0.363636	0	1
-0.353535	0	1
-0.343434	0	1
-0.333333	0	1
-0.323232	0	1
-0.313131	0	1
-0.30303	0	1
-0.292929	0	1
-0.282828	0	1
-0.272727	0	1
-0.262626	0	1
-0.252525	0	1
-0.242424	0	1
-0.232323	0	1
-0.222222	0	1
-0.212121	0	1
-0.20202	0	1
-0.191919	0	1
-0.181818	0	1
-0.171717	0	1
-0.161616	0	1
-0.151515	0	1
-0.141414	0	1
-0.131313	0	1
-0.121212	0	1
-0.111111	0	1
-0.10101	0	1
-0.0909091	0	1
-0.0808081	0	1
-0.0707071	0	1
-0.0606061	0	1
-0.0505051	0	1
-0.040404	0	1
-0.030303	0	1
-0.020202	0	1
-0.010101	0	1
0	0	1
0.010101	0	1
0.020202	0	1
0.030303	0	1
0.040404	0	1
0.0505051	0	1
0.0606061	0	1
0.0707071	0	1
0.0808081	0	1
0.0909091	0	1
0.10101	0	1
0.111111	0	1
0.121212	0	1
0.131313	0	1
0.141414	0	1
0.151515	0	1
0.161616	0	1
0.171717	0	1
0.181818	0	1
0.191919	0	1
0.20202	0	1
0.212121	0	1
0.222222	0	1
0.232323	0	1
0.242424	0	1
0.252525	0	1
0.262626	0	1
0.272727	0	1
0.282828	0	1
0.292929	0	1
0.30303	0	1
0.313131	0	1
0.323232	0	1
0.333333	0	1
0.343434	0	1
0.353535	0	1
0.363636	0	1
0.373737	0	1
0.383838	0	1
0.393939	0	1
0.40404	0	1
0.414141	0	1
0.424242	0	1
0.434343	0	1
0.444444	0	1
0.454545	0	1
0.464646	0	1
0.474747	0	1
0.484848	0	1
0.494949	0	1
0.505051	0	1
0.515152	0	1
0.525253	0	1
0.535354	0	1
0.545455	0	1
0.555556	0	1
0.565657	0	1
0.575758	0	1
0.585859	0	1
0.59596	0	1
0.606061	0	1
0.616162	0	1
0.626263	0	1
0.636364	0	1
0.646465	0	1
0.656566	0	1
0.666667	0	1
0.676768	0	1
0.686869	0	1
0.69697	0	1
0.707071	0	1
0.717172	0	1
0.727273	0	1
0.737374	0	1
0.747475	0	1
0.757576	0	1
0.767677	0	1
0.777778	0	1
0.787879	0	1
0.79798	0	1
0.808081	0	1
0.818182	0	1
0.828283	0	1
0.838384	0	1
0.848485	0	1
0.858586	0	1
0.868687	0	1
0.878788	0	1
0.888889	0	1
0.89899	0	1
0.909091	0	1
0.919192	0	1
0.929293	0	1
0.939394	0	1
0.949495	0	1
0.959596	0	1
0.969697	0	1
0.979798	0	1
0.989899	0	1
1	0	1
-1.0101	0.0399998	1.01359
-1	0.0399998	1.01234
-0.989899	0.0399998	1.01134
-0.979798	0.0399998	1.01116
-0.969697	0.0399998	1.01193
-0.959596	0.0399998	1.01334
-0.949495	0.0399998	1.01466
-0.939394	0.0399998	1.015
-0.929293	0.0399998	1.01404
-0.919192	0.0399998	1.01254
-0.909091	0.0399998	1.01164
-0.89899	0.0399998	1.01198
-0.888889	0.0399998	1.01353
-0.878788	0.0399998	1.01576
-0.868687	0.0399998	1.01758
-0.858586	0.0399998	1.01775
-0.848485	0.0399998	1.01595
-0.838384	0.0399998	1.01328
-0.828283	0.0399998	1.01134
-0.818182	0.0399998	1.01105
-0.808081	0.0399998	1.01246
-0.79798	0.0399998	1.01505
-0.787879	0.0399998	1.01771
-0.777778	0.0399998	1.01908
-0.767677	0.0399998	1.01864
-0.757576	0.0399998	1.01727
-0.747475	0.0399998	1.01648
-0.737374	0.0399998	1.01717
-0.727273	0.0399998	1.01929
-0.717172	0.0399998	1.02207
-0.707071	0.0399998	1.02405
-0.69697	0.0399998	1.02388
-0.686869	0.0399998	1.02156
-0.676768	0.0399998	1.01874
-0.666667	0.0399998	1.01743
-0.656566	0.0399998	1.01865
-0.646465	0.0399998	1.02217
-0.636364	0.0399998	1.02664
-0.626263	0.0399998	1.02983
-0.616162	0.0399998	1.02979
-0.606061	0.0399998	1.0266
-0.59596	0.0399998	1.02265
-0.585859	0.0399998	1.02094
-0.575758	0.0399998	1.02328
-0.565657	0.0399998	1.02975
-0.555556	0.0399998	1.03857
-0.545455	0.0399998	1.04607
-0.535354	0.0399998	1.04852
-0.525253	0.0399998	1.04506
-0.515152	0.0399998	1.03863
-0.505051	0.0399998	1.03365
-0.494949	0.0399998	1.03328
-0.484848	0.0399998	1.03845
-0.474747	0.0399998	1.04737
-0.464646	0.0399998	1.05564
-0.454545	0.0399998	1.05883
-0.444444	0.0399998	1.05605
-0.434343	0.0399998	1.05078
-0.424242	0.0399998	1.04804
-0.414141	0.0399998	1.05143
-0.40404	0.0399998	1.06204
-0.393939	0.0399998	1.07732
-0.383838	0.0399998	1.0908
-0.373737	0.0399998	1.09572
-0.363636	0.0399998	1.09074
-0.353535	0.0399998	1.08172
-0.343434	0.0399998	1.07752
-0.333333	0.0399998	1.08489
-0.323232	0.0399998	1.10602
-0.313131	0.0399998	1.13646
-0.30303	0.0399998	1.1649
-0.292929	0.0399998	1.17981
-0.282828	0.0399998	1.17866
-0.272727	0.0399998	1.17021
-0.262626	0.0399998	1.16816
-0.252525	0.0399998	1.18333
-0.242424	0.0399998	1.21909
-0.232323	0.0399998	1.26811
-0.222222	0.0399998	1.3129
-0.212121	0.0399998	1.33563
-0.20202	0.0399998	1.33134
-0.191919	0.0399998	1.31295
-0.181818	0.0399998	1.30331
-0.171717	0.0399998	1.32238
-0.161616	0.0399998	1.37905
-0.151515	0.0399998	1.46589
-0.141414	0.0399998	1.5572
-0.131313	0.0399998	1.61997
-0.121212	0.0399998	1.63483
-0.111111	0.0399998	1.60998
-0.10101	0.0399998	1.57668
-0.0909091	0.0399998	1.56967
-0.0808081	0.0399998	1.60702
-0.0707071	0.0399998	1.68066
-0.0606061	0.0399998	1.75753
-0.0505051	0.0399998	1.79062
-0.040404	0.0399998	1.74046
-0.030303	0.0399998	1.60104
-0.020202	0.0399998	1.41694
-0.010101	0.0399998	1.26763
0	0.0399998	1.21286
0.010101	0.0399998	1.26763
0.020202	0.0399998	1.41694
0.030303	0.0399998	1.60104
0.040404	0.0399998	1.74046
0.0505051	0.0399998	1.79062
0.0606061	0.0399998	1.75753
0.0707071	0.0399998	1.68066
0.0808081	0.0399998	1.60702
0.0909091	0.0399998	1.56967
0.10101	0.0399998	1.57668
0.111111	0.0399998	1.60998
0.121212	0.0399998	1.63483
0.131313	0.0399998	1.61997
0.141414	0.0399998	1.5572
0.151515	0.0399998	1.46589
0.161616	0.0399998	1.37905
0.171717	0.0399998	1.32238
0.181818	0.0399998	1.30331
0.191919	0.0399998	1.31295
0.20202	0.0399998	1.33134
0.212121	0.0399998	1.33563
0.222222	0.0399998	1.3129
0.232323	0.0399998	1.26811
0.242424	0.0399998	1.21909
0.252525	0.0399998	1.18333
0.262626	0.0399998	1.16816
0.272727	0.0399998	1.17021
0.282828	0.0399998	1.17866
0.292929	0.0399998	1.17981
0.30303	0.0399998	1.1649
0.313131	0.0399998	1.13646
0.323232	0.0399998	1.10602
0.333333	0.0399998	1.08489
0.343434	0.0399998	1.07752
0.353535	0.0399998	1.08172
0.363636	0.0399998	1.09074
0.373737	0.0399998	1.09572
0.383838	0.0399998	1.0908
0.393939	0.0399998	1.07732
0.40404	0.0399998	1.06204
0.414141	0.0399998	1.05143
0.424242	0.0399998	1.04804
0.434343	0.0399998	1.05078
0.444444	0.0399998	1.05605
0.454545	0.0399998	1.05883
0.464646	0.0399998	1.05564
0.474747	0.0399998	1.04737
0.484848	0.0399998	1.03845
0.494949	0.0399998	1.03328
0.505051	0.0399998	1.03365
0.515152	0.0399998	1.03863
0.525253	0.0399998	1.04506
0.535354	0.0399998	1.04852
0.545455	0.0399998	1.04607
0.555556	0.0399998	1.03857
0.565657	0.0399998	1.02975
0.575758	0.0399998	1.02328
0.585859	0.0399998	1.02094
0.59596	0.0399998	1.02265
0.606061	0.0399998	1.0266
0.616162	0.0399998	1.02979
0.626263	0.0399998	1.02983
0.636364	0.0399998	1.02664
0.646465	0.0399998	1.02217
0.656566	0.0399998	1.01865
0.666667	0.0399998	1.01743
0.676768	0.0399998	1.01874
0.686869	0.0399998	1.02156
0.69697	0.0399998	1.02388
0.707071	0.0399998	1.02405
0.717172	0.0399998	1.02207
0.727273	0.0399998	1.01929
0.737374	0.0399998	1.01717
0.747475	0.0399998	1.01648
0.757576	0.0399998	1.01727
0.767677	0.0399998	1.01864
0.777778	0.0399998	1.01908
0.787879	0.0399998	1.01771
0.79798	0.0399998	1.01505
0.808081	0.0399998	1.01246
0.818182	0.0399998	1.01105
0.828283	0.0399998	1.01134
0.838384	0.0399998	1.01328
0.848485	0.0399998	1.01595
0.858586	0.0399998	1.01775
0.868687	0.0399998	1.01758
0.878788	0.0399998	1.01576
0.888889	0.0399998	1.01353
0.89899	0.0399998	1.01198
0.909091	0.0399998	1.01164
0.919192	0.0399998	1.01254
0.929293	0.0399998	1.01404
0.939394	0.0399998	1.015
0.949495	0.0399998	1.01466
0.959596	0.0399998	1.01334
0.969697	0.0399998	1.01193
0.979798	0.0399998	1.01116
0.989899	0.0399998	1.01134
1	0.0399998	1.01234
-1.0101	0.0799997	1.05484
-1	0.0799997	1.04803
-0.989899	0.0799997	1.04139
-0.979798	0.0799997	1.03857
-0.969697	0.0799997	1.04101
-0.959596	0.0799997	1.04766
-0.949495	0.0799997	1.05483
-0.939394	0.0799997	1.0578
-0.929293	0.0799997	1.05457
-0.919192	0.0799997	1.04763
-0.909091	0.0799997	1.04159
-0.89899	0.0799997	1.03986
-0.888889	0.0799997	1.04371
-0.878788	0.0799997	1.05209
-0.868687	0.0799997	1.06077
-0.858586	0.0799997	1.06397
-0.848485	0.0799997	1.05936
-0.838384	0.0799997	1.05057
-0.828283	0.0799997	1.0436
-0.818182	0.0799997	1.04228
-0.808081	0.0799997	1.04725
-0.79798	0.0799997	1.05655
-0.787879	0.0799997	1.06556
-0.777778	0.0799997	1.0687
-0.767677	0.0799997	1.06377
-0.757576	0.0799997	1.05439
-0.747475	0.0799997	1.04717
-0.737374	0.0799997	1.04698
-0.727273	0.0799997	1.05509
-0.717172	0.0799997	1.06877
-0.707071	0.0799997	1.08124
-0.69697	0.0799997	1.08546
-0.686869	0.0799997	1.0801
-0.676768	0.0799997	1.0707
-0.666667	0.0799997	1.06488
-0.656566	0.0799997	1.0674
-0.646465	0.0799997	1.0789
-0.636364	0.0799997	1.0957
-0.626263	0.0799997	1.10971
-0.616162	0.0799997	1.11295
-0.606061	0.0799997	1.10495
-0.59596	0.0799997	1.0941
-0.585859	0.0799997	1.09105
-0.575758	0.0799997	1.102
-0.565657	0.0799997	1.12682
-0.555556	0.0799997	1.15863
-0.545455	0.0799997	1.18427
-0.535354	0.0799997	1.19089
-0.525253	0.0799997	1.17609
-0.515152	0.0799997	1.15079
-0.505051	0.0799997	1.13119
-0.494949	0.0799997	1.12921
-0.484848	0.0799997	1.14827
-0.474747	0.0799997	1.18085
-0.464646	0.0799997	1.20963
-0.454545	0.0799997	1.21845
-0.444444	0.0799997	1.20535
-0.434343	0.0799997	1.18433
-0.424242	0.0799997	1.1746
-0.414141	0.0799997	1.18975
-0.40404	0.0799997	1.23304
-0.393939	0.0799997	1.29345
-0.383838	0.0799997	1.34586
-0.373737	0.0799997	1.36546
-0.363636	0.0799997	1.34717
-0.353535	0.0799997	1.31144
-0.343434	0.0799997	1.29075
-0.333333	0.0799997	1.3102
-0.323232	0.0799997	1.37624
-0.313131	0.0799997	1.47076
-0.30303	0.0799997	1.55544
-0.292929	0.0799997	1.59566
-0.282828	0.0799997	1.58602
-0.272727	0.0799997	1.55506
-0.262626	0.0799997	1.54659
-0.252525	0.0799997	1.59457
-0.242424	0.0799997	1.70646
-0.232323	0.0799997	1.8554
-0.222222	0.0799997	1.98799
-0.212121	0.0799997	2.05374
-0.20202	0.0799997	2.03794
-0.191919	0.0799997	1.97433
-0.181818	0.0799997	1.92812
-0.171717	0.0799997	1.96018
-0.161616	0.0799997	2.09557
-0.151515	0.0799997	2.30872
-0.141414	0.0799997	2.53068
-0.131313	0.0799997	2.68365
-0.121212	0.0799997	2.72574
-0.111111	0.0799997	2.6764
-0.10101	0.0799997	2.60599
-0.0909091	0.0799997	2.59587
-0.0808081	0.0799997	2.69257
-0.0707071	0.0799997	2.87835
-0.0606061	0.0799997	3.07016
-0.0505051	0.0799997	3.15131
-0.040404	0.0799997	3.02518
-0.030303	0.0799997	2.6731
-0.020202	0.0799997	2.196
-0.010101	0.0799997	1.79468
0	0.0799997	1.64383
0.010101	0.0799997	1.79468
0.020202	0.0799997	2.196
0.030303	0.0799997	2.6731
0.040404	0.0799997	3.02518
0.0505051	0.0799997	3.15131
0.0606061	0.0799997	3.07016
0.0707071	0.0799997	2.87835
0.0808081	0.0799997	2.69257
0.0909091	0.0799997	2.59587
0.10101	0.0799997	2.60599
0.111111	0.0799997	2.6764
0.121212	0.0799997	2.72574
0.131313	0.0799997	2.68365
0.141414	0.0799997	2.53068
0.151515	0.0799997	2.30872
0.161616	0.0799997	2.09557
0.171717	0.0799997	1.96018
0.181818	0.0799997	1.92812
0.191919	0.0799997	1.97433
0.20202	0.0799997	2.03794
0.212121	0.0799997	2.05374
0.222222	0.0799997	1.98799
0.232323	0.0799997	1.8554
0.242424	0.0799997	1.70646
0.252525	0.0799997	1.59457
0.262626	0.0799997	1.54659
0.272727	0.0799997	1.55506
0.282828	0.0799997	1.58602
0.292929	0.0799997	1.59566
0.30303	0.0799997	1.55544
0.313131	0.0799997	1.47076
0.323232	0.0799997	1.37624
0.333333	0.0799997	1.3102
0.343434	0.0799997	1.29075
0.353535	0.0799997	1.31144
0.363636	0.0799997	1.34717
0.373737	0.0799997	1.36546
0.383838	0.0799997	1.34586
0.393939	0.0799997	1.29345
0.40404	0.0799997	1.23304
0.414141	0.0799997	1.18975
0.424242	0.0799997	1.1746
0.434343	0.0799997	1.18433
0.444444	0.0799997	1.20535
0.454545	0.0799997	1.21845
0.464646	0.0799997	1.20963
0.474747	0.0799997	1.18085
0.484848	0.0799997	1.14827
0.494949	0.0799997	1.12921
0.505051	0.0799997	1.13119
0.515152	0.0799997	1.15079
0.525253	0.0799997	1.17609
0.535354	0.0799997	1.19089
0.545455	0.0799997	1.18427
0.555556	0.0799997	1.15863
0.565657	0.0799997	1.12682
0.575758	0.0799997	1.102
0.585859	0.0799997	1.09105
0.59596	0.0799997	1.0941
0.606061	0.0799997	1.10495
0.616162	0.0799997	1.11295
0.626263	0.0799997	1.10971
0.636364	0.0799997	1.0957
0.646465	0.0799997	1.0789
0.656566	0.0799997	1.0674
0.666667	0.0799997	1.06488
0.676768	0.0799997	1.0707
0.686869	0.0799997	1.0801
0.69697	0.0799997	1.08546
0.707071	0.0799997	1.08124
0.717172	0.0799997	1.06877
0.727273	0.0799997	1.05509
0.737374	0.0799997	1.04698
0.747475	0.0799997	1.04717
0.757576	0.0799997	1.05439
0.767677	0.0799997	1.06377
0.777778	0.0799997	1.0687
0.787879	0.0799997	1.06556
0.79798	0.0799997	1.05655
0.808081	0.0799997	1.04725
0.818182	0.0799997	1.04228
0.828283	0.0799997	1.0436
0.838384	0.0799997	1.05057
0.848485	0.0799997	1.05936
0.858586	0.0799997	1.06397
0.868687	0.0799997	1.06077
0.878788	0.0799997	1.05209
0.888889	0.0799997	1.04371
0.89899	0.0799997	1.03986
0.909091	0.0799997	1.04159
0.919192	0.0799997	1.04763
0.929293	0.0799997	1.05457
0.939394	0.0799997	1.0578
0.949495	0.0799997	1.05483
0.959596	0.0799997	1.04766
0.969697	0.0799997	1.04101
0.979798	0.0799997	1.03857
0.989899	0.0799997	1.04139
1	0.0799997	1.04803
-1.0101	0.12	1.12583
-1	0.12	1.11233
-0.989899	0.12	1.09844
-0.979798	0.12	1.0919
-0.969697	0.12	1.09592
-0.959596	0.12	1.10904
-0.949495	0.12	1.12414
-0.939394	0.12	1.13112
-0.929293	0.12	1.1252
-0.919192	0.12	1.11164
-0.909091	0.12	1.10061
-0.89899	0.12	1.09902
-0.888889	0.12	1.10832
-0.878788	0.12	1.12539
-0.868687	0.12	1.14181
-0.858586	0.12	1.14693
-0.848485	0.12	1.13707
-0.838384	0.12	1.11999
-0.828283	0.12	1.10775
-0.818182	0.12	1.10752
-0.808081	0.12	1.11969
-0.79798	0.12	1.13937
-0.787879	0.12	1.15649
-0.777778	0.12	1.15998
-0.767677	0.12	1.14696
-0.757576	0.12	1.12711
-0.747475	0.12	1.11547
-0.737374	0.12	1.12116
-0.727273	0.12	1.14392
-0.717172	0.12	1.17507
-0.707071	0.12	1.19894
-0.69697	0.12	1.20135
-0.686869	0.12	1.1813
-0.676768	0.12	1.15295
-0.666667	0.12	1.13494
-0.656566	0.12	1.13868
-0.646465	0.12	1.16489
-0.636364	0.12	1.20342
-0.626263	0.12	1.23464
-0.616162	0.12	1.2405
-0.606061	0.12	1.21991
-0.59596	0.12	1.19086
-0.585859	0.12	1.17641
-0.575758	0.12	1.1903
-0.565657	0.12	1.23299
-0.555556	0.12	1.29071
-0.545455	0.12	1.33677
-0.535354	0.12	1.34585
-0.525253	0.12	1.315
-0.515152	0.12	1.26914
-0.505051	0.12	1.24257
-0.494949	0.12	1.25604
-0.484848	0.12	1.30931
-0.474747	0.12	1.38219
-0.464646	0.12	1.44049
-0.454545	0.12	1.45512
-0.444444	0.12	1.42399
-0.434343	0.12	1.3759
-0.424242	0.12	1.35216
-0.414141	0.12	1.38173
-0.40404	0.12	1.46676
-0.393939	0.12	1.57851
-0.383838	0.12	1.66796
-0.373737	0.12	1.69457
-0.363636	0.12	1.65526
-0.353535	0.12	1.59044
-0.343434	0.12	1.56109
-0.333333	0.12	1.6146
-0.323232	0.12	1.75854
-0.313131	0.12	1.94869
-0.30303	0.12	2.1086
-0.292929	0.12	2.17869
-0.282828	0.12	2.15609
-0.272727	0.12	2.09734
-0.262626	0.12	2.08456
-0.252525	0.12	2.17838
-0.242424	0.12	2.38285
-0.232323	0.12	2.63648
-0.222222	0.12	2.84007
-0.212121	0.12	2.91285
-0.20202	0.12	2.84254
-0.191919	0.12	2.69877
-0.181818	0.12	2.60069
-0.171717	0.12	2.6585
-0.161616	0.12	2.91836
-0.151515	0.12	3.32627
-0.141414	0.12	3.74204
-0.131313	0.12	4.01418
-0.121212	0.12	4.0654
-0.111111	0.12	3.93613
-0.10101	0.12	3.76344
-0.0909091	0.12	3.70521
-0.0808081	0.12	3.85166
-0.0707071	0.12	4.17321
-0.0606061	0.12	4.52583
-0.0505051	0.12	4.70857
-0.040404	0.12	4.55163
-0.030303	0.12	4.00932
-0.020202	0.12	3.22912
-0.010101	0.12	2.53644
0	0.12	2.26296
0.010101	0.12	2.53644
0.020202	0.12	3.22912
0.030303	0.12	4.00932
0.040404	0.12	4.55163
0.0505051	0.12	4.70857
0.0606061	0.12	4.52583
0.0707071	0.12	4.17321
0.0808081	0.12	3.85166
0.0909091	0.12	3.70521
0.10101	0.12	3.76344
0.111111	0.12	3.93613
0.121212	0.12	4.0654
0.131313	0.12	4.01418
0.141414	0.12	3.74204
0.151515	0.12	3.32627
0.161616	0.12	2.91836
0.171717	0.12	2.6585
0.181818	0.12	2.60069
0.191919	0.12	2.69877
0.20202	0.12	2.84254
0.212121	0.12	2.91285
0.222222	0.12	2.84007
0.232323	0.12	2.63648
0.242424	0.12	2.38285
0.252525	0.12	2.17838
0.262626	0.12	2.08456
0.272727	0.12	2.09734
0.282828	0.12	2.15609
0.292929	0.12	2.17869
0.30303	0.12	2.1086
0.313131	0.12	1.94869
0.323232	0.12	1.75854
0.333333	0.12	1.6146
0.343434	0.12	1.56109
0.353535	0.12	1.59044
0.363636	0.12	1.65526
0.373737	0.12	1.69457
0.383838	0.12	1.66796
0.393939	0.12	1.57851
0.40404	0.12	1.46676
0.414141	0.12	1.38173
0.424242	0.12	1.35216
0.434343	0.12	1.3759
0.444444	0.12	1.42399
0.454545	0.12	1.45512
0.464646	0.12	1.44049
0.474747	0.12	1.38219
0.484848	0.12	1.30931
0.494949	0.12	1.25604
0.505051	0.12	1.24257
0.515152	0.12	1.26914
0.525253	0.12	1.315
0.535354	0.12	1.34585
0.545455	0.12	1.33677
0.555556	0.12	1.29071
0.565657	0.12	1.23299
0.575758	0.12	1.1903
0.585859	0.12	1.17641
0.59596	0.12	1.19086
0.606061	0.12	1.21991
0.616162	0.12	1.2405
0.626263	0.12	1.23464
0.636364	0.12	1.20342
0.646465	0.12	1.16489
0.656566	0.12	1.13868
0.666667	0.12	1.13494
0.676768	0.12	1.15295
0.686869	0.12	1.1813
0.69697	0.12	1.20135
0.707071	0.12	1.19894
0.717172	0.12	1.17507
0.727273	0.12	1.14392
0.737374	0.12	1.12116
0.747475	0.12	1.11547
0.757576	0.12	1.12711
0.767677	0.12	1.14696
0.777778	0.12	1.15998
0.787879	0.12	1.15649
0.79798	0.12	1.13937
0.808081	0.12	1.11969
0.818182	0.12	1.10752
0.828283	0.12	1.10775
0.838384	0.12	1.11999
0.848485	0.12	1.13707
0.858586	0.12	1.14693
0.868687	0.12	1.14181
0.878788	0.12	1.12539
0.888889	0.12	1.10832
0.89899	0.12	1.09902
0.909091	0.12	1.10061
0.919192	0.12	1.11164
0.929293	0.12	1.1252
0.939394	0.12	1.13112
0.949495	0.12	1.12414
0.959596	0.12	1.10904
0.969697	0.12	1.09592
0.979798	0.12	1.0919
0.989899	0.12	1.09844
1	0.12	1.11233
-1.0101	0.159999	1.21264
-1	0.159999	1.18155
-0.989899	0.159999	1.15253
-0.979798	0.159999	1.14257
-0.969697	0.159999	1.157
-0.959596	0.159999	1.19037
-0.949495	0.159999	1.2255
-0.939394	0.159999	1.23975
-0.929293	0.159999	1.22262
-0.919192	0.159999	1.18595
-0.909091	0.159999	1.15403
-0.89899	0.159999	1.14542
-0.888889	0.159999	1.16573
-0.878788	0.159999	1.208
-0.868687	0.159999	1.25097
-0.858586	0.159999	1.26778
-0.848485	0.159999	1.24739
-0.838384	0.159999	1.20506
-0.828283	0.159999	1.1685
-0.818182	0.159999	1.15722
-0.808081	0.159999	1.17621
-0.79798	0.159999	1.21758
-0.787879	0.159999	1.25996
-0.777778	0.159999	1.27744
-0.767677	0.159999	1.2592
-0.757576	0.159999	1.22002
-0.747475	0.159999	1.18864
-0.737374	0.159999	1.18693
-0.727273	0.159999	1.2207
-0.717172	0.159999	1.27745
-0.707071	0.159999	1.32696
-0.69697	0.159999	1.33945
-0.686869	0.159999	1.30998
-0.676768	0.159999	1.26263
-0.666667	0.159999	1.23126
-0.656566	0.159999	1.23832
-0.646465	0.159999	1.28799
-0.636364	0.159999	1.36315
-0.626263	0.159999	1.42576
-0.616162	0.159999	1.43956
-0.606061	0.159999	1.40013
-0.59596	0.159999	1.33927
-0.585859	0.159999	1.30056
-0.575758	0.159999	1.31357
-0.565657	0.159999	1.38492
-0.555556	0.159999	1.49169
-0.545455	0.159999	1.58195
-0.535354	0.159999	1.60489
-0.525253	0.159999	1.55102
-0.515152	0.159999	1.46236
-0.505051	0.159999	1.40105
-0.494949	0.159999	1.40956
-0.484848	0.159999	1.49538
-0.474747	0.159999	1.62603
-0.464646	0.159999	1.73723
-0.454545	0.159999	1.77283
-0.444444	0.159999	1.72621
-0.434343	0.159999	1.64606
-0.424242	0.159999	1.60316
-0.414141	0.159999	1.64893
-0.40404	0.159999	1.79237
-0.393939	0.159999	1.98764
-0.383838	0.159999	2.14725
-0.373737	0.159999	2.19472
-0.363636	0.159999	2.11915
-0.353535	0.159999	1.98921
-0.343434	0.159999	1.91344
-0.333333	0.159999	1.97527
-0.323232	0.159999	2.18844
-0.313131	0.159999	2.48232
-0.30303	0.159999	2.73263
-0.292929	0.159999	2.83858
-0.282828	0.159999	2.78879
-0.272727	0.159999	2.66988
-0.262626	0.159999	2.6162
-0.252525	0.159999	2.73513
-0.242424	0.159999	3.04637
-0.232323	0.159999	3.4584
-0.222222	0.159999	3.80948
-0.212121	0.159999	3.96045
-0.20202	0.159999	3.87983
-0.191919	0.159999	3.67087
-0.181818	0.159999	3.5217
-0.171717	0.159999	3.60428
-0.161616	0.159999	3.98507
-0.151515	0.159999	4.58284
-0.141414	0.159999	5.19201
-0.131313	0.159999	5.58572
-0.121212	0.159999	5.64246
-0.111111	0.159999	5.41726
-0.10101	0.159999	5.11614
-0.0909091	0.159999	4.98344
-0.0808081	0.159999	5.1652
-0.0707071	0.159999	5.62654
-0.0606061	0.159999	6.15675
-0.0505051	0.159999	6.45375
-0.040404	0.159999	6.25612
-0.030303	0.159999	5.48305
-0.020202	0.159999	4.33941
-0.010101	0.159999	3.30199
0	0.159999	2.88479
0.010101	0.159999	3.30199
0.020202	0.159999	4.33941
0.030303	0.159999	5.48305
0.040404	0.159999	6.25612
0.0505051	0.159999	6.45375
0.0606061	0.159999	6.15675
0.0707071	0.159999	5.62654
0.0808081	0.159999	5.1652
0.0909091	0.159999	4.98344
0.10101	0.159999	5.11614
0.111111	0.159999	5.41726
0.121212	0.159999	5.64246
0.131313	0.159999	5.58572
0.141414	0.159999	5.19201
0.151515	0.159999	4.58284
0.161616	0.159999	3.98507
0.171717	0.159999	3.60428
0.181818	0.159999	3.5217
0.191919	0.159999	3.67087
0.20202	0.159999	3.87983
0.212121	0.159999	3.96045
0.222222	0.159999	3.80948
0.232323	0.159999	3.4584
0.242424	0.159999	3.04637
0.252525	0.159999	2.73513
0.262626	0.159999	2.6162
0.272727	0.159999	2.66988
0.282828	0.159999	2.78879
0.292929	0.159999	2.83858
0.30303	0.159999	2.73263
0.313131	0.159999	2.48232
0.323232	0.159999	2.18844
0.333333	0.159999	1.97527
0.343434	0.159999	1.91344
0.353535	0.159999	1.98921
0.363636	0.159999	2.11915
0.373737	0.159999	2.19472
0.383838	0.159999	2.14725
0.393939	0.159999	1.98764
0.40404	0.159999	1.79237
0.414141	0.159999	1.64893
0.424242	0.159999	1.60316
0.434343	0.159999	1.64606
0.444444	0.159999	1.72621
0.454545	0.159999	1.77283
0.464646	0.159999	1.73723
0.474747	0.159999	1.62603
0.484848	0.159999	1.49538
0.494949	0.159999	1.40956
0.505051	0.159999	1.40105
0.515152	0.159999	1.46236
0.525253	0.159999	1.55102
0.535354	0.159999	1.60489
0.545455	0.159999	1.58195
0.555556	0.159999	1.49169
0.565657	0.159999	1.38492
0.575758	0.159999	1.31357
0.585859	0.159999	1.30056
0.59596	0.159999	1.33927
0.606061	0.159999	1.40013
0.616162	0.159999	1.43956
0.626263	0.159999	1.42576
0.636364	0.159999	1.36315
0.646465	0.159999	1.28799
0.656566	0.159999	1.23832
0.666667	0.159999	1.23126
0.676768	0.159999	1.26263
0.686869	0.159999	1.30998
0.69697	0.159999	1.33945
0.707071	0.159999	1.32696
0.717172	0.159999	1.27745
0.727273	0.159999	1.2207
0.737374	0.159999	1.18693
0.747475	0.159999	1.18864
0.757576	0.159999	1.22002
0.767677	0.159999	1.2592
0.777778	0.159999	1.27744
0.787879	0.159999	1.25996
0.79798	0.159999	1.21758
0.808081	0.159999	1.17621
0.818182	0.159999	1.15722
0.828283	0.159999	1.1685
0.838384	0.159999	1.20506
0.848485	0.159999	1.24739
0.858586	0.159999	1.26778
0.868687	0.159999	1.25097
0.878788	0.159999	1.208
0.888889	0.159999	1.16573
0.89899	0.159999	1.14542
0.909091	0.159999	1.15403
0.919192	0.159999	1.18595
0.929293	0.159999	1.22262
0.939394	0.159999	1.23975
0.949495	0.159999	1.2255
0.959596	0.159999	1.19037
0.969697	0.159999	1.157
0.979798	0.159999	1.14257
0.989899	0.159999	1.15253
1	0.159999	1.18155
-1.0101	0.199999	1.34817
-1	0.199999	1.2913
-0.989899	0.199999	1.23523
-0.979798	0.199999	1.21151
-0.969697	0.199999	1.23194
-0.959596	0.199999	1.28856
-0.949495	0.199999	1.35091
-0.939394	0.199999	1.37905
-0.929293	0.199999	1.35545
-0.919192	0.199999	1.30077
-0.909091	0.199999	1.25506
-0.89899	0.199999	1.24712
-0.888889	0.199999	1.28514
-0.878788	0.199999	1.35752
-0.868687	0.199999	1.42691
-0.858586	0.199999	1.44698
-0.848485	0.199999	1.40143
-0.838384	0.199999	1.32062
-0.828283	0.199999	1.2554
-0.818182	0.199999	1.23916
-0.808081	0.199999	1.27901
-0.79798	0.199999	1.35987
-0.787879	0.199999	1.44124
-0.777778	0.199999	1.47452
-0.767677	0.199999	1.43983
-0.757576	0.199999	1.36443
-0.747475	0.199999	1.30203
-0.737374	0.199999	1.29364
-0.727273	0.199999	1.35017
-0.717172	0.199999	1.44906
-0.707071	0.199999	1.53559
-0.69697	0.199999	1.55661
-0.686869	0.199999	1.50258
-0.676768	0.199999	1.41405
-0.666667	0.199999	1.34969
-0.656566	0.199999	1.35014
-0.646465	0.199999	1.42555
-0.636364	0.199999	1.54689
-0.626263	0.199999	1.64626
-0.616162	0.199999	1.66121
-0.606061	0.199999	1.58692
-0.59596	0.199999	1.48039
-0.585859	0.199999	1.414
-0.575758	0.199999	1.43124
-0.565657	0.199999	1.54201
-0.555556	0.199999	1.714
-0.545455	0.199999	1.86399
-0.535354	0.199999	1.90666
-0.525253	0.199999	1.82408
-0.515152	0.199999	1.68527
-0.505051	0.199999	1.59459
-0.494949	0.199999	1.6202
-0.484848	0.199999	1.76933
-0.474747	0.199999	1.98642
-0.464646	0.199999	2.16717
-0.454545	0.199999	2.22104
-0.444444	0.199999	2.13594
-0.434343	0.199999	1.98955
-0.424242	0.199999	1.89899
-0.414141	0.199999	1.95052
-0.40404	0.199999	2.15758
-0.393939	0.199999	2.44554
-0.383838	0.199999	2.67924
-0.373737	0.199999	2.7442
-0.363636	0.199999	2.6256
-0.353535	0.199999	2.42706
-0.343434	0.199999	2.31052
-0.333333	0.199999	2.39722
-0.323232	0.199999	2.69863
-0.313131	0.199999	3.09806
-0.30303	0.199999	3.4076
-0.292929	0.199999	3.48922
-0.282828	0.199999	3.35019
-0.272727	0.199999	3.14669
-0.262626	0.199999	3.09281
-0.252525	0.199999	3.33714
-0.242424	0.199999	3.88211
-0.232323	0.199999	4.5637
-0.222222	0.199999	5.11745
-0.212121	0.199999	5.32099
-0.20202	0.199999	5.12539
-0.191919	0.199999	4.69817
-0.181818	0.199999	4.34868
-0.171717	0.199999	4.36996
-0.161616	0.199999	4.88236
-0.151515	0.199999	5.75191
-0.141414	0.199999	6.64078
-0.131313	0.199999	7.18724
-0.121212	0.199999	7.2052
-0.111111	0.199999	6.79062
-0.10101	0.199999	6.2781
-0.0909091	0.199999	6.0636
-0.0808081	0.199999	6.38839
-0.0707071	0.199999	7.20157
-0.0606061	0.199999	8.16405
-0.0505051	0.199999	8.78861
-0.040404	0.199999	8.65266
-0.030303	0.199999	7.61589
-0.020202	0.199999	5.98083
-0.010101	0.199999	4.47053
0	0.199999	3.86155
0.010101	0.199999	4.47053
0.020202	0.199999	5.98083
0.030303	0.199999	7.61589
0.040404	0.199999	8.65266
0.0505051	0.199999	8.78861
0.0606061	0.199999	8.16405
0.0707071	0.199999	7.20157
0.0808081	0.199999	6.38839
0.0909091	0.199999	6.0636
0.10101	0.199999	6.2781
0.111111	0.199999	6.79062
0.121212	0.199999	7.2052
0.131313	0.199999	7.18724
0.141414	0.199999	6.64078
0.151515	0.199999	5.75191
0.161616	0.199999	4.88236
0.171717	0.199999	4.36996
0.181818	0.199999	4.34868
0.191919	0.199999	4.69817
0.20202	0.199999	5.12539
0.212121	0.199999	5.32099
0.222222	0.199999	5.11745
0.232323	0.199999	4.5637
0.242424	0.199999	3.88211
0.252525	0.199999	3.33714
0.262626	0.199999	3.09281
0.272727	0.199999	3.14669
0.282828	0.199999	3.35019
0.292929	0.199999	3.48922
0.30303	0.199999	3.4076
0.313131	0.199999	3.09806
0.323232	0.199999	2.69863
0.333333	0.199999	2.39722
0.343434	0.199999	2.31052
0.353535	0.199999	2.42706
0.363636	0.199999	2.6256
0.373737	0.199999	2.7442
0.383838	0.199999	2.67924
0.393939	0.199999	2.44554
0.40404	0.199999	2.15758
0.414141	0.199999	1.95052
0.424242	0.199999	1.89899
0.434343	0.199999	1.98955
0.444444	0.199999	2.13594
0.454545	0.199999	2.22104
0.464646	0.199999	2.16717
0.474747	0.199999	1.98642
0.484848	0.199999	1.76933
0.494949	0.199999	1.6202
0.505051	0.199999	1.59459
0.515152	0.199999	1.68527
0.525253	0.199999	1.82408
0.535354	0.199999	1.90666
0.545455	0.199999	1.86399
0.555556	0.199999	1.714
0.565657	0.199999	1.54201
0.575758	0.199999	1.43124
0.585859	0.199999	1.414
0.59596	0.199999	1.48039
0.606061	0.199999	1.58692
0.616162	0.199999	1.66121
0.626263	0.199999	1.64626
0.636364	0.199999	1.54689
0.646465	0.199999	1.42555
0.656566	0.199999	1.35014
0.666667	0.199999	1.34969
0.676768	0.199999	1.41405
0.686869	0.199999	1.50258
0.69697	0.199999	1.55661
0.707071	0.199999	1.53559
0.717172	0.199999	1.44906
0.727273	0.199999	1.35017
0.737374	0.199999	1.29364
0.747475	0.199999	1.30203
0.757576	0.199999	1.36443
0.767677	0.199999	1.43983
0.777778	0.199999	1.47452
0.787879	0.199999	1.44124
0.79798	0.199999	1.35987
0.808081	0.199999	1.27901
0.818182	0.199999	1.23916
0.828283	0.199999	1.2554
0.838384	0.199999	1.32062
0.848485	0.199999	1.40143
0.858586	0.199999	1.44698
0.868687	0.199999	1.42691
0.878788	0.199999	1.35752
0.888889	0.199999	1.28514
0.89899	0.199999	1.24712
0.909091	0.199999	1.25506
0.919192	0.199999	1.30077
0.929293	0.199999	1.35545
0.939394	0.199999	1.37905
0.949495	0.199999	1.35091
0.959596	0.199999	1.28856
0.969697	0.199999	1.23194
0.979798	0.199999	1.21151
0.989899	0.199999	1.23523
1	0.199999	1.2913
-1.0101	0.239999	1.56934
-1	0.239999	1.45668
-0.989899	0.239999	1.34937
-0.979798	0.239999	1.30942
-0.969697	0.239999	1.35646
-0.959596	0.239999	1.47272
-0.949495	0.239999	1.59476
-0.939394	0.239999	1.64037
-0.929293	0.239999	1.57467
-0.919192	0.239999	1.44128
-0.909091	0.239999	1.32614
-0.89899	0.239999	1.29242
-0.888889	0.239999	1.36082
-0.878788	0.239999	1.51184
-0.868687	0.239999	1.66607
-0.858586	0.239999	1.72342
-0.848485	0.239999	1.64646
-0.838384	0.239999	1.49258
-0.828283	0.239999	1.36412
-0.818182	0.239999	1.32918
-0.808081	0.239999	1.40236
-0.79798	0.239999	1.55569
-0.787879	0.239999	1.70806
-0.777778	0.239999	1.76324
-0.767677	0.239999	1.68414
-0.757576	0.239999	1.52701
-0.747475	0.239999	1.40004
-0.737374	0.239999	1.38045
-0.727273	0.239999	1.48574
-0.717172	0.239999	1.67499
-0.707071	0.239999	1.84181
-0.69697	0.239999	1.88089
-0.686869	0.239999	1.77218
-0.676768	0.239999	1.59535
-0.666667	0.239999	1.46936
-0.656566	0.239999	1.47297
-0.646465	0.239999	1.62115
-0.636364	0.239999	1.85774
-0.626263	0.239999	2.05433
-0.616162	0.239999	2.09163
-0.606061	0.239999	1.954
-0.59596	0.239999	1.74262
-0.585859	0.239999	1.59928
-0.575758	0.239999	1.6152
-0.565657	0.239999	1.80751
-0.555556	0.239999	2.1063
-0.545455	0.239999	2.35533
-0.535354	0.239999	2.40843
-0.525253	0.239999	2.2433
-0.515152	0.239999	1.98952
-0.505051	0.239999	1.83897
-0.494949	0.239999	1.91458
-0.484848	0.239999	2.22023
-0.474747	0.239999	2.63694
-0.464646	0.239999	2.96395
-0.454545	0.239999	3.04118
-0.444444	0.239999	2.85597
-0.434343	0.239999	2.5545
-0.424242	0.239999	2.34995
-0.414141	0.239999	2.4008
-0.40404	0.239999	2.73695
-0.393939	0.239999	3.21839
-0.383838	0.239999	3.58982
-0.373737	0.239999	3.6428
-0.363636	0.239999	3.3592
-0.353535	0.239999	2.94271
-0.343434	0.239999	2.70194
-0.333333	0.239999	2.8544
-0.323232	0.239999	3.41411
-0.313131	0.239999	4.16678
-0.30303	0.239999	4.75803
-0.292929	0.239999	4.9116
-0.282828	0.239999	4.60709
-0.272727	0.239999	4.10113
-0.262626	0.239999	3.78531
-0.252525	0.239999	3.96531
-0.242424	0.239999	4.68655
-0.232323	0.239999	5.68526
-0.222222	0.239999	6.51509
-0.212121	0.239999	6.79519
-0.20202	0.239999	6.43185
-0.191919	0.239999	5.69511
-0.181818	0.239999	5.09761
-0.171717	0.239999	5.1219
-0.161616	0.239999	5.95105
-0.151515	0.239999	7.34484
-0.141414	0.239999	8.73583
-0.131313	0.239999	9.52956
-0.121212	0.239999	9.43502
-0.111111	0.239999	8.64015
-0.10101	0.239999	7.73426
-0.0909091	0.239999	7.40105
-0.0808081	0.239999	8.04372
-0.0707071	0.239999	9.55171
-0.0606061	0.239999	11.3188
-0.0505051	0.239999	12.4914
-0.040404	0.239999	12.3335
-0.030303	0.239999	10.5963
-0.020202	0.239999	7.79096
-0.010101	0.239999	5.16113
0	0.239999	4.08815
0.010101	0.239999	5.16113
0.020202	0.239999	7.79096
0.030303	0.239999	10.5963
0.040404	0.239999	12.3335
0.0505051	0.239999	12.4914
0.0606061	0.239999	11.3188
0.0707071	0.239999	9.55171
0.0808081	0.239999	8.04372
0.0909091	0.239999	7.40105
0.10101	0.239999	7.73426
0.111111	0.239999	8.64015
0.121212	0.239999	9.43502
0.131313	0.239999	9.52956
0.141414	0.239999	8.73583
0.151515	0.239999	7.34484
0.161616	0.239999	5.95105
0.171717	0.239999	5.1219
0.181818	0.239999	5.09761
0.191919	0.239999	5.69511
0.20202	0.239999	6.43185
0.212121	0.239999	6.79519
0.222222	0.239999	6.51509
0.232323	0.239999	5.68526
0.242424	0.239999	4.68655
0.252525	0.239999	3.96531
0.262626	0.239999	3.78531
0.272727	0.239999	4.10113
0.282828	0.239999	4.60709
0.292929	0.239999	4.9116
0.30303	0.239999	4.75803
0.313131	0.239999	4.16678
0.323232	0.239999	3.41411
0.333333	0.239999	2.8544
0.343434	0.239999	2.70194
0.353535	0.239999	2.94271
0.363636	0.239999	3.3592
0.373737	0.239999	3.6428
0.383838	0.239999	3.58982
0.393939	0.239999	3.21839
0.40404	0.239999	2.73695
0.414141	0.239999	2.4008
0.424242	0.239999	2.34995
0.434343	0.239999	2.5545
0.444444	0.239999	2.85597
0.454545	0.239999	3.04118
0.464646	0.239999	2.96395
0.474747	0.239999	2.63694
0.484848	0.239999	2.22023
0.494949	0.239999	1.91458
0.505051	0.239999	1.83897
0.515152	0.239999	1.98952
0.525253	0.239999	2.2433
0.535354	0.239999	2.40843
0.545455	0.239999	2.35533
0.555556	0.239999	2.1063
0.565657	0.239999	1.80751
0.575758	0.239999	1.6152
0.585859	0.239999	1.59928
0.59596	0.239999	1.74262
0.606061	0.239999	1.954
0.616162	0.239999	2.09163
0.626263	0.239999	2.05433
0.636364	0.239999	1.85774
0.646465	0.239999	1.62115
0.656566	0.239999	1.47297
0.666667	0.239999	1.46936
0.676768	0.239999	1.59535
0.686869	0.239999	1.77218
0.69697	0.239999	1.88089
0.707071	0.239999	1.84181
0.717172	0.239999	1.67499
0.727273	0.239999	1.48574
0.737374	0.239999	1.38045
0.747475	0.239999	1.40004
0.757576	0.239999	1.52701
0.767677	0.239999	1.68414
0.777778	0.239999	1.76324
0.787879	0.239999	1.70806
0.79798	0.239999	1.55569
0.808081	0.239999	1.40236
0.818182	0.239999	1.32918
0.828283	0.239999	1.36412
0.838384	0.239999	1.49258
0.848485	0.239999	1.64646
0.858586	0.239999	1.72342
0.868687	0.239999	1.66607
0.878788	0.239999	1.51184
0.888889	0.239999	1.36082
0.89899	0.239999	1.29242
0.909091	0.239999	1.32614
0.919192	0.239999	1.44128
0.929293	0.239999	1.57467
0.939394	0.239999	1.64037
0.949495	0.239999	1.59476
0.959596	0.239999	1.47272
0.969697	0.239999	1.35646
0.979798	0.239999	1.30942
0.989899	0.239999	1.34937
1	0.239999	1.45668
-1.0101	0.279999	2.54736
-1	0.279999	2.10353
-0.989899	0.279999	1.66001
-0.979798	0.279999	1.46248
-0.969697	0.279999	1.57258
-0.959596	0.279999	1.96282
-0.949495	0.279999	2.4199
-0.939394	0.279999	2.63158
-0.929293	0.279999	2.45093
-0.919192	0.279999	2.00476
-0.909091	0.279999	1.59867
-0.89899	0.279999	1.46261
-0.888889	0.279999	1.64512
-0.878788	0.279999	2.10377
-0.868687	0.279999	2.58408
-0.858586	0.279999	2.75639
-0.848485	0.279999	2.4957
-0.838384	0.279999	1.98029
-0.828283	0.279999	1.55927
-0.818182	0.279999	1.45763
-0.808081	0.279999	1.7009
-0.79798	0.279999	2.21941
-0.787879	0.279999	2.73719
-0.777778	0.279999	2.92862
-0.767677	0.279999	2.66608
-0.757576	0.279999	2.11967
-0.747475	0.279999	1.65686
-0.737374	0.279999	1.55257
-0.727273	0.279999	1.86022
-0.717172	0.279999	2.45271
-0.707071	0.279999	2.96974
-0.69697	0.279999	3.07564
-0.686869	0.279999	2.71006
-0.676768	0.279999	2.12265
-0.666667	0.279999	1.70456
-0.656566	0.279999	1.7037
-0.646465	0.279999	2.15971
-0.636364	0.279999	2.89647
-0.626263	0.279999	3.48951
-0.616162	0.279999	3.56732
-0.606061	0.279999	3.08566
-0.59596	0.279999	2.3611
-0.585859	0.279999	1.85535
-0.575758	0.279999	1.8579
-0.565657	0.279999	2.4229
-0.555556	0.279999	3.31804
-0.545455	0.279999	4.02879
-0.535354	0.279999	4.11116
-0.525253	0.279999	3.50937
-0.515152	0.279999	2.62675
-0.505051	0.279999	2.06325
-0.494949	0.279999	2.19019
-0.484848	0.279999	3.04506
-0.474747	0.279999	4.25274
-0.464646	0.279999	5.15549
-0.454545	0.279999	5.25724
-0.444444	0.279999	4.53484
-0.434343	0.279999	3.47239
-0.424242	0.279999	2.76285
-0.414141	0.279999	2.85073
-0.40404	0.279999	3.81989
-0.393939	0.279999	5.27804
-0.383838	0.279999	6.43299
-0.373737	0.279999	6.61852
-0.363636	0.279999	5.72103
-0.353535	0.279999	4.29485
-0.343434	0.279999	3.27106
-0.333333	0.279999	3.36873
-0.323232	0.279999	4.69457
-0.313131	0.279999	6.63317
-0.30303	0.279999	8.1359
-0.292929	0.279999	8.38775
-0.282828	0.279999	7.31005
-0.272727	0.279999	5.63071
-0.262626	0.279999	4.48007
-0.252525	0.279999	4.73073
-0.242424	0.279999	6.53748
-0.232323	0.279999	9.17742
-0.222222	0.279999	11.372
-0.212121	0.279999	12.014
-0.20202	0.279999	10.8081
-0.191919	0.279999	8.50427
-0.181818	0.279999	6.56261
-0.171717	0.279999	6.34286
-0.161616	0.279999	8.36478
-0.151515	0.279999	11.983
-0.141414	0.279999	15.5664
-0.131313	0.279999	17.3827
-0.121212	0.279999	16.5687
-0.111111	0.279999	13.6537
-0.10101	0.279999	10.3617
-0.0909091	0.279999	8.74213
-0.0808081	0.279999	10.0773
-0.0707071	0.279999	14.194
-0.0606061	0.279999	19.4719
-0.0505051	0.279999	23.5298
-0.040404	0.279999	24.246
-0.030303	0.279999	20.7759
-0.020202	0.279999	14.2973
-0.010101	0.279999	7.96015
0	0.279999	5.34665
0.010101	0.279999	7.96015
0.020202	0.279999	14.2973
0.030303	0.279999	20.7759
0.040404	0.279999	24.246
0.0505051	0.279999	23.5298
0.0606061	0.279999	19.4719
0.0707071	0.279999	14.194
0.0808081	0.279999	10.0773
0.0909091	0.279999	8.74213
0.10101	0.279999	10.3617
0.111111	0.279999	13.6537
0.121212	0.279999	16.5687
0.131313	0.279999	17.3827
0.141414	0.279999	15.5664
0.151515	0.279999	11.983
0.161616	0.279999	8.36478
0.171717	0.279999	6.34286
0.181818	0.279999	6.56261
0.191919	0.279999	8.50427
0.20202	0.279999	10.8081
0.212121	0.279999	12.014
0.222222	0.279999	11.372
0.232323	0.279999	9.17742
0.242424	0.279999	6.53748
0.252525	0.279999	4.73073
0.262626	0.279999	4.48007
0.272727	0.279999	5.63071
0.282828	0.279999	7.31005
0.292929	0.279999	8.38775
0.30303	0.279999	8.1359
0.313131	0.279999	6.63317
0.323232	0.279999	4.69457
0.333333	0.279999	3.36873
0.343434	0.279999	3.27106
0.353535	0.279999	4.29485
0.363636	0.279999	5.72103
0.373737	0.279999	6.61852
0.383838	0.279999	6.43299
0.393939	0.279999	5.27804
0.40404	0.279999	3.81989
0.414141	0.279999	2.85073
0.424242	0.279999	2.76285
0.434343	0.279999	3.47239
0.444444	0.279999	4.53484
0.454545	0.279999	5.25724
0.464646	0.279999	5.15549
0.474747	0.279999	4.25274
0.484848	0.279999	3.04506
0.494949	0.279999	2.19019
0.505051	0.279999	2.06325
0.515152	0.279999	2.62675
0.525253	0.279999	3.50937
0.535354	0.279999	4.11116
0.545455	0.279999	4.02879
0.555556	0.279999	3.31804
0.565657	0.279999	2.4229
0.575758	0.279999	1.8579
0.585859	0.279999	1.85535
0.59596	0.279999	2.3611
0.606061	0.279999	3.08566
0.616162	0.279999	3.56732
0.626263	0.279999	3.48951
0.636364	0.279999	2.89647
0.646465	0.279999	2.15971
0.656566	0.279999	1.7037
0.666667	0.279999	1.70456
0.676768	0.279999	2.12265
0.686869	0.279999	2.71006
0.69697	0.279999	3.07564
0.707071	0.279999	2.96974
0.717172	0.279999	2.45271
0.727273	0.279999	1.86022
0.737374	0.279999	1.55257
0.747475	0.279999	1.65686
0.757576	0.279999	2.11967
0.767677	0.279999	2.66608
0.777778	0.279999	2.92862
0.787879	0.279999	2.73719
0.79798	0.279999	2.21941
0.808081	0.279999	1.7009
0.818182	0.279999	1.45763
0.828283	0.279999	1.55927
0.838384	0.279999	1.98029
0.848485	0.279999	2.4957
0.858586	0.279999	2.75639
0.868687	0.279999	2.58408
0.878788	0.279999	2.10377
0.888889	0.279999	1.64512
0.89899	0.279999	1.46261
0.909091	0.279999	1.59867
0.919192	0.279999	2.00476
0.929293	0.279999	2.45093
0.939394	0.279999	2.63158
0.949495	0.279999	2.4199
0.959596	0.279999	1.96282
0.969697	0.279999	1.57258
0.979798	0.279999	1.46248
0.989899	0.279999	1.66001
1	0.279999	2.10353
-1.0101	0.319999	3.80182
-1	0.319999	2.86678
-0.989899	0.319999	1.9506
-0.979798	0.319999	1.65237
-0.969697	0.319999	2.19423
-0.959596	0.319999	3.32136
-0.949495	0.319999	4.38435
-0.939394	0.319999	4.73252
-0.929293	0.319999	4.13372
-0.919192	0.319999	2.93026
-0.909091	0.319999	1.85496
-0.89899	0.319999	1.5822
-0.888889	0.319999	2.28914
-0.878788	0.319999	3.64559
-0.868687	0.319999	4.89298
-0.858586	0.319999	5.28303
-0.848485	0.319999	4.57049
-0.838384	0.319999	3.18222
-0.828283	0.319999	1.96838
-0.818182	0.319999	1.67759
-0.808081	0.319999	2.44417
-0.79798	0.319999	3.86478
-0.787879	0.319999	5.17802
-0.777778	0.319999	5.63474
-0.767677	0.319999	4.946
-0.757576	0.319999	3.49333
-0.747475	0.319999	2.1593
-0.737374	0.319999	1.76585
-0.727273	0.319999	2.5233
-0.717172	0.319999	4.01269
-0.707071	0.319999	5.32319
-0.69697	0.319999	5.65724
-0.686869	0.319999	4.82508
-0.676768	0.319999	3.3336
-0.666667	0.319999	2.09165
-0.656566	0.319999	1.83124
-0.646465	0.319999	2.70239
-0.636364	0.319999	4.27949
-0.626263	0.319999	5.61375
-0.616162	0.319999	5.8775
-0.606061	0.319999	4.91918
-0.59596	0.319999	3.36294
-0.585859	0.319999	2.22632
-0.575758	0.319999	2.20459
-0.565657	0.319999	3.35712
-0.555556	0.319999	5.17013
-0.545455	0.319999	6.58618
-0.535354	0.319999	6.70671
-0.525253	0.319999	5.42428
-0.515152	0.319999	3.57414
-0.505051	0.319999	2.43665
-0.494949	0.319999	2.75873
-0.484848	0.319999	4.48156
-0.474747	0.319999	6.75735
-0.464646	0.319999	8.24972
-0.454545	0.319999	8.04065
-0.444444	0.319999	6.23774
-0.434343	0.319999	4.00849
-0.424242	0.319999	2.848
-0.414141	0.319999	3.43715
-0.40404	0.319999	5.97978
-0.393939	0.319999	9.40572
-0.383838	0.319999	11.8209
-0.373737	0.319999	11.8299
-0.363636	0.319999	9.37243
-0.353535	0.319999	5.92486
-0.343434	0.319999	3.79295
-0.333333	0.319999	4.21584
-0.323232	0.319999	7.18002
-0.313131	0.319999	11.4957
-0.30303	0.319999	14.7175
-0.292929	0.319999	15.0192
-0.282828	0.319999	12.3385
-0.272727	0.319999	8.44209
-0.262626	0.319999	5.69686
-0.252525	0.319999	5.27451
-0.242424	0.319999	8.13471
-0.232323	0.319999	13.1459
-0.222222	0.319999	17.1481
-0.212121	0.319999	17.7552
-0.20202	0.319999	14.6682
-0.191919	0.319999	10.0416
-0.181818	0.319999	7.12425
-0.171717	0.319999	7.11866
-0.161616	0.319999	11.6112
-0.151515	0.319999	20.0183
-0.141414	0.319999	27.7424
-0.131313	0.319999	30.5978
-0.121212	0.319999	27.0551
-0.111111	0.319999	19.2965
-0.10101	0.319999	12.4914
-0.0909091	0.319999	10.2179
-0.0808081	0.319999	12.5069
-0.0707071	0.319999	22.571
-0.0606061	0.319999	36.7836
-0.0505051	0.319999	48.0667
-0.040404	0.319999	50.7008
-0.030303	0.319999	42.5096
-0.020202	0.319999	26.5716
-0.010101	0.319999	11.2202
0	0.319999	5.89313
0.010101	0.319999	11.2202
0.020202	0.319999	26.5716
0.030303	0.319999	42.5096
0.040404	0.319999	50.7008
0.0505051	0.319999	48.0667
0.0606061	0.319999	36.7836
0.0707071	0.319999	22.571
0.0808081	0.319999	12.5069
0.0909091	0.319999	10.2179
0.10101	0.319999	12.4914
0.111111	0.319999	19.2965
0.121212	0.319999	27.0551
0.131313	0.319999	30.5978
0.141414	0.319999	27.7424
0.151515	0.319999	20.0183
0.161616	0.319999	11.6112
0.171717	0.319999	7.11866
0.181818	0.319999	7.12425
0.191919	0.319999	10.0416
0.20202	0.319999	14.6682
0.212121	0.319999	17.7552
0.222222	0.319999	17.1481
0.232323	0.319999	13.1459
0.242424	0.319999	8.13471
0.252525	0.319999	5.27451
0.262626	0.319999	5.69686
0.272727	0.319999	8.44209
0.282828	0.319999	12.3385
0.292929	0.319999	15.0192
0.30303	0.319999	14.7175
0.313131	0.319999	11.4957
0.323232	0.319999	7.18002
0.333333	0.319999	4.21584
0.343434	0.319999	3.79295
0.353535	0.319999	5.92486
0.363636	0.319999	9.37243
0.373737	0.319999	11.8299
0.383838	0.319999	11.8209
0.393939	0.319999	9.40572
0.40404	0.319999	5.97978
0.414141	0.319999	3.43715
0.424242	0.319999	2.848
0.434343	0.319999	4.00849
0.444444	0.319999	6.23774
0.454545	0.319999	8.04065
0.464646	0.319999	8.24972
0.474747	0.319999	6.75735
0.484848	0.319999	4.48156
0.494949	0.319999	2.75873
0.505051	0.319999	2.43665
0.515152	0.319999	3.57414
0.525253	0.319999	5.42428
0.535354	0.319999	6.70671
0.545455	0.319999	6.58618
0.555556	0.319999	5.17013
0.565657	0.319999	3.35712
0.575758	0.319999	2.20459
0.585859	0.319999	2.22632
0.59596	0.319999	3.36294
0.606061	0.319999	4.91918
0.616162	0.319999	5.8775
0.626263	0.319999	5.61375
0.636364	0.319999	4.27949
0.646465	0.319999	2.70239
0.656566	0.319999	1.83124
0.666667	0.319999	2.09165
0.676768	0.319999	3.3336
0.686869	0.319999	4.82508
0.69697	0.319999	5.65724
0.707071	0.319999	5.32319
0.717172	0.319999	4.01269
0.727273	0.319999	2.5233
0.737374	0.319999	1.76585
0.747475	0.319999	2.1593
0.757576	0.319999	3.49333
0.767677	0.319999	4.946
0.777778	0.319999	5.63474
0.787879	0.319999	5.17802
0.79798	0.319999	3.86478
0.808081	0.319999	2.44417
0.818182	0.319999	1.67759
0.828283	0.319999	1.96838
0.838384	0.319999	3.18222
0.848485	0.319999	4.57049
0.858586	0.319999	5.28303
0.868687	0.319999	4.89298
0.878788	0.319999	3.64559
0.888889	0.319999	2.28914
0.89899	0.319999	1.5822
0.909091	0.319999	1.85496
0.919192	0.319999	2.93026
0.929293	0.319999	4.13372
0.939394	0.319999	4.73252
0.949495	0.319999	4.38435
0.959596	0.319999	3.32136
0.969697	0.319999	2.19423
0.979798	0.319999	1.65237
0.989899	0.319999	1.9506
1	0.319999	2.86678
-1.0101	0.359999	1.05309
-1	0.359999	1.17319
-0.989899	0.359999	1.42656
-0.979798	0.359999	1.55171
-0.969697	0.359999	1.40582
-0.959596	0.359999	1.14741
-0.949495	0.359999	1.0635
-0.939394	0.359999	1.09091
-0.929293	0.359999	1.07983
-0.919192	0.359999	1.21753
-0.909091	0.359999	1.52156
-0.89899	0.359999	1.67323
-0.888889	0.359999	1.51918
-0.878788	0.359999	1.24477
-0.868687	0.359999	1.16276
-0.858586	0.359999	1.18725
-0.848485	0.359999	1.14956
-0.838384	0.359999	1.25156
-0.828283	0.359999	1.51958
-0.818182	0.359999	1.62801
-0.808081	0.359999	1.44215
-0.79798	0.359999	1.17078
-0.787879	0.359999	1.10762
-0.777778	0.359999	1.12137
-0.767677	0.359999	1.05889
-0.757576	0.359999	1.19414
-0.747475	0.359999	1.5321
-0.737374	0.359999	1.65384
-0.727273	0.359999	1.41197
-0.717172	0.359999	1.09616
-0.707071	0.359999	1.0707
-0.69697	0.359999	1.10673
-0.686869	0.359999	1.06937
-0.676768	0.359999	1.27898
-0.666667	0.359999	1.64401
-0.656566	0.359999	1.74279
-0.646465	0.359999	1.46387
-0.636364	0.359999	1.11769
-0.626263	0.359999	1.07077
-0.616162	0.359999	1.08451
-0.606061	0.359999	1.1094
-0.59596	0.359999	1.48831
-0.585859	0.359999	1.92961
-0.575758	0.359999	1.97522
-0.565657	0.359999	1.56143
-0.555556	0.359999	1.10412
-0.545455	0.359999	1.07849
-0.535354	0.359999	1.07745
-0.525253	0.359999	1.08981
-0.515152	0.359999	1.66981
-0.505051	0.359999	2.26376
-0.494949	0.359999	2.25925
-0.484848	0.359999	1.64181
-0.474747	0.359999	1.13008
-0.464646	0.359999	1.37283
-0.454545	0.359999	1.43896
-0.444444	0.359999	1.17868
-0.434343	0.359999	1.64371
-0.424242	0.359999	2.50091
-0.414141	0.359999	2.81571
-0.40404	0.359999	2.40389
-0.393939	0.359999	1.72536
-0.383838	0.359999	1.42891
-0.373737	0.359999	1.35602
-0.363636	0.359999	1.59459
-0.353535	0.359999	2.6062
-0.343434	0.359999	3.54261
-0.333333	0.359999	3.59327
-0.323232	0.359999	2.68847
-0.313131	0.359999	1.71263
-0.30303	0.359999	1.72842
-0.292929	0.359999	1.69645
-0.282828	0.359999	1.65102
-0.272727	0.359999	3.04065
-0.262626	0.359999	4.60865
-0.252525	0.359999	5.13622
-0.242424	0.359999	4.35071
-0.232323	0.359999	2.87461
-0.222222	0.359999	1.87678
-0.212121	0.359999	1.79868
-0.20202	0.359999	2.67182
-0.191919	0.359999	4.71947
-0.181818	0.359999	6.73057
-0.171717	0.359999	7.40142
-0.161616	0.359999	6.20923
-0.151515	0.359999	3.74373
-0.141414	0.359999	1.58566
-0.131313	0.359999	1.21596
-0.121212	0.359999	1.99128
-0.111111	0.359999	4.97407
-0.10101	0.359999	8.56563
-0.0909091	0.359999	10.7615
-0.0808081	0.359999	10.2711
-0.0707071	0.359999	7.07487
-0.0606061	0.359999	2.5582
-0.0505051	0.359999	2.48576
-0.040404	0.359999	4.41381
-0.030303	0.359999	3.43959
-0.020202	0.359999	1.22733
-0.010101	0.359999	4.31143
0	0.359999	5.93895
0.010101	0.359999	4.31143
0.020202	0.359999	1.22733
0.030303	0.359999	3.43959
0.040404	0.359999	4.41381
0.0505051	0.359999	2.48576
0.0606061	0.359999	2.5582
0.0707071	0.359999	7.07487
0.0808081	0.359999	10.2711
0.0909091	0.359999	10.7615
0.10101	0.359999	8.56563
0.111111	0.359999	4.97407
0.121212	0.359999	1.99128
0.131313	0.359999	1.21596
0.141414	0.359999	1.58566
0.151515	0.359999	3.74373
0.161616	0.359999	6.20923
0.171717	0.359999	7.40142
0.181818	0.359999	6.73057
0.191919	0.359999	4.71947
0.20202	0.359999	2.67182
0.212121	0.359999	1.79868
0.222222	0.359999	1.87678
0.232323	0.359999	2.87461
0.242424	0.359999	4.35071
0.252525	0.359999	5.13622
0.262626	0.359999	4.60865
0.272727	0.359999	3.04065
0.282828	0.359999	1.65102
0.292929	0.359999	1.69645
0.30303	0.359999	1.72842
0.313131	0.359999	1.71263
0.323232	0.359999	2.68847
0.333333	0.359999	3.59327
0.343434	0.359999	3.54261
0.353535	0.359999	2.6062
0.363636	0.359999	1.59459
0.373737	0.359999	1.35602
0.383838	0.359999	1.42891
0.393939	0.359999	1.72536
0.40404	0.359999	2.40389
0.414141	0.359999	2.81571
0.424242	0.359999	2.50091
0.434343	0.359999	1.64371
0.444444	0.359999	1.17868
0.454545	0.359999	1.43896
0.464646	0.359999	1.37283
0.474747	0.359999	1.13008
0.484848	0.359999	1.64181
0.494949	0.359999	2.25925
0.505051	0.359999	2.26376
0.515152	0.359999	1.66981
0.525253	0.359999	1.08981
0.535354	0.359999	1.07745
0.545455	0.359999	1.07849
0.555556	0.359999	1.10412
0.565657	0.359999	1.56143
0.575758	0.359999	1.97522
0.585859	0.359999	1.92961
0.59596	0.359999	1.48831
0.606061	0.359999	1.1094
0.616162	0.359999	1.08451
0.626263	0.359999	1.07077
0.636364	0.359999	1.11769
0.646465	0.359999	1.46387
0.656566	0.359999	1.74279
0.666667	0.359999	1.64401
0.676768	0.359999	1.27898
0.686869	0.359999	1.06937
0.69697	0.359999	1.10673
0.707071	0.359999	1.0707
0.717172	0.359999	1.09616
0.727273	0.359999	1.41197
0.737374	0.359999	1.65384
0.747475	0.359999	1.5321
0.757576	0.359999	1.19414
0.767677	0.359999	1.05889
0.777778	0.359999	1.12137
0.787879	0.359999	1.10762
0.79798	0.359999	1.17078
0.808081	0.359999	1.44215
0.818182	0.359999	1.62801
0.828283	0.359999	1.51958
0.838384	0.359999	1.25156
0.848485	0.359999	1.14956
0.858586	0.359999	1.18725
0.868687	0.359999	1.16276
0.878788	0.359999	1.24477
0.888889	0.359999	1.51918
0.89899	0.359999	1.67323
0.909091	0.359999	1.52156
0.919192	0.359999	1.21753
0.929293	0.359999	1.07983
0.939394	0.359999	1.09091
0.949495	0.359999	1.0635
0.959596	0.359999	1.14741
0.969697	0.359999	1.40582
0.979798	0.359999	1.55171
0.989899	0.359999	1.42656
[truncated: 98,001 more rows]

## Sheet: 3c_psd_dataheavy
Frequency (THZ)	Intensity
0	1
0.00199999	1.00432
0.00399998	1.00583
0.00599998	1.0088
0.00799997	1.01409
0.00999996	1.01677
0.012	1.02315
0.0139999	1.03507
0.0159999	1.03608
0.0179999	1.04886
0.0199999	1.05738
0.0219999	1.06767
0.0239999	1.07877
0.0259999	1.09216
0.0279999	1.1036
0.0299999	1.11995
0.0319999	1.1382
0.0339999	1.14651
0.0359999	1.1652
0.0379998	1.18804
0.0399998	1.21286
0.0419998	1.22417
0.0439998	1.25053
0.0459998	1.27774
0.0479998	1.27231
0.0499998	1.29909
0.0519998	1.32917
0.0539998	1.3529
0.0559998	1.36685
0.0579998	1.40006
0.0599998	1.44004
0.0619998	1.43765
0.0639997	1.47124
0.0659997	1.48373
0.0679997	1.52217
0.0699997	1.56439
0.0719997	1.55406
0.0739997	1.61956
0.0759997	1.62215
0.0779997	1.69682
0.0799997	1.64383
0.0819997	1.6956
0.0839997	1.7432
0.0859997	1.80199
0.0879996	1.88619
0.0899996	1.7259
0.0919996	1.82602
0.0939996	1.82179
0.0959996	1.85719
0.0979996	1.89959
0.0999996	1.92965
0.102	1.97733
0.104	2.08783
0.106	1.97612
0.108	2.03368
0.11	2.08957
0.112	2.1151
0.114	2.15077
0.116	2.16928
0.118	2.23283
0.12	2.26296
0.122	2.31043
0.124	2.28012
0.125999	2.37064
0.127999	2.43492
0.129999	2.31317
0.131999	2.40316
0.133999	2.50956
0.135999	2.42915
0.137999	2.51536
0.139999	2.60385
0.141999	2.56085
0.143999	2.60292
0.145999	2.69597
0.147999	2.70176
0.149999	2.68327
0.151999	2.67745
0.153999	2.70754
0.155999	2.77676
0.157999	2.82813
0.159999	2.88479
0.161999	2.99767
0.163999	2.9535
0.165999	2.9867
0.167999	3.11826
0.169999	2.91348
0.171999	3.03704
0.173999	3.06067
0.175999	3.14283
0.177999	3.21305
0.179999	3.1883
0.181999	3.40131
0.183999	3.20794
0.185999	3.12563
0.187999	3.26142
0.189999	3.30927
0.191999	3.37896
0.193999	3.47581
0.195999	3.47612
0.197999	3.60217
0.199999	3.86155
0.201999	3.34357
0.203999	3.58964
0.205999	3.54074
0.207999	3.65757
0.209999	3.7753
0.211999	3.83304
0.213999	3.57781
0.215999	3.75621
0.217999	3.75518
0.219999	3.89649
0.221999	3.78204
0.223999	3.83373
0.225999	3.96251
0.227999	3.99631
0.229999	4.11054
0.231999	4.00254
0.233999	4.10711
0.235999	4.24666
0.237999	4.34132
0.239999	4.08815
0.241999	4.29233
0.243999	4.27898
0.245999	4.34982
0.247999	4.45066
0.249999	4.48281
0.251999	4.74448
0.253999	4.38824
0.255999	4.46308
0.257999	4.6705
0.259999	4.64099
0.261999	4.69894
0.263999	4.77557
0.265999	4.64323
0.267999	4.79258
0.269999	4.96358
0.271999	4.85608
0.273999	5.13238
0.275999	5.09243
0.277999	5.0631
0.279999	5.34665
0.281999	4.9382
0.283999	5.24856
0.285999	5.62317
0.287999	5.61587
0.289999	4.92514
0.291999	5.29093
0.293999	5.71451
0.295999	5.9318
0.297999	6.13522
0.299999	5.77039
0.301999	5.99682
0.303999	5.83073
0.305999	5.21117
0.307999	5.0053
0.309999	5.11328
0.311999	5.27064
0.313999	5.69256
0.315999	6.22497
0.317999	5.83644
0.319999	5.89313
0.321999	6.16815
0.323999	5.76289
0.325999	6.86232
0.327999	5.62906
0.329999	5.95123
0.331999	5.57004
0.333999	5.0231
0.335999	4.80507
0.337999	5.07496
0.339999	5.40413
0.341999	5.6575
0.343999	5.72014
0.345999	5.48769
0.347999	5.40692
0.349999	5.61468
0.351999	5.74596
0.353999	5.74187
0.355999	5.79776
0.357999	5.79047
0.359999	5.93895
0.361999	6.16511
0.363999	6.12487
0.365999	6.28057
0.367999	6.30829
0.369999	6.33385
0.371999	6.36682
0.373999	6.54868
0.375998	6.25108
0.377998	6.43872
0.379998	7.00968
0.381998	6.31959
0.383998	6.45379
0.385998	7.07419
0.387998	6.41858
0.389998	6.86479
0.391998	6.74141
0.393998	6.53614
0.395998	6.83128
0.397998	6.97275
0.399998	7.13644
0.401998	7.26533
0.403998	7.45361
0.405998	6.91894
0.407998	6.89915
0.409998	7.26449
0.411998	7.18587
0.413998	7.20739
0.415998	7.85096
0.417998	7.1115
0.419998	7.49829
0.421998	7.45509
0.423998	7.85434
0.425998	7.79114
0.427998	6.70589
0.429998	7.24054
0.431998	7.44743
0.433998	7.44446
0.435998	7.39847
0.437998	7.68753
0.439998	7.64105
0.441998	7.64492
0.443998	7.92786
0.445998	8.04855
0.447998	7.81595
0.449998	8.16936
0.451998	8.20942
0.453998	8.1782
0.455998	8.32176
0.457998	8.52352
0.459998	8.2567
0.461998	8.30575
0.463998	8.63098
0.465998	8.7293
0.467998	8.5592
0.469998	7.79809
0.471998	8.62543
0.473998	8.42813
0.475998	8.30592
0.477998	8.35263
0.479998	8.52155
0.481998	8.61936
0.483998	8.8642
0.485998	9.21477
0.487998	8.75856
0.489998	8.90136
0.491998	9.05322
0.493998	9.19044
0.495998	9.204
0.497998	9.07814
0.499998	9.37747
0.501998	9.41136
0.503998	9.96263
0.505998	9.69691
0.507998	9.29885
0.509998	9.82954
0.511998	9.86229
0.513998	10.0548
0.515998	8.90302
0.517998	9.56055
0.519998	9.86711
0.521998	9.92871
0.523998	10.012
0.525998	10.4844
0.527998	9.57429
0.529998	9.95251
0.531998	10.0275
0.533998	10.6988
0.535998	9.48358
0.537998	10.1101
0.539998	10.054
0.541998	10.2223
0.543998	9.94032
0.545998	10.3755
0.547998	10.6602
0.549998	11.7996
0.551998	9.85278
0.553998	10.4591
0.555998	11.3086
0.557998	9.86153
0.559998	10.5463
0.561998	10.9463
0.563998	10.4908
0.565998	10.9254
0.567998	10.7757
0.569998	10.6808
0.571998	11.0032
0.573998	11.3418
0.575998	11.3159
0.577998	11.2927
0.579998	11.3576
0.581998	11.518
0.583998	11.7757
0.585998	12.035
0.587998	11.7484
0.589998	11.6476
0.591998	12.0749
0.593998	12.4648
0.595998	12.518
0.597998	12.323
0.599998	13.0511
0.601998	12.8546
0.603998	13.8394
0.605998	11.9405
0.607998	13.5358
0.609998	13.5191
0.611998	11.4794
0.613998	13.359
0.615998	13.4566
0.617998	11.509
0.619998	12.4328
0.621998	12.7655
0.623998	12.5083
0.625997	11.4771
0.627997	12.4763
0.629997	12.9467
0.631997	12.7398
0.633997	13.7855
0.635997	13.2114
0.637997	14.9795
0.639997	12.3318
0.641997	13.1932
0.643997	12.5249
0.645997	13.3658
0.647997	12.6435
0.649997	14.2916
0.651997	12.718
0.653997	13.5253
0.655997	13.4711
0.657997	14.2466
0.659997	14.2292
0.661997	15.4275
0.663997	12.9452
0.665997	12.9147
0.667997	14.1817
0.669997	14.9207
0.671997	13.879
0.673997	14.0218
0.675997	14.9304
0.677997	15.7295
0.679997	13.5005
0.681997	14.09
0.683997	15.5407
0.685997	15.7561
0.687997	13.3584
0.689997	14.5608
0.691997	14.1128
0.693997	15.2392
0.695997	14.2269
0.697997	15.1097
0.699997	15.4738
0.701997	15.396
0.703997	15.5677
0.705997	15.5292
0.707997	16.1627
0.709997	16.4265
0.711997	15.4267
0.713997	15.8678
0.715997	17.0921
0.717997	17.5116
0.719997	16.6231
0.721997	15.3726
0.723997	16.7712
0.725997	17.8078
0.727997	16.0906
0.729997	18.1662
0.731997	17.3827
0.733997	17.8309
0.735997	15.8734
0.737997	16.9521
0.739997	16.6587
0.741997	18.714
0.743997	17.8179
0.745997	16.5952
0.747997	18.8624
0.749997	17.5914
0.751997	19.1578
0.753997	17.9889
0.755997	16.6156
0.757997	18.2782
0.759997	20.8486
0.761997	18.606
0.763997	17.8059
0.765997	22.3728
0.767997	17.008
0.769997	18.2124
0.771997	17.5688
0.773997	17.3926
0.775997	17.5123
0.777997	18.172
0.779997	18.0004
0.781997	19.7292
0.783997	20.7807
0.785997	18.961
0.787997	20.0327
0.789997	16.6196
0.791997	19.1972
0.793997	19.991
0.795997	20.4952
0.797997	18.9124
0.799997	20.2356
0.801997	19.6747
0.803997	20.9852
0.805997	20.2144
0.807997	20.7158
0.809997	21.2185
0.811997	22.4936
0.813997	22.7342
0.815997	20.4957
0.817997	23.4105
0.819997	21.537
0.821997	21.8796
0.823997	23.0681
0.825997	20.5762
0.827997	21.3738
0.829997	21.922
0.831997	23.7909
0.833997	22.3864
0.835997	22.9149
0.837997	25.1049
0.839997	22.744
0.841997	24.8724
0.843997	23.898
0.845997	21.9606
0.847997	22.3922
0.849997	26.2349
0.851997	21.9704
0.853997	25.0778
0.855997	29.3171
0.857997	24.5608
0.859997	24.4816
0.861997	25.9955
0.863997	29.4323
0.865997	18.2727
0.867997	23.8891
0.869997	26.8095
0.871997	23.2868
0.873997	26.379
0.875996	24.6456
0.877996	23.978
0.879996	25.4897
0.881996	25.5294
0.883996	28.6778
0.885996	23.3477
0.887996	25.2287
0.889996	27.1238
0.891996	28.9589
0.893996	26.0088
0.895996	26.6783
0.897996	28.8409
0.899996	30.4144
0.901996	28.1172
0.903996	31.8085
0.905996	32.5125
0.907996	31.6351
0.909996	28.7787
0.911996	37.3695
0.913996	26.341
0.915996	28.1344
0.917996	28.1468
0.919996	31.0575
0.921996	34.5887
0.923996	32.148
0.925996	33.1143
0.927996	37.6043
0.929996	27.7217
0.931996	40.1342
0.933996	29.3245
0.935996	29.1939
0.937996	34.2099
0.939996	38.3348
0.941996	29.1206
0.943996	34.3676
0.945996	33.8988
0.947996	43.0558
0.949996	28.0698
0.951996	38.2415
0.953996	34.9872
0.955996	34.6372
0.957996	41.8049
0.959996	28.77
0.961996	36.9873
0.963996	28.6819
0.965996	37.9307
0.967996	43.161
0.969996	35.6143
0.971996	33.1328
0.973996	33.5917
0.975996	44.8974
0.977996	27.1979
0.979996	35.415
0.981996	40.756
0.983996	42.5822
0.985996	34.8638
0.987996	40.2156
0.989996	47.9897
0.991996	42.3097
0.993996	48.5517
0.995996	44.7829
0.997996	54.6145
0.999996	64.8309
1.002	62.2983
1.004	30.3019
1.006	41.3265
1.008	28.3169
1.01	39.7331
1.012	48.1705
1.014	55.4359
1.016	56.7793
1.018	33.1873
1.02	45.0318
1.022	67.7587
1.024	32.1361
1.026	46.1403
1.028	58.1348
1.03	60.5152
1.032	63.8188
1.034	50.2364
1.036	79.341
1.038	86.0116
1.04	66.9042
1.042	35.649
1.044	62.4077
1.046	29.3123
1.048	45.4191
1.05	49.7137
1.052	54.273
1.054	55.9176
1.056	65.9894
1.058	72.1883
1.06	61.218
1.062	46.6449
1.064	57.4212
1.066	38.2943
1.068	63.6955
1.07	53.9916
1.072	53.645
1.074	61.7927
1.076	82.0598
1.078	92.3139
1.08	60.2965
1.082	76.3282
1.084	51.2684
1.086	87.7491
1.088	86.9009
1.09	53.3465
1.092	83.8783
1.094	106.597
1.096	61.073
1.098	83.2976
1.1	101.468
1.102	161.734
1.104	63.5655
1.106	105.434
1.108	57.8829
1.11	148.958
1.112	157.336
1.114	91.7514
1.116	125.178
1.118	185.565
1.12	34.9009
1.122	78.2634
1.124	241.449
1.126	204.424
1.128	69.8772
1.13	30.3884
1.132	60.0403
1.134	59.1918
1.136	204.412
1.138	119.091
1.14	55.001
1.142	37.7849
1.144	71.963
1.146	36.9041
1.148	129.553
1.15	173.147
1.152	43.4089
1.154	96.5066
1.156	22.0026
1.158	194.915
1.16	93.9738
1.162	131.332
1.164	51.8588
1.166	70.4935
1.168	16.6999
1.17	47.0281
1.172	171.857
1.174	60.8432
1.176	101.902
1.178	94.4547
1.18	21.5724
1.182	52.9585
1.184	123.997
1.186	152.192
1.188	20.3312
1.19	57.9382
1.192	41.5463
1.194	129.254
1.196	305.149
1.198	87.1227
1.2	46.7894
1.202	104.071
1.204	73.9418
1.206	24.0659
1.208	47.5219
1.21	6.16884
1.212	16.2784
1.214	33.9545
1.216	16.7744
1.218	23.4398
1.22	26.6186
1.222	53.5966
1.224	64.7549
1.226	191.029
1.228	118.101
1.23	87.0844
1.232	192.449
1.234	62.8772
1.236	42.4735
1.238	37.2089
1.24	80.5102
1.242	39.7876
1.244	45.198
1.246	127.2
1.248	93.3312
1.25	17.2221
1.25199	25.8993
1.25399	85.8357
1.25599	50.1809
1.25799	141.998
1.25999	141.921
1.26199	56.3026
1.26399	55.4509
1.26599	61.833
1.26799	45.5126
1.26999	176.407
1.27199	92.0436
1.27399	140.988
1.27599	25.2829
1.27799	196.849
1.27999	104.055
1.28199	36.5548
1.28399	106.77
1.28599	87.6745
1.28799	7.57472
1.28999	88.4063
1.29199	61.0849
1.29399	79.5397
1.29599	12.3256
1.29799	123.98
1.29999	47.0658
1.30199	75.3417
1.30399	44.8351
1.30599	36.2964
1.30799	31.7123
1.30999	21.0113
1.31199	85.2444
1.31399	16.754
1.31599	91.9455
1.31799	65.3015
1.31999	83.0562
1.32199	58.4324
1.32399	99.4695
1.32599	48.0378
1.32799	25.8561
1.32999	10.9356
1.33199	12.2042
1.33399	17.0489
1.33599	6.1975
1.33799	17.9089
1.33999	27.9825
1.34199	34.2738
1.34399	74.3466
1.34599	93.6069
1.34799	19.3101
1.34999	30.7277
1.35199	39.7315
1.35399	31.7187
1.35599	48.4649
1.35799	88.7416
1.35999	118.348
1.36199	112.35
1.36399	99.9491
1.36599	81.238
1.36799	69.6044
1.36999	124.071
1.37199	113.529
1.37399	51.9022
1.37599	66.4919
1.37799	39.6742
1.37999	16.5657
1.38199	57.848
1.38399	126.716
1.38599	101.495
1.38799	44.3267
1.38999	129.312
1.39199	56.854
1.39399	60.5561
1.39599	47.82
1.39799	36.934
1.39999	57.9787
1.40199	61.6801
1.40399	13.1473
1.40599	37.7308
1.40799	42.6383
1.40999	11.4091
1.41199	116.129
1.41399	38.133
1.41599	19.1034
1.41799	13.3112
1.41999	33.3612
1.42199	8.98398
1.42399	21.207
1.42599	85.841
1.42799	53.3479
1.42999	54.6498
1.43199	112.145
1.43399	64.4952
1.43599	94.8134
1.43799	71.621
1.43999	66.8019
1.44199	41.5515
1.44399	44.3743
1.44599	37.8911
1.44799	10.3472
1.44999	20.9298
1.45199	17.5656
1.45399	39.7539
1.45599	10.9015
1.45799	12.0287
1.45999	17.9396
1.46199	78.7677
1.46399	57.0773
1.46599	12.1179
1.46799	11.0765
1.46999	36.8344
1.47199	72.7959
1.47399	59.2873
1.47599	191.956
1.47799	80.7092
1.47999	28.3749
1.48199	98.129
1.48399	25.2937
1.48599	46.0017
1.48799	129.238
1.48999	23.4892
1.49199	48.7304
1.49399	45.9532
1.49599	126.168
1.49799	289.503
1.49999	85.1504
1.50199	87.6997
1.50399	102.806
1.50599	263.587
1.50799	86.8318
1.50999	33.0191
1.51199	34.8774
1.51399	104.294
1.51599	69.0418
1.51799	48.3316
1.51999	67.4259
1.52199	110.946
1.52399	40.6251
1.52599	7.97428
1.52799	107.768
1.52999	128.762
1.53199	32.8604
1.53399	102.343
1.53599	49.3953
1.53799	89.5889
1.53999	134.458
1.54199	54.6262
1.54399	123.983
1.54599	66.6127
1.54799	33.5452
1.54999	30.5532
1.55199	60.135
1.55399	167.566
1.55599	75.4701
1.55799	57.6132
1.55999	49.2434
1.56199	37.7263
1.56399	61.8891
1.56599	24.085
1.56799	19.3409
1.56999	71.2927
1.57199	21.2243
1.57399	35.6866
1.57599	12.0761
1.57799	73.1181
1.57999	57.5844
1.58199	205.671
1.58399	110.052
1.58599	87.0581
1.58799	37.5936
1.58999	33.7252
1.59199	84.1939
1.59399	21.3527
1.59599	31.1436
1.59799	95.5638
1.59999	34.3471
1.60199	31.2469
1.60399	17.4391
1.60599	23.9331
1.60799	14.7719
1.60999	119.251
1.61199	94.439
1.61399	88.9501
1.61599	28.8651
1.61799	105.939
1.61999	73.5462
1.62199	36.7867
1.62399	53.3764
1.62599	70.8413
1.62799	69.1111
1.62999	126.302
1.63199	69.0215
1.63399	32.1833
1.63599	31.3333
1.63799	139.297
1.63999	60.031
1.64199	69.6824
1.64399	51.1041
1.64599	49.6725
1.64799	41.3699
1.64999	27.968
1.65199	23.0904
1.65399	32.1822
1.65599	83.6325
1.65799	90.264
1.65999	52.787
1.66199	44.9022
1.66399	57.1526
1.66599	47.9811
1.66799	33.6902
1.66999	48.1832
1.67199	50.6654
1.67399	63.1544
1.67599	36.8611
1.67799	41.7055
1.67999	31.9997
1.68199	21.8923
1.68399	33.8928
1.68599	31.3203
1.68799	23.9905
1.68999	26.204
1.69199	21.5952
1.69399	21.3474
1.69599	28.4247
1.69799	83.0954
1.69999	46.1782
1.70199	85.1386
1.70399	90.5721
1.70599	46.4346
1.70799	27.4856
1.70999	35.8729
1.71199	43.0261
1.71399	73.3781
1.71599	52.1832
1.71799	44.3064
1.71999	26.3811
1.72199	47.5519
1.72399	46.7292
1.72599	31.1942
1.72799	60.2238
1.72999	38.1925
1.73199	30.2095
1.73399	35.679
1.73599	34.0958
1.73799	22.9336
1.73999	29.3247
1.74199	32.6295
1.74399	33.1406
1.74599	30.7357
1.74799	21.3412
1.74999	19.021
1.75199	33.4611
1.75399	22.2736
1.75599	15.7748
1.75799	4.58234
1.75999	22.262
1.76199	62.2992
1.76399	37.1504
1.76599	38.3209
1.76799	44.1017
1.76999	37.1214
1.77199	24.7934
1.77399	22.4258
1.77599	19.604
1.77799	17.1528
1.77999	34.5506
1.78199	16.5861
1.78399	9.8693
1.78599	29.1185
1.78799	44.043
1.78999	38.8726
1.79199	34.1016
1.79399	35.4225
1.79599	18.1842
1.79799	30.9942
1.79999	26.8605
1.80199	17.4307
1.80399	28.4707
1.80599	14.9036
1.80799	24.5096
1.80999	12.9387
1.81199	11.6415
1.81399	11.7553
1.81599	16.1625
1.81799	9.52448
1.81999	37.9753
1.82199	23.4335
1.82399	30.6755
1.82599	46.055
1.82799	49.5177
1.82999	58.2131
1.83199	55.1219
1.83399	42.6329
1.83599	30.5828
1.83799	70.7538
1.83999	49.9854
1.84199	28.882
1.84399	48.4076
1.84599	20.3879
1.84799	59.9969
1.84999	32.596
1.85199	39.3822
1.85399	28.4755
1.85599	25.7404
1.85799	41.1102
1.85999	28.1653
1.86199	22.588
1.86399	20.0116
1.86599	18.3484
1.86799	33.7369
1.86999	20.9217
1.87199	26.4246
1.87399	29.6485
1.87599	14.3731
1.87799	28.0552
1.87999	41.2849
1.88199	46.248
1.88399	20.8102
1.88599	38.3982
1.88799	36.3757
1.88999	26.6507
1.89199	23.0383
1.89399	28.6063
1.89599	17.6208
1.89799	25.8088
1.89999	8.96864
1.90199	38.8309
1.90399	29.5395
1.90599	22.9681
1.90799	15.8765
1.90999	20.1426
1.91199	22.1246
1.91399	24.3917
1.91599	17.9199
1.91799	22.804
1.91999	19.9485
1.92199	10.3044
1.92399	26.9706
1.92599	36.0902
1.92799	43.0879
1.92999	44.2885
1.93199	28.8196
1.93399	20.4253
1.93599	16.4016
1.93799	19.4224
1.93999	46.9164
1.94199	21.6527
1.94399	36.9154
1.94599	19.899
1.94799	17.7575
1.94999	26.5063
1.95199	29.4446
1.95399	19.1642
1.95599	32.699
1.95799	16.2431
1.95999	11.7302
1.96199	17.8883
1.96399	29.8445
1.96599	23.7656
1.96799	25.8042
1.96999	19.491
1.97199	26.264
1.97399	10.2415
1.97599	29.2436
1.97799	16.912
1.97999	38.2253
1.98199	46.569
1.98399	27.1198
1.98599	18.9801
1.98799	18.57
1.98999	20.9271
1.99199	22.6742
1.99399	10.8597
1.99599	12.0336
1.99799	41.3898
1.99999	32.4518
2.00199	15.9434
2.00399	25.912
2.00599	5.88475
2.00799	54.0276
2.00999	20.1957
2.01199	18.7096
2.01399	14.2255
2.01599	10.6486
2.01799	22.7958
2.01999	37.5892
2.02199	15.4718
2.02399	13.888
2.02599	6.92533
2.02799	14.2147
2.02999	11.4456
2.03199	36.408
2.03399	8.3829
2.03599	33.3655
2.03799	10.5393
2.03999	36.0159
2.04199	79.2978
2.04399	28.9785
2.04599	21.9949
2.04799	21.6232
2.04999	37.0019
2.05199	11.5962
2.05399	88.8142
2.05599	49.3675
2.05799	55.9166
2.05999	38.8731
2.06199	34.8636
2.06399	98.7903
2.06599	55.9776
2.06799	38.6571
2.06999	37.454
2.07199	32.8477
2.07399	27.3828
2.07599	24.2907
2.07799	16.7028
2.07999	27.2936
2.08199	12.9662
2.08399	26.6536
2.08599	33.9718
2.08799	14.0429
2.08999	37.9493
2.09199	25.3421
2.09399	16.1826
2.09599	33.5415
2.09799	28.2994
2.09999	25.9941
2.10199	17.0812
2.10399	31.0643
2.10599	18.4234
2.10799	23.0688
2.10999	14.7127
2.11199	5.7406
2.11399	38.4842
2.11599	21.0088
2.11799	27.8224
2.11999	13.4829
2.12199	22.663
2.12399	18.0297
2.12599	27.2724
2.12799	32.9409
2.12999	19.3806
2.13199	20.1519
2.13399	29.1175
2.13599	26.195
2.13799	32.5401
2.13999	25.0825
2.14199	22.5064
2.14399	15.8499
2.14599	8.58487
2.14799	41.7702
2.14999	46.5641
2.15199	34.9422
2.15399	21.6303
2.15599	33.654
2.15799	53.1704
2.15999	35.1915
2.16199	20.2984
2.16399	33.4554
2.16599	30.8496
2.16799	24.086
2.16999	31.0099
2.17199	24.6024
2.17399	18.152
2.17599	20.1097
2.17799	25.2644
2.17999	21.2931
2.18199	37.0609
2.18399	25.8244
2.18599	26.2413
2.18799	24.1584
2.18999	23.8286
2.19199	19.1383
2.19399	18.2251
2.19599	18.9097
2.19799	21.5527
2.19999	18.6841
2.20199	16.8717
2.20399	14.5866
2.20599	22.6329
2.20799	18.0492
2.20999	23.8153
2.21199	21.0427
2.21399	21.9884
2.21599	27.1517
2.21799	17.595
2.21999	14.5459
2.22199	23.8369
2.22399	27.1551
2.22599	20.8931
2.22799	16.2324
2.22999	24.3473
2.23199	16.2648
2.23399	20.3817
2.23599	16.4207
2.23799	9.93884
2.23999	13.8374
2.24199	30.447
2.24399	21.1373
2.24599	17.9828
2.24799	13.124
2.24999	14.5282
2.25199	25.3413
2.25399	30.3593
2.25599	14.2975
2.25799	27.4776
2.25999	26.6764
2.26199	19.0846
2.26399	23.5109
2.26599	23.2567
2.26799	20.9424
2.26999	21.3434
2.27199	17.7043
2.27399	17.2858
2.27599	14.9798
2.27799	11.0207
2.27999	18.1847
2.28199	15.2032
2.28399	9.67366
2.28599	19.1981
2.28799	13.9537
2.28999	17.0688
2.29199	13.7879
2.29399	8.72296
2.29599	11.9671
2.29799	8.68824
2.29999	13.7772
2.30199	49.7903
2.30399	24.8468
2.30599	25.1538
2.30799	23.7093
2.30999	25.3675
2.31199	19.5447
2.31399	14.5166
2.31599	18.5219
2.31799	26.7037
2.31999	17.1654
2.32199	16.3289
2.32399	16.236
2.32599	18.2755
2.32799	11.5341
2.32999	22.8758
2.33199	20.8612
2.33399	12.5413
2.33599	37.656
2.33799	22.9497
2.33999	16.8322
2.34199	20.7258
2.34399	21.0574
2.34599	16.4963
2.34799	16.5967
2.34999	17.0881
2.35199	18.8781
2.35399	13.7944
2.35599	18.2708
2.35799	11.7352
2.35999	17.9775
2.36199	22.9606
2.36399	14.8125
2.36599	21.5482
2.36799	16.2714
2.36999	15.6545
2.37199	22.1163
2.37399	16.0726
2.37599	19.2414
2.37799	17.5584
2.37999	14.2607
2.38199	11.3849
2.38399	16.7324
2.38599	13.4737
2.38799	9.5457
2.38999	16.8783
2.39199	16.4861
2.39399	14.85
2.39599	16.0042
2.39799	20.8617
2.39999	12.5107
2.40199	5.8153
2.40399	20.9405
2.40599	6.91964
2.40799	31.7431
2.40999	31.2052
2.41199	18.2899
2.41399	17.0026
2.41599	21.3615
2.41799	16.8653
2.41999	14.9607
2.42199	18.3697
2.42399	13.8333
2.42599	11.5574
2.42799	13.4703
2.42999	5.4401
2.43199	31.4166
2.43399	22.0145
2.43599	16.7032
2.43799	17.103
2.43999	15.8402
2.44199	11.8708
2.44399	13.3273
2.44599	14.2029
2.44799	12.8232
2.44999	7.84409
2.45199	20.2266
2.45399	16.3238
2.45599	15.4299
2.45799	10.0967
2.45999	15.5923
2.46199	14.8697
2.46399	11.7398
2.46599	10.6698
2.46799	6.18543
2.46999	17.7013
2.47199	8.56646
2.47399	14.2847
2.47599	14.823
2.47799	12.0152
2.47999	17.0042
2.48199	16.2994
2.48399	20.8524
2.48599	13.833
2.48799	9.3108
2.48999	12.1797
2.49199	15.607
2.49399	31.8929
2.49599	12.8303
2.49799	15.9996
2.49999	12.5533
2.50199	36.7444
2.50399	21.4612
2.50599	20.0394
2.50799	16.9965
2.50999	15.4701
2.51199	16.7911
2.51399	12.6847
2.51599	21.2664
2.51799	15.1145
2.51999	14.9918
2.52199	12.5099
2.52399	11.127
2.52599	8.95174
2.52799	7.96355
2.52999	11.7827
2.53199	22.1997
2.53399	10.5488
2.53599	31.4533
2.53799	20.5462
2.53999	15.4985
2.54199	12.5966
2.54399	16.3463
2.54599	14.9272
2.54799	11.3061
2.54999	17.5141
2.55199	11.2401
2.55399	17.5575
2.55599	13.8048
2.55799	15.1553
2.55999	16.4527
2.56199	9.1391
2.56399	20.1147
2.56599	21.0812
2.56799	13.9096
2.56999	13.7909
2.57199	10.2441
2.57399	17.3455
2.57599	16.3624
2.57799	11.6647
2.57999	10.8222
2.58199	8.70883
2.58399	16.1934
2.58599	9.80676
2.58799	12.612
2.58999	18.9851
2.59199	24.0949
2.59399	14.6137
2.59599	12.5183
2.59799	19.5366
2.59999	12.894
2.60199	11.3672
2.60399	10.5701
2.60599	9.53689
2.60799	20.7057
2.60999	15.6893
2.61199	22.305
2.61399	13.1519
2.61599	9.58194
2.61799	5.8931
2.61999	21.0934
2.62199	23.5349
2.62399	24.0399
2.62599	15.0109
2.62799	14.9336
2.62999	16.5512
2.63199	15.1608
2.63399	16.9019
2.63599	14.3975
2.63799	8.42059
2.63999	3.77723
2.64199	34.8206
2.64399	22.4689
2.64599	16.2303
2.64799	16.4084
2.64999	16.1598
2.65199	14.8271
2.65399	15.4415
2.65599	17.5968
2.65799	16.0936
2.65999	13.6047
2.66199	13.2641
2.66399	14.1799
2.66599	11.4838
2.66799	8.75269
2.66999	19.4189
2.67199	16.0268
2.67399	13.2952
2.67599	13.035
2.67799	15.1341
2.67999	12.7842
2.68199	11.2595
2.68399	8.64692
2.68599	14.3097
2.68799	9.82339
2.68999	13.9512
2.69199	11.9745
2.69399	16.9263
2.69599	14.1162
2.69799	13.7875
2.69999	12.4395
2.70199	10.6445
2.70399	10.8215
2.70599	9.98317
2.70799	11.9274
2.70999	11.9958
2.71199	12.7275
2.71399	8.72082
2.71599	14.8657
2.71799	11.2228
2.71999	9.87008
2.72199	16.9837
2.72399	13.1767
2.72599	14.7118
2.72799	12.0132
2.72999	10.7903
2.73199	10.7606
2.73399	15.5503
2.73599	11.6702
2.73799	10.2876
2.73999	17.0702
2.74199	10.613
2.74399	14.6753
2.74599	10.9122
2.74799	7.87928
2.74999	15.838
2.75199	15.2348
2.75399	10.7538
2.75599	12.8176
2.75799	11.0708
2.75999	9.54846
2.76199	11.0486
2.76399	9.70391
2.76599	5.88625
2.76799	15.335
2.76999	14.6835
2.77199	11.5053
2.77399	9.56793
2.77599	9.30695
2.77799	10.8144
2.77999	12.8748
2.78199	9.78175
2.78399	8.94134
2.78599	8.99611
2.78799	7.28651
2.78999	14.6129
2.79199	16.8605
2.79399	10.2305
2.79599	12.2171
2.79799	10.0993
2.79999	6.96149
2.80199	19.0205
2.80399	12.4356
2.80599	10.1074
2.80799	13.0159
2.80999	9.92819
2.81199	9.17375
2.81399	11.0647
2.81599	10.6275
2.81799	11.1751
2.81999	10.8831
2.82199	10.2697
2.82399	15.1687
2.82599	11.3006
2.82799	10.7249
2.82999	11.7546
2.83199	10.8476
2.83399	9.03805
2.83599	8.75748
2.83799	10.7969
2.83999	9.55944
2.84199	7.41359
2.84399	8.67687
2.84599	5.90747
2.84799	12.8742
2.84999	12.0021
2.85199	10.2
2.85399	11.1095
2.85599	6.95822
2.85799	9.77102
2.85999	12.4455
2.86199	12.023
2.86399	15.0009
2.86599	8.83434
2.86799	11.8257
2.86999	10.2341
2.87199	10.4518
2.87399	9.55204
2.87599	9.62257
2.87799	9.73758
2.87999	7.41958
2.88199	8.83625
2.88399	15.9922
2.88599	14.6177
2.88799	9.19708
2.88999	9.78837
2.89199	7.32659
2.89399	13.8764
2.89599	7.21344
2.89799	14.9373
2.89999	10.9796
2.90199	8.61936
2.90399	5.78455
2.90599	6.59799
2.90799	4.99351
2.90999	20.5729
2.91199	17.0771
2.91399	14.4773
2.91599	11.8015
2.91799	8.98039
2.91999	11.0549
2.92199	12.6825
2.92399	8.44485
2.92599	9.59766
2.92799	14.4249
2.92999	9.99138
2.93199	10.7896
2.93399	15.1355
2.93599	10.6453
2.93799	8.65748
2.93999	13.8085
2.94199	9.54438
2.94399	8.91515
2.94599	6.72791
2.94799	6.10813
2.94999	13.9846
2.95199	5.27444
2.95399	10.8893
2.95599	12.8293
2.95799	7.87842
2.95999	14.2813
2.96199	6.48242
2.96399	20.6772
2.96599	10.4256
2.96799	10.3982
2.96999	8.0838
2.97199	13.6319
2.97399	15.8548
2.97599	11.8543
2.97799	8.93331
2.97999	7.75156
2.98199	11.1146
2.98399	15.1692
2.98599	9.78865
2.98799	6.99338
2.98999	6.5201
2.99199	14.4269
2.99399	6.41067
2.99599	9.43162
2.99799	11.9279
2.99999	10.1897
3.00199	11.0433
3.00399	11.0029
3.00599	8.53119
3.00799	11.8579
3.00999	8.27457
3.01199	5.1435
3.01399	16.5464
3.01599	9.28089
3.01799	8.46797
3.01999	4.88122
3.02199	16.9261
3.02399	6.79462
3.02599	15.8664
3.02799	9.40548
3.02999	6.60319
3.03199	8.39578
3.03399	19.5125
3.03599	10.8904
3.03799	8.67964
3.03999	6.16695
3.04199	6.97563
3.04399	7.41475
3.04599	24.1993
3.04799	34.3912
3.04999	15.5046
3.05199	12.3371
3.05399	11.9871
3.05599	12.9488
3.05799	10.6806
3.05999	8.86119
3.06199	5.98856
3.06399	10.5949
3.06599	14.0326
3.06799	8.15758
3.06999	10.2516
3.07199	13.075
3.07399	7.90964
3.07599	12.1012
3.07799	9.41935
3.07999	11.1772
3.08199	7.86366
3.08399	9.71012
3.08599	7.75717
3.08799	7.9971
3.08999	8.98451
3.09199	7.93817
3.09399	11.0221
3.09599	7.85872
3.09799	9.02271
3.09999	16.218
3.10199	11.7989
3.10399	10.2542
3.10599	8.07567
3.10799	7.37575
3.10999	9.78416
3.11199	10.5501
3.11399	6.9599
3.11599	9.47157
3.11799	6.64838
3.11999	9.92604
3.12199	10.593
3.12399	9.749
3.12599	5.75144
3.12799	7.79244
3.12999	4.81411
3.13199	11.8345
3.13399	7.23938
3.13599	7.90497
3.13799	4.69881
3.13999	6.06366
3.14199	18.1989
3.14399	11.1928
3.14599	7.71432
3.14799	11.5839
3.14999	7.56861
3.15199	17.9859
3.15399	14.7805
3.15599	11.6113
3.15799	12.2412
3.15999	11.5757
3.16199	5.57957
3.16399	6.15252
3.16599	14.7887
3.16799	15.2644
3.16999	10.6265
3.17199	20.5029
3.17399	14.1875
3.17599	9.16333
3.17799	16.8532
3.17999	11.97
3.18199	12.9303
3.18399	8.92236
3.18599	11.4367
3.18799	5.87051
3.18999	17.6334
3.19199	11.4816
3.19399	8.75253
3.19599	9.31696
3.19799	7.09826
3.19999	11.9131
3.20199	13.695
3.20399	10.0239
3.20599	11.6451
3.20799	9.09568
3.20999	7.73757
3.21199	9.45783
3.21399	12.5271
3.21599	11.8288
3.21799	7.87155
3.21999	10.1412
3.22199	10.3467
3.22399	7.68263
3.22599	7.16657
3.22799	11.9879
3.22999	8.45002
3.23199	9.44757
3.23399	7.78274
3.23599	7.30755
3.23799	6.66602
3.23999	10.4646
3.24199	4.97286
3.24399	12.5953
3.24599	9.37526
3.24799	6.79461
3.24999	13.6158
3.25199	9.12173
3.25399	6.90442
3.25599	4.02818
3.25799	15.5246
3.25999	11.5737
3.26199	9.56405
3.26399	14.193
3.26599	13.4537
3.26799	12.8208
3.26999	9.55788
3.27199	10.5281
3.27399	11.4855
3.27599	11.4423
3.27799	6.99873
3.27999	12.1459
3.28199	9.13069
3.28399	6.45296
3.28599	13.523
3.28799	12.0352
3.28999	12.6553
3.29199	9.43511
3.29399	13.6687
3.29599	11.3563
3.29799	8.30538
3.29999	12.5693
3.30199	15.3321
3.30399	10.959
3.30599	10.4356
3.30799	11.0829
3.30999	11.9118
3.31199	9.37858
3.31399	10.9195
3.31599	9.41656
3.31799	8.87313
3.31999	9.07714
3.32199	8.95393
3.32399	8.20886
3.32599	7.25404
3.32799	9.62043
3.32999	7.09029
3.33199	7.5017
3.33399	7.68107
3.33599	8.57452
3.33799	9.00727
3.33999	9.7268
3.34199	8.01331
3.34399	7.74881
3.34599	10.8108
3.34799	7.37559
3.34999	8.08527
3.35199	8.28129
3.35399	10.5178
3.35599	7.95067
3.35799	6.97883
3.35999	10.5867
3.36199	7.22106
3.36399	7.0227
3.36599	9.70805
3.36799	10.1652
3.36999	7.78952
3.37199	7.43177
3.37399	7.65245
3.37599	9.06387
3.37799	8.00273
3.37999	6.80916
3.38199	8.4463
3.38399	7.92172
3.38599	7.16565
3.38799	7.32179
3.38999	6.46322
3.39199	7.22952
3.39399	5.32621
3.39599	7.96946
3.39799	5.69121
3.39999	6.09102
3.40199	6.77234
3.40399	9.77402
3.40599	7.30558
3.40799	6.17512
3.40999	8.12898
3.41199	8.42804
3.41399	8.06619
3.41599	5.3298
3.41799	9.23989
3.41999	7.68216
3.42199	5.86431
3.42399	5.89716
3.42599	8.57119
3.42799	6.23026
3.42999	6.65833
3.43199	7.57026
3.43399	7.08317
3.43599	6.449
3.43799	4.81839
3.43999	9.72823
3.44199	7.50536
3.44399	6.71132
3.44599	12.6617
3.44799	9.52282
3.44999	9.0113
3.45199	8.39732
3.45399	7.29535
3.45599	7.62073
3.45799	6.5743
3.45999	6.12299
3.46199	8.93572
3.46399	12.6953
3.46599	13.5795
3.46799	11.304
3.46999	9.95417
3.47199	8.2815
3.47399	7.43753
3.47599	6.31334
3.47799	6.17289
3.47999	8.25144
3.48199	6.54678
3.48399	5.97538
3.48599	5.64867
3.48799	4.97469
3.48999	11.2489
3.49199	8.97025
3.49399	9.60178
3.49599	8.33244
3.49799	9.33296
3.49999	8.20005
3.50199	6.84181
3.50399	6.98301
3.50599	5.64352
3.50799	8.17309
3.50999	7.50658
3.51199	9.0001
3.51399	5.33413
3.51599	8.49338
3.51799	8.24915
3.51999	9.43964
3.52199	6.69982
3.52399	6.87251
3.52599	4.54647
3.52799	7.91467
3.52999	6.27351
3.53199	4.62538
3.53399	9.161
3.53599	6.41774
3.53799	5.95591
3.53999	8.20672
3.54199	6.87178
3.54399	6.86541
3.54599	5.38399
3.54799	4.61996
3.54999	3.94443
3.55199	8.04298
3.55399	5.53909
3.55599	10.5931
3.55799	6.27854
3.55999	8.0057
3.56199	5.65108
3.56399	4.54278
3.56599	4.03366
3.56799	2.95924
3.56999	13.9954
3.57199	8.0483
3.57399	14.1776
3.57599	8.60338
3.57799	10.5737
3.57999	9.01874
3.58199	7.98637
3.58399	6.2826
3.58599	6.63988
3.58799	6.39698
3.58999	7.06294
3.59199	6.74692
3.59399	5.79143
3.59599	4.97367
3.59799	3.68909
3.59999	11.8022
3.60199	7.98704
3.60399	4.81724
3.60599	8.22098
3.60799	7.21062
3.60999	6.37464
3.61199	8.63231
3.61399	7.8869
3.61599	6.64612
3.61799	7.98165
3.61999	6.62895
3.62199	6.83953
3.62399	5.14437
3.62599	8.82644
3.62799	8.59138
3.62999	6.88037
3.63199	10.4105
3.63399	8.03249
3.63599	5.79335
3.63799	7.24536
3.63999	6.14806
3.64199	6.20848
3.64399	5.34238
3.64599	4.81002
3.64799	4.10483
3.64999	11.9145
3.65199	10.1415
3.65399	6.73689
3.65599	6.77773
3.65799	6.90765
3.65999	6.00398
3.66199	4.41643
3.66399	5.70493
3.66599	5.31851
3.66799	6.09106
3.66999	7.28984
3.67199	6.07808
3.67399	7.0178
3.67599	7.71815
3.67799	5.60378
3.67999	5.77381
3.68199	5.62941
3.68399	7.03657
3.68599	6.47666
3.68799	6.34163
3.68999	8.29387
3.69199	6.14871
3.69399	9.77651
3.69599	4.38763
3.69799	8.73244
3.69999	6.81394
3.70199	6.55403
3.70399	4.56867
3.70599	4.25958
3.70799	6.68192
3.70999	11.857
3.71199	9.97833
3.71399	8.17531
3.71599	9.62731
3.71799	7.43992
3.71999	8.13581
3.72199	6.69865
3.72399	5.16679
3.72599	8.54605
3.72799	5.26169
3.72999	6.66725
3.73199	6.01912
3.73399	5.2803
3.73599	6.56865
3.73799	4.46
3.73999	10.4267
3.74199	5.5833
3.74399	7.28597
3.74599	6.68397
3.74799	5.27805
3.74999	6.60351
3.75198	9.94909
3.75398	5.9945
3.75598	4.26799
3.75798	8.47917
3.75998	8.28246
3.76198	5.51476
3.76398	8.05043
3.76598	6.30851
3.76798	5.72742
3.76998	4.85409
3.77198	4.19362
3.77398	6.27151
3.77598	5.8597
3.77798	5.82305
3.77998	9.40432
3.78198	5.67126
3.78398	4.89751
3.78598	4.37453
3.78798	7.79395
3.78998	5.5049
3.79198	5.30179
3.79398	7.92644
3.79598	7.33422
3.79798	4.62057
3.79998	8.59089
3.80198	4.96615
3.80398	7.76601
3.80598	7.15876
3.80798	6.78798
3.80998	4.93333
3.81198	7.35662
3.81398	6.79215
3.81598	5.37192
3.81798	4.99154
3.81998	5.18863
3.82198	5.74287
3.82398	7.55079
3.82598	4.58562
3.82798	8.9813
3.82998	5.38945
3.83198	6.12997
3.83398	5.48237
3.83598	7.43371
3.83798	9.13727
3.83998	6.8006
3.84198	5.86789
3.84398	6.45278
3.84598	6.01186
3.84798	4.37694
3.84998	5.46537
3.85198	6.18944
3.85398	4.29644
3.85598	7.47352
3.85798	5.98062
3.85998	7.87705
3.86198	4.67902
3.86398	5.89623
3.86598	5.73311
3.86798	5.16728
3.86998	5.1995
3.87198	4.47815
3.87398	6.8059
3.87598	3.90968
3.87798	5.50108
3.87998	7.72111
3.88198	4.88321
3.88398	5.75237
3.88598	6.03753
3.88798	5.63919
3.88998	5.42725
3.89198	3.58723
3.89398	5.90304
3.89598	4.49433
3.89798	2.72427
3.89998	4.88017
3.90198	6.83218
3.90398	4.92783
3.90598	6.26586
3.90798	3.9978
3.90998	6.53069
3.91198	4.93953
3.91398	5.20654
3.91598	4.95999
3.91798	4.21012
3.91998	4.06625
3.92198	3.77577
3.92398	5.70534
3.92598	4.60162
3.92798	2.90406
3.92998	3.04804
3.93198	3.82086
3.93398	4.58378
3.93598	3.45525
3.93798	4.71969
3.93998	5.50034
3.94198	5.69141
3.94398	8.20258
3.94598	11.6105
3.94798	9.23485
3.94998	6.95964
3.95198	5.86823
3.95398	4.34784
3.95598	4.57579
3.95798	4.50515
3.95998	6.81358
3.96198	6.08823
3.96398	4.6744
3.96598	5.68637
3.96798	3.09483
3.96998	8.22582
3.97198	5.48689
3.97398	6.79356
3.97598	2.79648
3.97798	13.2357
3.97998	6.04574
3.98198	3.86704
3.98398	6.01108
3.98598	3.52171
3.98798	7.75928
3.98998	5.10565
3.99198	6.55718
3.99398	5.55772
3.99598	7.38412
[truncated: 8,001 more rows]

## Sheet: 3d_nma_data
X	Eigendisplacement
0.001	-0.00176692
2	0.304852
4	0.00249052
6	-0.101599
8	-0.00180912
10	0.0339136
12	0.00104809
14	-0.0113716
16	-0.000534058
18	0.00384331
20	0.00025177
22	-0.00131798
24	-0.000114441
26	0.000461578
28	5.14984e-05
30	-0.000164032
32	-2.28882e-05
34	6.10352e-05
36	7.62939e-06
38	-2.28882e-05
40	-3.8147e-06
42	7.62939e-06
44	0
46	-3.8147e-06
48	0
50	3.8147e-06
52	0
54	0
56	-7.62939e-06
58	3.8147e-06
60	1.14441e-05
62	-3.8147e-06
64	-2.67029e-05
66	7.62939e-06
68	6.86646e-05
70	-2.28882e-05
72	-0.000183105
74	5.34058e-05
76	0.000518799
78	-0.0001297
80	-0.00147247
82	0.000282288
84	0.00430298
86	-0.000602722
88	-0.0127106
90	0.0011673
92	0.0379105
94	-0.00202179
96	-0.113564
98	0.00278473
100	0.340759
101.999	-0.00197601

## Sheet: 4b_psd_datapbc
Frequency (THZ)	Intensity
7.99997	40.4032
8.00197	40.4424
8.00397	40.5151
8.00597	40.6357
8.00797	40.4715
8.00997	40.5601
8.01197	40.637
8.01397	40.6881
8.01597	40.7179
8.01797	40.6928
8.01997	40.731
8.02197	40.7954
8.02397	40.8516
8.02597	40.8443
8.02797	40.9377
8.02997	40.9816
8.03197	41.1099
8.03397	41.002
8.03597	41.0557
8.03797	41.0619
8.03997	41.1202
8.04197	41.2599
8.04397	41.1582
8.04597	41.1333
8.04797	41.1872
8.04997	41.2814
8.05197	41.3592
8.05397	41.3242
8.05597	41.3833
8.05797	41.4588
8.05997	41.5069
8.06197	41.5546
8.06397	41.6568
8.06597	41.5255
8.06797	41.5833
8.06997	41.6186
8.07197	41.6649
8.07397	41.7635
8.07597	41.7431
8.07797	41.7705
8.07997	41.8721
8.08197	41.8933
8.08397	41.9294
8.08597	41.9851
8.08797	41.9746
8.08997	42.0173
8.09197	42.0987
8.09397	42.1499
8.09597	42.1467
8.09797	42.2664
8.09997	42.21
8.10197	42.2665
8.10397	42.3599
8.10597	42.3867
8.10797	42.3599
8.10997	42.4168
8.11197	42.4477
8.11397	42.6094
8.11597	42.5006
8.11797	42.6136
8.11997	42.6407
8.12197	42.7145
8.12397	42.5662
8.12597	42.6932
8.12797	42.6955
8.12997	42.7907
8.13197	42.8673
8.13397	42.9339
8.13597	42.9397
8.13797	42.9012
8.13997	42.9751
8.14197	43.0023
8.14397	43.1063
8.14597	43.1115
8.14797	43.1761
8.14997	43.0408
8.15197	43.0834
8.15397	43.2014
8.15597	43.2556
8.15797	43.338
8.15997	43.3907
8.16197	43.416
8.16397	43.4112
8.16597	43.5085
8.16797	43.479
8.16997	43.4996
8.17197	43.6071
8.17397	43.6298
8.17597	43.7224
8.17797	43.6521
8.17997	43.7613
8.18197	43.7606
8.18397	43.8549
8.18597	43.8747
8.18797	43.9612
8.18997	43.9612
8.19197	44.038
8.19397	43.9974
8.19597	44.0932
8.19797	44.0892
8.19997	44.1079
8.20197	44.2349
8.20397	44.2034
8.20597	44.238
8.20797	44.3349
8.20997	44.3781
8.21197	44.3847
8.21397	44.4719
8.21597	44.4847
8.21797	44.55
8.21997	44.5335
8.22197	44.5633
8.22397	44.6283
8.22597	44.6694
8.22797	44.7527
8.22997	44.8182
8.23197	44.6952
8.23397	44.8276
8.23597	44.8854
8.23797	44.9188
8.23997	44.9972
8.24197	45.0454
8.24397	45.1109
8.24597	45.1435
8.24797	45.2233
8.24997	45.2977
8.25197	45.2468
8.25397	45.3372
8.25597	45.3218
8.25797	45.4221
8.25997	45.5795
8.26197	45.5815
8.26397	45.4244
8.26597	45.3863
8.26797	45.582
8.26997	45.59
8.27197	45.6274
8.27397	45.7321
8.27597	45.8182
8.27797	45.7552
8.27997	45.7557
8.28197	45.8977
8.28397	45.84
8.28597	45.9182
8.28797	45.9962
8.28997	46.0659
8.29197	46.1974
8.29397	46.1349
8.29597	46.0835
8.29797	46.2429
8.29997	46.2543
8.30197	46.398
8.30397	46.513
8.30597	46.3158
8.30797	46.4177
8.30997	46.3518
8.31197	46.4943
8.31397	46.5616
8.31597	46.6636
8.31797	46.6483
8.31997	46.695
8.32197	46.7805
8.32397	46.8187
8.32597	46.6892
8.32797	46.8151
8.32997	46.8854
8.33197	46.9612
8.33397	47.029
8.33597	47.0638
8.33797	47.1771
8.33997	47.0974
8.34197	47.2207
8.34397	47.2276
8.34597	47.3252
8.34797	47.4201
8.34997	47.484
8.35197	47.5947
8.35397	47.2897
8.35597	47.4005
8.35797	47.5407
8.35997	47.5858
8.36197	47.6628
8.36397	47.7945
8.36597	47.739
8.36797	47.9575
8.36997	47.8105
8.37197	47.8427
8.37397	47.8647
8.37597	47.9554
8.37797	47.9992
8.37997	48.0393
8.38197	48.1119
8.38397	48.1525
8.38597	48.1904
8.38797	48.2347
8.38997	48.3663
8.39197	48.2865
8.39397	48.3972
8.39597	48.4295
8.39797	48.4884
8.39997	48.5087
8.40197	48.6287
8.40397	48.6777
8.40597	48.7349
8.40797	48.7958
8.40997	48.7449
8.41197	48.8186
8.41397	48.9318
8.41597	48.9758
8.41797	49.0674
8.41997	49.137
8.42197	49.1378
8.42397	49.1036
8.42597	49.1659
8.42797	49.2003
8.42997	49.3127
8.43197	49.4089
8.43397	49.3619
8.43597	49.4819
8.43797	49.5209
8.43997	49.633
8.44197	49.6275
8.44397	49.7096
8.44597	49.7944
8.44797	49.954
8.44997	49.8622
8.45197	49.7047
8.45397	49.8877
8.45597	49.9086
8.45797	50.0785
8.45997	50.0056
8.46197	50.1499
8.46397	50.2323
8.46597	50.2952
8.46797	50.2641
8.46997	50.3146
8.47197	50.3389
8.47397	50.4174
8.47597	50.5216
8.47797	50.7128
8.47997	50.757
8.48197	50.4777
8.48397	50.8174
8.48597	50.7681
8.48797	50.5546
8.48997	50.7214
8.49197	50.8115
8.49397	50.9379
8.49597	51.0371
8.49797	51.1033
8.49997	51.1282
8.50197	51.2382
8.50397	51.2713
8.50597	51.5495
8.50797	51.3881
8.50997	51.0938
8.51197	51.3482
8.51397	51.3568
8.51597	51.4363
8.51797	51.4733
8.51997	51.6229
8.52197	51.7562
8.52397	51.7641
8.52597	51.9185
8.52797	51.7738
8.52997	51.9027
8.53197	52.0817
8.53397	52.0346
8.53597	52.1423
8.53797	52.0896
8.53997	52.2833
8.54197	52.2948
8.54397	52.3041
8.54597	52.1931
8.54797	52.4759
8.54997	52.3415
8.55197	52.295
8.55397	52.5478
8.55597	52.575
8.55797	52.7219
8.55997	52.6901
8.56197	52.7285
8.56397	52.7871
8.56597	52.7839
8.56797	52.8776
8.56997	52.9462
8.57197	53.1003
8.57397	53.1247
8.57597	53.2123
8.57797	53.415
8.57997	53.3685
8.58197	53.381
8.58397	53.2218
8.58597	53.3864
8.58797	53.49
8.58997	53.564
8.59197	53.6454
8.59397	53.6765
8.59597	53.7771
8.59797	53.9108
8.59997	54.0588
8.60197	53.8118
8.60397	53.8463
8.60597	53.9129
8.60797	54.0431
8.60997	54.1618
8.61197	54.262
8.61397	54.167
8.61597	54.373
8.61797	54.4365
8.61997	54.5081
8.62197	54.5416
8.62397	54.6875
8.62597	54.7123
8.62797	54.8571
8.62997	54.8171
8.63197	55.1423
8.63397	54.7186
8.63597	55.0106
8.63797	55.021
8.63997	55.1665
8.64197	55.2472
8.64397	55.1114
8.64597	55.0952
8.64797	55.2398
8.64997	55.4676
8.65197	55.6088
8.65397	55.5764
8.65597	55.7961
8.65797	55.5686
8.65997	55.6815
8.66197	55.5385
8.66397	55.7869
8.66597	55.9826
8.66797	56.2794
8.66997	56.087
8.67197	55.928
8.67397	56.3265
8.67597	56.3706
8.67797	56.3796
8.67997	56.3392
8.68197	56.561
8.68397	56.325
8.68597	56.6281
8.68797	56.652
8.68997	57.1419
8.69197	56.8624
8.69397	56.5964
8.69597	56.9652
8.69797	56.8287
8.69997	57.2311
8.70197	56.6961
8.70397	56.703
8.70597	57.0196
8.70797	56.3965
8.70997	56.7667
8.71197	57.0033
8.71397	57.1496
8.71597	57.3006
8.71797	57.5001
8.71997	57.2701
8.72197	57.6676
8.72397	57.5494
8.72597	57.8431
8.72797	57.9401
8.72997	57.7461
8.73197	57.9079
8.73397	57.848
8.73597	57.9954
8.73797	58.2036
8.73997	58.3646
8.74197	58.6719
8.74397	58.7055
8.74597	58.4211
8.74797	58.408
8.74997	58.5088
8.75196	58.4625
8.75396	58.3945
8.75596	58.5825
8.75796	58.6749
8.75996	58.8846
8.76196	58.7383
8.76396	59.0793
8.76596	59.1222
8.76796	59.092
8.76996	59.7933
8.77196	59.0876
8.77396	59.1254
8.77596	58.8374
8.77796	59.116
8.77996	59.0086
8.78196	59.3398
8.78396	59.4384
8.78596	59.7493
8.78796	59.561
8.78996	59.7595
8.79196	59.9898
8.79396	60.1957
8.79596	59.8088
8.79796	59.9371
8.79996	60.1536
8.80196	60.3185
8.80396	60.5523
8.80596	60.6015
8.80796	60.6048
8.80996	60.3725
8.81196	60.9542
8.81396	60.718
8.81596	61.0944
8.81796	60.8534
8.81996	61.1192
8.82196	60.6294
8.82396	60.8569
8.82596	61.1338
8.82796	61.3068
8.82996	61.4783
8.83196	61.9248
8.83396	61.0416
8.83596	61.2507
8.83796	61.856
8.83996	61.3371
8.84196	61.7948
8.84396	61.4377
8.84596	61.7651
8.84796	61.7405
8.84996	61.8805
8.85196	62.2049
8.85396	61.9684
8.85596	62.3039
8.85796	62.6311
8.85996	62.3498
8.86196	62.5087
8.86396	62.5272
8.86596	62.7788
8.86796	62.6749
8.86996	63.1113
8.87196	62.3832
8.87396	62.7486
8.87596	63.2107
8.87796	62.8602
8.87996	63.1329
8.88196	63.0747
8.88396	63.4217
8.88596	63.391
8.88796	63.1969
8.88996	63.3213
8.89196	63.5127
8.89396	63.6073
8.89596	63.6644
8.89796	63.7892
8.89996	63.9127
8.90196	64.2349
8.90396	64.0529
8.90596	63.8193
8.90796	64.0388
8.90996	64.3159
8.91196	64.4352
8.91396	64.6373
8.91596	64.7204
8.91796	64.4049
8.91996	64.4662
8.92196	64.9008
8.92396	64.8224
8.92596	64.9015
8.92796	65.0772
8.92996	65.0323
8.93196	65.5014
8.93396	64.9872
8.93596	65.3708
8.93796	65.6212
8.93996	65.6146
8.94196	65.8717
8.94396	66.0575
8.94596	65.7318
8.94796	66.1441
8.94996	65.8631
8.95196	66.0774
8.95396	66.2343
8.95596	66.1454
8.95796	66.3342
8.95996	66.5733
8.96196	66.8359
8.96396	66.8595
8.96596	66.5752
8.96796	66.551
8.96996	67.1073
8.97196	66.8845
8.97396	66.9841
8.97596	67.2307
8.97796	67.4234
8.97996	67.188
8.98196	67.3001
8.98396	67.5795
8.98596	67.7243
8.98796	67.739
8.98996	67.9943
8.99196	68.3685
8.99396	68.0509
8.99596	67.9482
8.99796	68.553
8.99996	68.6927
9.00196	68.3131
9.00396	68.0302
9.00596	68.1914
9.00796	68.448
9.00996	68.7528
9.01196	68.9515
9.01396	68.9718
9.01596	68.9245
9.01796	68.8073
9.01996	69.1481
9.02196	69.1934
9.02396	69.3934
9.02596	69.6685
9.02796	69.8859
9.02996	69.9412
9.03196	69.798
9.03396	69.8913
9.03596	69.9852
9.03796	69.9355
9.03996	70.3646
9.04196	70.2691
9.04396	70.5504
9.04596	70.4648
9.04796	70.3522
9.04996	70.4673
9.05196	70.7796
9.05396	70.561
9.05596	70.7915
9.05796	71.0214
9.05996	71.2572
9.06196	71.51
9.06396	71.8467
9.06596	71.8277
9.06796	71.1911
9.06996	72.0247
9.07196	71.6954
9.07396	71.8032
9.07596	71.7915
9.07796	71.9693
9.07996	72.466
9.08196	72.9586
9.08396	71.7683
9.08596	72.2582
9.08796	72.5674
9.08996	72.7567
9.09196	73.2932
9.09396	73.2996
9.09596	72.6915
9.09796	73.2651
9.09996	73.6763
9.10196	74.3432
9.10396	73.2325
9.10596	73.6244
9.10796	74.0953
9.10996	74.1314
9.11196	73.8974
9.11396	74.0711
9.11596	74.2413
9.11796	74.6788
9.11996	73.5228
9.12196	73.8029
9.12396	74.4376
9.12596	74.8787
9.12796	74.4852
9.12996	75.3812
9.13196	74.6093
9.13396	74.329
9.13596	75.0797
9.13796	74.5476
9.13996	75.1715
9.14196	75.4745
9.14396	75.5602
9.14596	76.2086
9.14796	75.7403
9.14996	75.7904
9.15196	75.96
9.15396	76.228
9.15596	76.8614
9.15796	76.8607
9.15996	76.0261
9.16196	76.0792
9.16396	76.0803
9.16596	76.4339
9.16796	76.8913
9.16996	77.1106
9.17196	76.7734
9.17396	77.3337
9.17596	77.5739
9.17796	77.3698
9.17996	78.1903
9.18196	77.9943
9.18396	77.8695
9.18596	77.5881
9.18796	78.2474
9.18996	78.192
9.19196	77.9588
9.19396	78.5756
9.19596	79.0262
9.19796	78.5238
9.19996	78.5679
9.20196	79.5422
9.20396	79.3076
9.20596	78.8255
9.20796	79.6837
9.20996	80.3014
9.21196	79.6252
9.21396	79.267
9.21596	80.1039
9.21796	79.4127
9.21996	79.6593
9.22196	79.7609
9.22396	80.7968
9.22596	79.3748
9.22796	80.4295
9.22996	80.2338
9.23196	81.0471
9.23396	80.4827
9.23596	80.8606
9.23796	81.4035
9.23996	81.8915
9.24196	80.0549
9.24396	81.5766
9.24596	81.6906
9.24796	81.1348
9.24996	81.1769
9.25196	81.923
9.25396	82.2088
9.25596	82.6379
9.25796	82.7949
9.25996	82.8046
9.26196	82.7304
9.26396	82.8101
9.26596	83.878
9.26796	84.399
9.26996	83.1881
9.27196	83.8355
9.27396	84.1219
9.27596	82.8888
9.27796	82.7839
9.27996	83.5907
9.28196	83.6151
9.28396	84.2937
9.28596	83.8258
9.28796	84.8109
9.28996	83.7066
9.29196	84.2999
9.29396	85.2698
9.29596	84.3581
9.29796	85.2155
9.29996	86.0239
9.30196	84.7479
9.30396	86.2066
9.30596	85.7852
9.30796	85.7414
9.30996	85.6316
9.31196	85.4058
9.31396	85.8747
9.31596	86.0606
9.31796	85.9359
9.31996	86.9337
9.32196	88.3125
9.32396	85.0999
9.32596	86.4009
9.32796	87.2035
9.32996	87.4267
9.33196	88.0082
9.33396	87.6989
9.33596	86.4272
9.33796	87.5112
9.33996	88.1721
9.34196	87.5854
9.34396	88.807
9.34596	89.0484
9.34796	89.1177
9.34996	88.237
9.35196	88.4975
9.35396	89.0063
9.35596	89.4862
9.35796	88.4909
9.35996	88.7352
9.36196	89.4807
9.36396	90.0212
9.36596	90.5022
9.36796	90.4115
9.36996	90.69
9.37196	90.6387
9.37396	90.1248
9.37596	90.4118
9.37796	91.1946
9.37996	91.0599
9.38196	91.5845
9.38396	91.4552
9.38596	91.2464
9.38796	91.7403
9.38996	91.5706
9.39196	91.9677
9.39396	91.476
9.39596	92.3471
9.39796	92.3869
9.39996	92.8686
9.40196	93.3561
9.40396	93.323
9.40596	93.5042
9.40796	93.912
9.40996	93.2933
9.41196	94.2354
9.41396	93.9814
9.41596	94.4707
9.41796	95.3752
9.41996	95.4096
9.42196	94.8865
9.42396	95.3023
9.42596	95.7279
9.42796	96.4138
9.42996	97.4523
9.43196	95.1589
9.43396	95.733
9.43596	95.9171
9.43796	95.4262
9.43996	95.9173
9.44196	96.7091
9.44396	97.3162
9.44596	97.6898
9.44796	98.4174
9.44996	97.2747
9.45196	97.908
9.45396	98.7998
9.45596	99.2781
9.45796	100.091
9.45996	98.3317
9.46196	97.8054
9.46396	98.486
9.46596	98.204
9.46796	98.9798
9.46996	99.3712
9.47196	99.5934
9.47396	100.031
9.47596	99.0268
9.47796	98.9962
9.47996	99.9319
9.48196	101.205
9.48396	101.132
9.48596	99.9323
9.48796	100.612
9.48996	101.243
9.49196	101.535
9.49396	101.882
9.49596	101.568
9.49796	101.646
9.49996	102.601
9.50196	103.11
9.50396	103.525
9.50596	104.105
9.50796	102.184
9.50996	103.891
9.51196	104.431
9.51396	103.989
9.51596	104.435
9.51796	104.189
9.51996	104.41
9.52196	103.974
9.52396	105.065
9.52596	105.1
9.52796	105.011
9.52996	105.136
9.53196	105.973
9.53396	105.734
9.53596	105.459
9.53796	106.385
9.53996	106.613
9.54196	107.334
9.54396	107.56
9.54596	107
9.54796	107.568
9.54996	108.647
9.55196	109.033
9.55396	108.337
9.55596	108.901
9.55796	109.64
9.55996	109.871
9.56196	111.391
9.56396	111.057
9.56596	108.169
9.56796	110.275
9.56996	111.818
9.57196	109.777
9.57396	110.874
9.57596	111.708
9.57796	111.003
9.57996	111.882
9.58196	113.316
9.58396	112.102
9.58596	113.683
9.58796	113.95
9.58996	113.232
9.59196	113.395
9.59396	112.003
9.59596	113.293
9.59796	112.113
9.59996	113.708
9.60196	114.259
9.60396	115.143
9.60596	116.408
9.60796	114.966
9.60996	116.626
9.61196	115.938
9.61396	115.989
9.61596	116.875
9.61796	117.392
9.61996	117.747
9.62196	118.316
9.62396	120.392
9.62596	118.403
9.62796	118.813
9.62996	119.698
9.63196	119.69
9.63396	119.645
9.63596	122.68
9.63796	120.678
9.63996	119.823
9.64196	120.445
9.64396	122.118
9.64596	124.932
9.64796	119.841
9.64996	121.512
9.65196	121.81
9.65396	120.105
9.65596	123.398
9.65796	119.33
9.65996	122.222
9.66196	122.535
9.66396	123.414
9.66596	125.685
9.66796	124.391
9.66996	126.355
9.67196	125.554
9.67396	122.741
9.67596	125.496
9.67796	124.552
9.67996	126.927
9.68196	125.835
9.68396	127.589
9.68596	126.215
9.68796	127.314
9.68996	127.474
9.69196	128.997
9.69396	128.975
9.69596	128.686
9.69796	128.433
9.69996	128.989
9.70196	129.087
9.70396	129.675
9.70596	130.975
9.70796	131.739
9.70996	131.138
9.71196	132.936
9.71396	131.975
9.71596	133.543
9.71796	134.293
9.71996	134.334
9.72196	136.364
9.72396	135.914
9.72596	136.475
9.72796	137.123
9.72996	134.753
9.73196	136.136
9.73396	135.723
9.73596	137.717
9.73796	138.547
9.73996	135.549
9.74196	138.643
9.74396	137.872
9.74596	140.075
9.74796	140.296
9.74996	139.439
9.75196	142.174
9.75396	141.448
9.75596	140.63
9.75796	143.602
9.75996	141.608
9.76196	141.275
9.76396	144.046
9.76596	144.889
9.76796	144.622
9.76996	145.397
9.77196	145.528
9.77396	147.765
9.77596	145.211
9.77796	147.309
9.77996	147.346
9.78196	146.957
9.78396	146.517
9.78596	149.167
9.78796	148.076
9.78996	149.747
9.79196	148.874
9.79396	152.066
9.79596	151.522
9.79796	152.655
9.79996	151.959
9.80196	153.088
9.80396	150.45
9.80596	153.239
9.80796	154.728
9.80996	156.147
9.81196	154.543
9.81396	153.864
9.81596	155.695
9.81796	156.042
9.81996	158.166
9.82196	157.353
9.82396	159.881
9.82596	161.41
9.82796	162.398
9.82996	164.715
9.83196	158.977
9.83396	161.147
9.83596	163.7
9.83796	165.286
9.83996	164.343
9.84196	164.719
9.84396	166.523
9.84596	167.486
9.84796	167.431
9.84996	171.089
9.85196	167.866
9.85396	171.505
9.85596	169.203
9.85796	170.792
9.85996	173.296
9.86196	173.15
9.86396	174.471
9.86596	176.409
9.86796	169.843
9.86996	174.239
9.87196	176.463
9.87396	176.4
9.87596	179.509
9.87796	176.231
9.87996	178.848
9.88196	181.081
9.88396	182.397
9.88596	182.876
9.88796	184.705
9.88996	186.168
9.89196	187.182
9.89396	189.999
9.89596	192.289
9.89796	189.566
9.89996	188.528
9.90196	193.688
9.90396	193.677
9.90596	195.105
9.90796	198.805
9.90996	193.2
9.91196	197.406
9.91396	199.747
9.91596	201.879
9.91796	200.819
9.91996	203.287
9.92196	205.423
9.92396	204.826
9.92596	208.587
9.92796	211.469
9.92996	213.388
9.93196	214.029
9.93396	216.159
9.93596	215.708
9.93796	222.87
9.93996	221.118
9.94196	223.661
9.94396	224.286
9.94596	228.547
9.94796	227.859
9.94996	230.127
9.95196	237.784
9.95396	242.394
9.95596	241.977
9.95796	242.488
9.95996	246.066
9.96196	248.293
9.96396	249.849
9.96596	243.909
9.96796	241.94
9.96996	251.761
9.97196	262.294
9.97396	266.447
9.97596	247.888
9.97796	252.539
9.97996	257.316
9.98196	262.991
9.98396	269.126
9.98596	273.224
9.98796	277.357
9.98996	296.883
9.99196	301.785
9.99396	311.332
9.99596	278.728
9.99796	287.096
9.99996	304.428
10.002	317.911
10.004	316.819
10.006	337.372
10.008	339.139
10.01	362.22
10.012	389.335
10.014	412.152
10.016	384.221
10.018	399.879
10.02	416.133
10.022	426.345
10.024	545.048
10.026	403.824
10.028	432.73
10.03	544.221
10.032	605.874
10.034	601.653
10.036	809.966
10.038	812.992
10.04	1523.31
10.042	1814.84
10.044	1409.43
10.046	810.83
10.048	1349.83
10.05	1736.62
10.052	1410.47
10.054	1702.9
10.056	426.984
10.058	798.488
10.06	365.278
10.062	258.359
10.064	100.041
10.066	317.053
10.068	148.322
10.07	137.105
10.072	61.2128
10.074	53.2903
10.076	14.6445
10.078	129.287
10.08	96.7027
10.082	27.2484
10.084	21.5683
10.086	24.6176
10.088	40.5525
10.09	58.4422
10.092	70.2552
10.094	70.0551
10.096	60.7231
10.098	90.9431
10.1	94.2436
10.102	77.5632
10.104	90.7742
10.106	103.671
10.108	108.674
10.11	104.572
10.112	109.978
10.114	97.4109
10.116	116.202
10.118	111.529
10.12	116.071
10.122	126.49
10.124	132.342
10.126	126.622
10.128	147.284
10.13	136.151
10.132	147.196
10.134	146.038
10.136	151.921
10.138	152.691
10.14	158.52
10.142	173.304
10.144	165.859
10.146	157.089
10.148	162.265
10.15	170.61
10.152	160.358
10.154	168.272
10.156	169.057
10.158	183.376
10.16	176.589
10.162	184.07
10.164	182.623
10.166	188.93
10.168	198.28
10.17	202.473
10.172	191.678
10.174	201.181
10.176	205.585
10.178	214.406
10.18	213.483
10.182	218.772
10.184	229.885
10.186	220.846
10.188	215.244
10.19	237.763
10.192	210.185
10.194	217.907
10.196	227.311
10.198	234.678
10.2	245.334
10.202	217.061
10.204	245.649
10.206	244.097
10.208	256.166
10.21	232.004
10.212	233.86
10.214	261.977
10.216	247.83
10.218	241.26
10.22	259.171
10.222	270.477
10.224	290.377
10.226	255.373
10.228	259.428
10.23	262.979
10.232	274.441
10.234	289.051
10.236	293.087
10.238	303.661
10.24	329.94
10.242	263.839
10.244	273.495
10.246	274.866
10.248	306.222
10.25	304.196
10.252	338.191
10.254	348.937
10.256	366.489
10.258	255.685
10.26	285.63
10.262	300.206
10.264	324.107
10.266	348.144
10.268	308.985
10.27	290.183
10.272	342.929
10.274	347.024
10.276	404.801
10.278	376.858
10.28	373.227
10.282	361.482
10.284	289.022
10.286	362.104
10.288	333.164
10.29	358.289
10.292	286.676
10.294	341.455
10.296	377.16
10.298	385.098
10.3	347.5
10.302	398.658
10.304	354.247
10.306	345.57
10.308	391.734
10.31	452.047
10.312	349.138
10.314	456.978
10.316	425.109
10.318	388.401
10.32	357.685
10.322	386.928
10.324	322.63
10.326	345.286
10.328	405.304
10.33	394.059
10.332	428.685
10.334	442.024
10.336	416.957
10.338	439.407
10.34	450.157
10.342	524.81
10.344	426.579
10.346	480.031
10.348	493.824
10.35	555.166
10.352	530.01
10.354	658.674
10.356	638.896
10.358	751.1
10.36	425.751
10.362	394.301
10.364	431.756
10.366	580.425
10.368	442.315
10.37	524.117
10.372	643.315
10.374	552.89
10.376	654.542
10.378	813.471
10.38	588.529
10.382	546.048
10.384	751.849
10.386	718.329
10.388	534.663
10.39	642.462
10.392	687.025
10.394	807.277
10.396	442.778
10.398	606.558
10.4	721.494
10.402	793.881
10.404	972.23
10.406	723.237
10.408	706.753
10.41	799.203
10.412	1126.66
10.414	554.52
10.416	1043.5
10.418	898.865
10.42	566.348
10.422	688.002
10.424	942.025
10.426	858.361
10.428	699.984
10.43	769.651
10.432	882.325
10.434	907.653
10.436	1097.74
10.438	1359.1
10.44	1017.05
10.442	1036.74
10.444	1245.95
10.446	1104.77
10.448	1287.62
10.45	1259.17
10.452	1956.02
10.454	1857.89
10.456	993.416
10.458	2135.28
10.46	1636.02
10.462	1654.29
10.464	1829.17
10.466	1419.12
10.468	957.214
10.47	1801.16
10.472	2447.94
10.474	1794.98
10.476	616.948
10.478	1189.48
10.48	1916.05
10.482	2319.81
10.484	2761.16
10.486	2088.78
10.488	1373.86
10.49	1257.95
10.492	687.568
10.494	2745.25
10.496	1277.62
10.498	625.344
10.5	1778.97
10.502	3021.56
10.504	1773.84
10.506	7164.75
10.508	6394.49
10.51	2689.99
10.512	3823.51
10.514	2294.5
10.516	2912.43
10.518	1568.06
10.52	990.563
10.522	2329.92
10.524	2880.78
10.526	3586.49
10.528	1676.61
10.53	2184.16
10.532	827.539
10.534	3274.34
10.536	1571.66
10.538	1019.57
10.54	960.606
10.542	4331.28
10.544	1843.35
10.546	1952.03
10.548	3062.92
10.55	1292.09
10.552	1267.44
10.554	2519.56
10.556	2020.48
10.558	2115.49
10.56	1860
10.562	1120.4
10.564	2148.41
10.566	1562.61
10.568	1282.2
10.57	909.14
10.572	1152
10.574	872.631
10.576	710.061
10.578	868.951
10.58	1408.13
10.582	976.474
10.584	921.752
10.586	1000.79
10.588	967.392
10.59	867.132
10.592	798.204
10.594	821.155
10.596	685.786
10.598	579.604
10.6	736.165
10.602	723.027
10.604	506.809
10.606	1144.28
10.608	882.669
10.61	834.745
10.612	723.519
10.614	579.202
10.616	364.893
10.618	898.872
10.62	1064.19
10.622	580.324
10.624	634.411
10.626	864.325
10.628	662.914
10.63	625.042
10.632	548.111
10.634	707.773
10.636	689.881
10.638	630.139
10.64	815.163
10.642	651.173
10.644	693.356
10.646	617.433
10.648	714.142
10.65	590.025
10.652	564.692
10.654	504.13
10.656	377.247
10.658	572.829
10.66	674.189
10.662	586.321
10.664	612.919
10.666	630.726
10.668	519.189
10.67	513.25
10.672	452.21
10.674	433.511
10.676	560.223
10.678	507.238
10.68	479.978
10.682	420.164
10.684	422.827
10.686	462.614
10.688	510.107
10.69	410.634
10.692	449.674
10.694	413.22
10.696	514.774
10.698	443.875
10.7	424.08
10.702	421.021
10.704	389.304
10.706	405.248
10.708	395.056
10.71	375.771
10.712	350.137
10.714	408.762
10.716	365.271
10.718	356.323
10.72	343.675
10.722	375.021
10.724	362.148
10.726	351.277
10.728	342.237
10.73	337.125
10.732	327.474
10.734	327.922
10.736	323.015
10.738	331.304
10.74	323.146
10.742	294.056
10.744	300.897
10.746	309.437
10.748	293.545
10.75	278.178
10.752	291.76
10.754	309.914
10.756	282.322
10.758	288.964
10.76	308.367
10.762	267.613
10.764	231.671
10.766	325.485
10.768	320.107
10.77	310.669
10.772	278.143
10.774	276.826
10.776	247.161
10.778	266.863
10.78	258.131
10.782	292.182
10.784	288.866
10.786	266.045
10.788	285.747
10.79	267.656
10.792	248.503
10.794	239.54
10.796	279.586
10.798	249.846
10.8	256.081
10.802	254.919
10.804	252.311
10.806	243.123
10.808	246.548
10.81	230.639
10.812	235.306
10.814	225.975
10.816	236.477
10.818	228.554
10.82	236.437
10.822	241.215
10.824	221.774
10.826	216.843
10.828	210.215
10.83	247.561
10.832	241.59
10.834	224.249
10.836	227.958
10.838	215.665
10.84	219.049
10.842	213.078
10.844	211.275
10.846	200.93
10.848	204.278
10.85	201.797
10.852	217.085
10.854	198.52
10.856	218.476
10.858	207.802
10.86	208.693
10.862	210.846
10.864	199.708
10.866	196.848
10.868	204.623
10.87	193.804
10.872	190.132
10.874	195.09
10.876	184.455
10.878	179.876
10.88	191.56
10.882	203.123
10.884	190.591
10.886	183.012
10.888	183.412
10.89	185.948
10.892	181.412
10.894	183.152
10.896	181.593
10.898	178.486
10.9	177.664
10.902	175.788
10.904	169.734
10.906	174.65
10.908	169.576
10.91	165.74
10.912	166.92
10.914	163.674
10.916	159.712
10.918	154.957
10.92	160.627
10.922	164.101
10.924	156.331
10.926	156.6
10.928	153.133
10.93	151.434
10.932	162.619
10.934	152.032
10.936	161.878
10.938	159.612
10.94	151.931
10.942	156.879
10.944	147.675
10.946	151.364
10.948	149.558
10.95	148.62
10.952	148.361
10.954	147.258
10.956	145.308
10.958	147.499
10.96	147.124
10.962	142.169
10.964	153.865
10.966	147.988
10.968	144.098
10.97	145.382
10.972	141.818
10.974	145.107
10.976	138.744
10.978	137.863
10.98	137.669
10.982	137.514
10.984	138.375
10.986	135.034
10.988	135.08
10.99	134.507
10.992	130.977
10.994	133.43
10.996	129.213
10.998	132.298
11	130.734
11.002	126.375
11.004	129.824
11.006	124.801
11.008	123.347
11.01	125.083
11.012	123.071
11.014	125.442
11.016	122.15
11.018	118.371
11.02	118.169
11.022	118.628
11.024	116.083
11.026	119.471
11.028	117.6
11.03	126.751
11.032	118.592
11.034	120.556
11.036	120.076
11.038	112.063
11.04	122.86
11.042	122.439
11.044	120.104
11.046	117.363
11.048	114.568
11.05	113.757
11.052	114.126
11.054	113.661
11.056	114.066
11.058	110.145
11.06	111.219
11.062	109.43
11.064	108.751
11.066	107.939
11.068	107.291
11.07	108.883
11.072	106.265
11.074	106.309
11.076	102.537
11.078	101.581
11.08	108.672
11.082	103.869
11.084	103.804
11.086	101.698
11.088	100.57
11.09	99.7848
11.092	97.2474
11.094	98.5772
11.096	104.941
11.098	100.263
11.1	98.5545
11.102	99.1316
11.104	97.5964
11.106	96.0299
11.108	97.4554
11.11	96.12
11.112	92.0232
11.114	96.665
11.116	93.4926
11.118	91.2913
11.12	96.1983
11.122	94.8919
11.124	91.2809
11.126	92.3144
11.128	92.3574
11.13	91.3255
11.132	89.1154
11.134	90.9061
11.136	87.732
11.138	90.3916
11.14	88.126
11.142	86.4928
11.144	88.8405
11.146	86.3169
11.148	86.1877
11.15	85.7153
11.152	84.9605
11.154	84.8731
11.156	83.4101
11.158	84.2478
11.16	84.0605
11.162	82.9628
11.164	82.1176
11.166	81.1338
11.168	79.8353
11.17	80.6538
11.172	78.8255
11.174	79.9731
11.176	78.4897
11.178	80.4978
11.18	79.0501
11.182	76.6548
11.184	76.4013
11.186	77.7801
11.188	76.3347
11.19	79.5284
11.192	76.0977
11.194	75.8832
11.196	75.2217
11.198	73.993
11.2	74.8167
11.202	72.664
11.204	75.202
11.206	71.8095
11.208	74.8937
11.21	74.0117
11.212	72.627
11.214	70.8394
11.216	69.9267
11.218	69.7894
11.22	70.7439
11.222	69.5589
11.224	69.3772
11.226	70.3452
11.228	70.1872
11.23	68.3811
11.232	67.2253
11.234	67.0803
11.236	65.8857
11.238	66.3222
11.24	64.7979
11.242	65.5702
11.244	65.2541
11.246	64.0079
11.248	64.2478
11.25	67.2098
11.252	65.4251
11.254	64.3998
11.256	63.2239
11.258	63.351
11.26	61.4011
11.262	63.0443
11.264	60.6794
11.266	60.2785
11.268	61.5179
11.27	58.4117
11.272	61.1694
11.274	60.5969
11.276	61.031
11.278	58.7889
11.28	60.3841
11.282	59.2558
11.284	57.9215
11.286	58.1833
11.288	57.808
11.29	57.1279
11.292	55.1662
11.294	56.524
11.296	55.6278
11.298	54.7313
11.3	55.7024
11.302	54.6442
11.304	53.8541
11.306	53.8808
11.308	54.114
11.31	53.4807
11.312	52.5548
11.314	51.8102
11.316	52.929
11.318	51.8293
11.32	51.4993
11.322	51.96
11.324	50.6607
11.326	49.2198
11.328	51.6918
11.33	50.1393
11.332	49.9334
11.334	48.8328
11.336	48.9594
11.338	48.5347
11.34	47.5807
11.342	47.1764
11.344	48.7752
11.346	47.4629
11.348	46.4417
11.35	46.446
11.352	45.654
11.354	44.9629
11.356	44.4699
11.358	42.6669
11.36	44.0156
11.362	44.9146
11.364	43.1526
11.366	44.1446
11.368	43.7094
11.37	45.5543
11.372	42.9283
11.374	43.8425
11.376	43.5712
11.378	42.5361
11.38	41.5536
11.382	41.8519
11.384	41.0415
11.386	40.4949
11.388	40.2583
11.39	39.6425
11.392	39.8466
11.394	38.7827
11.396	38.0185
11.398	39.2616
11.4	38.9556
11.402	37.9609
11.404	37.9861
11.406	36.8436
11.408	36.6669
11.41	36.9337
11.412	36.6865
11.414	35.794
11.416	35.1162
11.418	35.3449
11.42	34.4164
11.422	34.7022
11.424	33.2586
11.426	33.1936
11.428	33.3666
11.43	31.7832
11.432	33.9327
11.434	33.4741
11.436	32.8218
11.438	31.9107
11.44	31.9053
11.442	31.2648
11.444	30.9917
11.446	29.3629
11.448	31.3267
11.45	30.6893
11.452	29.5203
11.454	29.1727
11.456	28.6231
11.458	27.8656
11.46	28.4093
11.462	27.3438
11.464	28.4446
11.466	27.3834
11.468	27.5828
11.47	26.8137
11.472	26.4499
11.474	25.8518
11.476	25.1908
11.478	25.3355
11.48	25.5158
11.482	24.5743
11.484	24.3682
11.486	24.8274
11.488	23.5548
11.49	23.917
11.492	23.3778
11.494	22.8818
11.496	22.0389
11.498	21.5703
11.5	21.7626
11.502	21.5329
11.504	21.0539
11.506	19.8356
11.508	21.0195
11.51	20.4755
11.512	20.8995
11.514	20.0698
11.516	19.5077
11.518	19.6456
11.52	18.5581
11.522	17.7172
11.524	18.5911
11.526	18.785
11.528	17.4827
11.53	17.6178
11.532	17.0239
11.534	16.9747
11.536	16.2578
11.538	16.2454
11.54	15.2068
11.542	15.5146
11.544	15.2847
11.546	15.0825
11.548	14.482
11.55	14.2338
11.552	13.1959
11.554	13.1034
11.556	13.0618
11.558	12.5674
11.56	12.0486
11.562	12.1106
11.564	12.2797
11.566	11.3302
11.568	11.6181
11.57	10.6863
11.572	11.2426
11.574	10.1895
11.576	9.94086
11.578	9.36427
11.58	8.70281
11.582	8.92711
11.584	8.04549
11.586	7.20021
11.588	8.33865
11.59	7.54412
11.592	6.42592
11.594	7.26541
11.596	6.88031
11.598	6.11373
11.6	6.13258
11.602	6.10007
11.604	5.26047
11.606	5.05418
11.608	4.64739
11.61	4.3391
11.612	4.35695
11.614	4.67869
11.616	3.69836
11.618	3.07604
11.62	5.4311
11.622	3.7694
11.624	2.57429
11.626	3.36807
11.628	2.86545
11.63	2.80971
11.632	2.30937
11.634	2.32398
11.636	2.86244
11.638	2.93638
11.64	3.70658
11.642	4.10486
11.644	3.06162
11.646	4.02245
11.648	4.53546
11.65	5.43662
11.652	5.55874
11.654	4.6079
11.656	4.89924
11.658	6.19269
11.66	6.18668
11.662	7.09957
11.664	6.58936
11.666	7.34085
11.668	7.527
11.67	6.92577
11.672	7.94708
11.674	8.23714
11.676	8.57278
11.678	8.75094
11.68	8.60165
11.682	9.72782
11.684	9.38387
11.686	10.6574
11.688	10.6903
11.69	11.2577
11.692	11.0953
11.694	11.9478
11.696	12.3859
11.698	12.6335
11.7	13.7846
11.702	13.4471
11.704	13.6242
11.706	13.6839
11.708	14.5013
11.71	15.4724
11.712	15.0603
11.714	16.0157
11.716	16.2177
11.718	16.164
11.72	16.7566
11.722	17.3356
11.724	18.2211
11.726	19.5446
11.728	18.1684
11.73	19.772
11.732	19.6297
11.734	19.85
11.736	19.4502
11.738	20.4595
11.74	20.7945
11.742	21.4344
11.744	22.1961
11.746	22.7872
11.748	23.0691
11.75	23.7443
11.752	24.062
11.754	24.0017
11.756	24.9023
11.758	25.6228
11.76	26.0238
11.762	26.6077
11.764	26.7909
11.766	27.5776
11.768	27.7209
11.77	28.0708
11.772	28.7768
11.774	29.4058
11.776	30.5003
11.778	30.567
11.78	31.0253
11.782	31.6009
11.784	31.2752
11.786	32.1177
11.788	32.5508
11.79	33.2547
11.792	31.6872
11.794	33.1743
11.796	34.7221
11.798	35.3112
11.8	34.6695
11.802	35.2717
11.804	36.6189
11.806	37.4471
11.808	36.6768
11.81	38.6673
11.812	39.5892
11.814	37.0442
11.816	39.2866
11.818	39.3319
11.82	40.9461
11.822	39.931
11.824	41.0374
11.826	41.9892
11.828	42.1983
11.83	43.6356
11.832	43.1911
11.834	43.5826
11.836	44.7386
11.838	45.6113
11.84	45.4155
11.842	47.1066
11.844	46.3283
11.846	47.7611
11.848	47.1745
11.85	48.7624
11.852	49.6528
11.854	50.3181
11.856	52.136
11.858	51.7709
11.86	52.3236
11.862	50.6548
11.864	51.5737
11.866	53.248
11.868	53.3048
11.87	54.8125
11.872	55.5947
11.874	55.9082
11.876	57.312
11.878	58.5463
11.88	58.1486
11.882	60.1895
11.884	59.1811
11.886	59.8504
11.888	61.8236
11.89	61.9969
11.892	62.7637
11.894	63.5064
11.896	63.5699
11.898	65.2292
11.9	66.1427
11.902	66.4222
11.904	68.1356
11.906	69.4015
11.908	66.0887
11.91	69.1504
11.912	69.4231
11.914	70.3641
11.916	72.0108
11.918	71.7709
11.92	72.2319
11.922	72.8179
11.924	74.4678
11.926	74.3375
11.928	76.056
11.93	77.2076
11.932	78.6511
11.934	79.9371
11.936	80.0629
11.938	79.5097
11.94	81.2442
11.942	84.2439
11.944	81.7352
11.946	84.6208
11.948	85.9047
11.95	85.9598
11.952	85.9645
11.954	87.8147
11.956	89.3355
11.958	88.78
11.96	92.5195
11.962	92.0508
11.964	90.1373
11.966	92.605
11.968	93.0201
11.97	95.9031
11.972	96.9276
11.974	97.3662
11.976	99.245
11.978	101.56
11.98	100.799
11.982	106.032
11.984	99.8669
11.986	104.25
11.988	106.026
11.99	107.734
11.992	107.808
11.994	111.082
11.996	110.434
[truncated: 2,501 more rows]

## Sheet: 4b_dispersion_datapbc
X	Y	Z
-1.0101	7.99997	60.9893
-1	7.99997	60.9108
-0.989899	7.99997	60.642
-0.979798	7.99997	60.2221
-0.969697	7.99997	59.7119
-0.959596	7.99997	59.1869
-0.949495	7.99997	58.7279
-0.939394	7.99997	58.4104
-0.929293	7.99997	58.2938
-0.919192	7.99997	58.412
-0.909091	7.99997	58.7681
-0.89899	7.99997	59.3332
-0.888889	7.99997	60.0511
-0.878788	7.99997	60.8469
-0.868687	7.99997	61.6375
-0.858586	7.99997	62.3433
-0.848485	7.99997	62.8978
-0.838384	7.99997	63.2559
-0.828283	7.99997	63.3992
-0.818182	7.99997	63.3396
-0.808081	7.99997	63.1208
-0.79798	7.99997	62.8167
-0.787879	7.99997	62.5272
-0.777778	7.99997	62.3691
-0.767677	7.99997	62.4618
-0.757576	7.99997	62.9086
-0.747475	7.99997	63.7773
-0.737374	7.99997	65.0839
-0.727273	7.99997	66.7869
-0.717172	7.99997	68.7926
-0.707071	7.99997	70.9734
-0.69697	7.99997	73.1891
-0.686869	7.99997	75.3092
-0.676768	7.99997	77.2265
-0.666667	7.99997	78.8646
-0.656566	7.99997	80.1771
-0.646465	7.99997	81.1434
-0.636364	7.99997	81.7625
-0.626263	7.99997	82.0467
-0.616162	7.99997	82.0172
-0.606061	7.99997	81.7001
-0.59596	7.99997	81.1248
-0.585859	7.99997	80.3236
-0.575758	7.99997	79.3317
-0.565657	7.99997	78.1885
-0.555556	7.99997	76.9391
-0.545455	7.99997	75.6346
-0.535354	7.99997	74.3319
-0.525253	7.99997	73.09
-0.515152	7.99997	71.9647
-0.505051	7.99997	71.001
-0.494949	7.99997	70.2253
-0.484848	7.99997	69.6416
-0.474747	7.99997	69.2318
-0.464646	7.99997	68.9626
-0.454545	7.99997	68.7938
-0.444444	7.99997	68.6877
-0.434343	7.99997	68.6148
-0.424242	7.99997	68.5568
-0.414141	7.99997	68.5065
-0.40404	7.99997	68.4657
-0.393939	7.99997	68.4426
-0.383838	7.99997	68.4487
-0.373737	7.99997	68.4961
-0.363636	7.99997	68.5952
-0.353535	7.99997	68.753
-0.343434	7.99997	68.9722
-0.333333	7.99997	69.2511
-0.323232	7.99997	69.5851
-0.313131	7.99997	69.9679
-0.30303	7.99997	70.3944
-0.292929	7.99997	70.8628
-0.282828	7.99997	71.3764
-0.272727	7.99997	71.9441
-0.262626	7.99997	72.5788
-0.252525	7.99997	73.2952
-0.242424	7.99997	74.1056
-0.232323	7.99997	75.0154
-0.222222	7.99997	76.0184
-0.212121	7.99997	77.0931
-0.20202	7.99997	78.2003
-0.191919	7.99997	79.2832
-0.181818	7.99997	80.2696
-0.171717	7.99997	81.0761
-0.161616	7.99997	81.6139
-0.151515	7.99997	81.7949
-0.141414	7.99997	81.5373
-0.131313	7.99997	80.7704
-0.121212	7.99997	79.4386
-0.111111	7.99997	77.5045
-0.10101	7.99997	74.953
-0.0909091	7.99997	71.7964
-0.0808081	7.99997	68.0817
-0.0707071	7.99997	63.8998
-0.0606061	7.99997	59.3959
-0.0505051	7.99997	54.7773
-0.040404	7.99997	50.3149
-0.030303	7.99997	46.3292
-0.020202	7.99997	43.1593
-0.010101	7.99997	41.1118
0	7.99997	40.4032
0.010101	7.99997	41.1118
0.020202	7.99997	43.1593
0.030303	7.99997	46.3292
0.040404	7.99997	50.3149
0.0505051	7.99997	54.7773
0.0606061	7.99997	59.3959
0.0707071	7.99997	63.8998
0.0808081	7.99997	68.0817
0.0909091	7.99997	71.7964
0.10101	7.99997	74.953
0.111111	7.99997	77.5045
0.121212	7.99997	79.4386
0.131313	7.99997	80.7704
0.141414	7.99997	81.5373
0.151515	7.99997	81.7949
0.161616	7.99997	81.6139
0.171717	7.99997	81.0761
0.181818	7.99997	80.2696
0.191919	7.99997	79.2832
0.20202	7.99997	78.2003
0.212121	7.99997	77.0931
0.222222	7.99997	76.0184
0.232323	7.99997	75.0154
0.242424	7.99997	74.1056
0.252525	7.99997	73.2952
0.262626	7.99997	72.5788
0.272727	7.99997	71.9441
0.282828	7.99997	71.3764
0.292929	7.99997	70.8628
0.30303	7.99997	70.3944
0.313131	7.99997	69.9679
0.323232	7.99997	69.5851
0.333333	7.99997	69.2511
0.343434	7.99997	68.9722
0.353535	7.99997	68.753
0.363636	7.99997	68.5952
0.373737	7.99997	68.4961
0.383838	7.99997	68.4487
0.393939	7.99997	68.4426
0.40404	7.99997	68.4657
0.414141	7.99997	68.5065
0.424242	7.99997	68.5568
0.434343	7.99997	68.6148
0.444444	7.99997	68.6877
0.454545	7.99997	68.7938
0.464646	7.99997	68.9626
0.474747	7.99997	69.2318
0.484848	7.99997	69.6416
0.494949	7.99997	70.2253
0.505051	7.99997	71.001
0.515152	7.99997	71.9647
0.525253	7.99997	73.09
0.535354	7.99997	74.3319
0.545455	7.99997	75.6346
0.555556	7.99997	76.9391
0.565657	7.99997	78.1885
0.575758	7.99997	79.3317
0.585859	7.99997	80.3236
0.59596	7.99997	81.1248
0.606061	7.99997	81.7001
0.616162	7.99997	82.0172
0.626263	7.99997	82.0467
0.636364	7.99997	81.7625
0.646465	7.99997	81.1434
0.656566	7.99997	80.1771
0.666667	7.99997	78.8646
0.676768	7.99997	77.2265
0.686869	7.99997	75.3092
0.69697	7.99997	73.1891
0.707071	7.99997	70.9734
0.717172	7.99997	68.7926
0.727273	7.99997	66.7869
0.737374	7.99997	65.0839
0.747475	7.99997	63.7773
0.757576	7.99997	62.9086
0.767677	7.99997	62.4618
0.777778	7.99997	62.3691
0.787879	7.99997	62.5272
0.79798	7.99997	62.8167
0.808081	7.99997	63.1208
0.818182	7.99997	63.3396
0.828283	7.99997	63.3992
0.838384	7.99997	63.2559
0.848485	7.99997	62.8978
0.858586	7.99997	62.3433
0.868687	7.99997	61.6375
0.878788	7.99997	60.8469
0.888889	7.99997	60.0511
0.89899	7.99997	59.3332
0.909091	7.99997	58.7681
0.919192	7.99997	58.412
0.929293	7.99997	58.2938
0.939394	7.99997	58.4104
0.949495	7.99997	58.7279
0.959596	7.99997	59.1869
0.969697	7.99997	59.7119
0.979798	7.99997	60.2221
0.989899	7.99997	60.642
1	7.99997	60.9108
-1.0101	8.03997	62.6147
-1	8.03997	62.5302
-0.989899	8.03997	62.2402
-0.979798	8.03997	61.7868
-0.969697	8.03997	61.235
-0.959596	8.03997	60.6657
-0.949495	8.03997	60.1659
-0.939394	8.03997	59.8166
-0.929293	8.03997	59.682
-0.919192	8.03997	59.7989
-0.909091	8.03997	60.1712
-0.89899	8.03997	60.7686
-0.888889	8.03997	61.5316
-0.878788	8.03997	62.3803
-0.868687	8.03997	63.2263
-0.858586	8.03997	63.9848
-0.848485	8.03997	64.5847
-0.838384	8.03997	64.9777
-0.828283	8.03997	65.1437
-0.818182	8.03997	65.0949
-0.808081	8.03997	64.8768
-0.79798	8.03997	64.567
-0.787879	8.03997	64.2704
-0.777778	8.03997	64.1095
-0.767677	8.03997	64.2095
-0.757576	8.03997	64.6791
-0.747475	8.03997	65.589
-0.737374	8.03997	66.9563
-0.727273	8.03997	68.737
-0.717172	8.03997	70.8335
-0.707071	8.03997	73.1117
-0.69697	8.03997	75.4255
-0.686869	8.03997	77.6382
-0.676768	8.03997	79.6385
-0.666667	8.03997	81.3467
-0.656566	8.03997	82.7151
-0.646465	8.03997	83.7226
-0.636364	8.03997	84.3687
-0.626263	8.03997	84.6669
-0.616162	8.03997	84.6396
-0.606061	8.03997	84.3144
-0.59596	8.03997	83.722
-0.585859	8.03997	82.8957
-0.575758	8.03997	81.8718
-0.565657	8.03997	80.6908
-0.555556	8.03997	79.3984
-0.545455	8.03997	78.0469
-0.535354	8.03997	76.6941
-0.525253	8.03997	75.4004
-0.515152	8.03997	74.2237
-0.505051	8.03997	73.2108
-0.494949	8.03997	72.3908
-0.484848	8.03997	71.7699
-0.474747	8.03997	71.332
-0.464646	8.03997	71.0452
-0.454545	8.03997	70.8702
-0.444444	8.03997	70.769
-0.434343	8.03997	70.7117
-0.424242	8.03997	70.6788
-0.414141	8.03997	70.6616
-0.40404	8.03997	70.66
-0.393939	8.03997	70.6802
-0.383838	8.03997	70.7312
-0.373737	8.03997	70.823
-0.363636	8.03997	70.9635
-0.353535	8.03997	71.1578
-0.343434	8.03997	71.4072
-0.333333	8.03997	71.7094
-0.323232	8.03997	72.0602
-0.313131	8.03997	72.4549
-0.30303	8.03997	72.8914
-0.292929	8.03997	73.3718
-0.282828	8.03997	73.9036
-0.272727	8.03997	74.5
-0.262626	8.03997	75.1778
-0.252525	8.03997	75.9542
-0.242424	8.03997	76.8427
-0.232323	8.03997	77.8475
-0.222222	8.03997	78.9594
-0.212121	8.03997	80.1517
-0.20202	8.03997	81.3787
-0.191919	8.03997	82.5756
-0.181818	8.03997	83.6618
-0.171717	8.03997	84.546
-0.161616	8.03997	85.1322
-0.151515	8.03997	85.3264
-0.141414	8.03997	85.0426
-0.131313	8.03997	84.2076
-0.121212	8.03997	82.7649
-0.111111	8.03997	80.6778
-0.10101	8.03997	77.9335
-0.0909091	8.03997	74.5477
-0.0808081	8.03997	70.5727
-0.0707071	8.03997	66.107
-0.0606061	8.03997	61.3056
-0.0505051	8.03997	56.3892
-0.040404	8.03997	51.6443
-0.030303	8.03997	47.4101
-0.020202	8.03997	44.0447
-0.010101	8.03997	41.872
0	8.03997	41.1202
0.010101	8.03997	41.872
0.020202	8.03997	44.0447
0.030303	8.03997	47.4101
0.040404	8.03997	51.6443
0.0505051	8.03997	56.3892
0.0606061	8.03997	61.3056
0.0707071	8.03997	66.107
0.0808081	8.03997	70.5727
0.0909091	8.03997	74.5477
0.10101	8.03997	77.9335
0.111111	8.03997	80.6778
0.121212	8.03997	82.7649
0.131313	8.03997	84.2076
0.141414	8.03997	85.0426
0.151515	8.03997	85.3264
0.161616	8.03997	85.1322
0.171717	8.03997	84.546
0.181818	8.03997	83.6618
0.191919	8.03997	82.5756
0.20202	8.03997	81.3787
0.212121	8.03997	80.1517
0.222222	8.03997	78.9594
0.232323	8.03997	77.8475
0.242424	8.03997	76.8427
0.252525	8.03997	75.9542
0.262626	8.03997	75.1778
0.272727	8.03997	74.5
0.282828	8.03997	73.9036
0.292929	8.03997	73.3718
0.30303	8.03997	72.8914
0.313131	8.03997	72.4549
0.323232	8.03997	72.0602
0.333333	8.03997	71.7094
0.343434	8.03997	71.4072
0.353535	8.03997	71.1578
0.363636	8.03997	70.9635
0.373737	8.03997	70.823
0.383838	8.03997	70.7312
0.393939	8.03997	70.6802
0.40404	8.03997	70.66
0.414141	8.03997	70.6616
0.424242	8.03997	70.6788
0.434343	8.03997	70.7117
0.444444	8.03997	70.769
0.454545	8.03997	70.8702
0.464646	8.03997	71.0452
0.474747	8.03997	71.332
0.484848	8.03997	71.7699
0.494949	8.03997	72.3908
0.505051	8.03997	73.2108
0.515152	8.03997	74.2237
0.525253	8.03997	75.4004
0.535354	8.03997	76.6941
0.545455	8.03997	78.0469
0.555556	8.03997	79.3984
0.565657	8.03997	80.6908
0.575758	8.03997	81.8718
0.585859	8.03997	82.8957
0.59596	8.03997	83.722
0.606061	8.03997	84.3144
0.616162	8.03997	84.6396
0.626263	8.03997	84.6669
0.636364	8.03997	84.3687
0.646465	8.03997	83.7226
0.656566	8.03997	82.7151
0.666667	8.03997	81.3467
0.676768	8.03997	79.6385
0.686869	8.03997	77.6382
0.69697	8.03997	75.4255
0.707071	8.03997	73.1117
0.717172	8.03997	70.8335
0.727273	8.03997	68.737
0.737374	8.03997	66.9563
0.747475	8.03997	65.589
0.757576	8.03997	64.6791
0.767677	8.03997	64.2095
0.777778	8.03997	64.1095
0.787879	8.03997	64.2704
0.79798	8.03997	64.567
0.808081	8.03997	64.8768
0.818182	8.03997	65.0949
0.828283	8.03997	65.1437
0.838384	8.03997	64.9777
0.848485	8.03997	64.5847
0.858586	8.03997	63.9848
0.868687	8.03997	63.2263
0.878788	8.03997	62.3803
0.888889	8.03997	61.5316
0.89899	8.03997	60.7686
0.909091	8.03997	60.1712
0.919192	8.03997	59.7989
0.929293	8.03997	59.682
0.939394	8.03997	59.8166
0.949495	8.03997	60.1659
0.959596	8.03997	60.6657
0.969697	8.03997	61.235
0.979798	8.03997	61.7868
0.989899	8.03997	62.2402
1	8.03997	62.5302
-1.0101	8.07997	64.2177
-1	8.07997	64.1281
-0.989899	8.07997	63.8275
-0.979798	8.07997	63.3597
-0.969697	8.07997	62.7928
-0.959596	8.07997	62.2108
-0.949495	8.07997	61.7039
-0.939394	8.07997	61.3558
-0.929293	8.07997	61.2322
-0.919192	8.07997	61.3701
-0.909091	8.07997	61.772
-0.89899	8.07997	62.4051
-0.888889	8.07997	63.2063
-0.878788	8.07997	64.0915
-0.868687	8.07997	64.9686
-0.858586	8.07997	65.7492
-0.848485	8.07997	66.3602
-0.838384	8.07997	66.7524
-0.828283	8.07997	66.9065
-0.818182	8.07997	66.8372
-0.808081	8.07997	66.5941
-0.79798	8.07997	66.2604
-0.787879	8.07997	65.9474
-0.777778	8.07997	65.7846
-0.767677	8.07997	65.9033
-0.757576	8.07997	66.4163
-0.747475	8.07997	67.3961
-0.737374	8.07997	68.8576
-0.727273	8.07997	70.7522
-0.717172	8.07997	72.9746
-0.707071	8.07997	75.3823
-0.69697	8.07997	77.8208
-0.686869	8.07997	80.1469
-0.676768	8.07997	82.2442
-0.666667	8.07997	84.0305
-0.656566	8.07997	85.4572
-0.646465	8.07997	86.5038
-0.636364	8.07997	87.1715
-0.626263	8.07997	87.4759
-0.616162	8.07997	87.4417
-0.606061	8.07997	87.0989
-0.59596	8.07997	86.4808
-0.585859	8.07997	85.623
-0.575758	8.07997	84.5638
-0.565657	8.07997	83.3456
-0.555556	8.07997	82.0159
-0.545455	8.07997	80.6284
-0.535354	8.07997	79.2421
-0.525253	8.07997	77.9184
-0.515152	8.07997	76.7157
-0.505051	8.07997	75.6813
-0.494949	8.07997	74.844
-0.484848	8.07997	74.2099
-0.474747	8.07997	73.7629
-0.464646	8.07997	73.4711
-0.454545	8.07997	73.2953
-0.444444	8.07997	73.1979
-0.434343	8.07997	73.1493
-0.424242	8.07997	73.1305
-0.414141	8.07997	73.1328
-0.40404	8.07997	73.1562
-0.393939	8.07997	73.2063
-0.383838	8.07997	73.2915
-0.373737	8.07997	73.4205
-0.363636	8.07997	73.5998
-0.353535	8.07997	73.8331
-0.343434	8.07997	74.12
-0.333333	8.07997	74.4572
-0.323232	8.07997	74.8398
-0.313131	8.07997	75.2635
-0.30303	8.07997	75.7272
-0.292929	8.07997	76.2352
-0.282828	8.07997	76.798
-0.272727	8.07997	77.4319
-0.262626	8.07997	78.1571
-0.252525	8.07997	78.9932
-0.242424	8.07997	79.9551
-0.232323	8.07997	81.0471
-0.222222	8.07997	82.258
-0.212121	8.07997	83.5576
-0.20202	8.07997	84.8945
-0.191919	8.07997	86.1973
-0.181818	8.07997	87.3776
-0.171717	8.07997	88.3362
-0.161616	8.07997	88.9697
-0.151515	8.07997	89.1774
-0.141414	8.07997	88.8681
-0.131313	8.07997	87.9648
-0.121212	8.07997	86.4087
-0.111111	8.07997	84.1624
-0.10101	8.07997	81.2141
-0.0909091	8.07997	77.5824
-0.0808081	8.07997	73.3244
-0.0707071	8.07997	68.5462
-0.0606061	8.07997	63.4139
-0.0505051	8.07997	58.1625
-0.040404	8.07997	53.0976
-0.030303	8.07997	48.5801
-0.020202	8.07997	44.9906
-0.010101	8.07997	42.6737
0	8.07997	41.8721
0.010101	8.07997	42.6737
0.020202	8.07997	44.9906
0.030303	8.07997	48.5801
0.040404	8.07997	53.0976
0.0505051	8.07997	58.1625
0.0606061	8.07997	63.4139
0.0707071	8.07997	68.5462
0.0808081	8.07997	73.3244
0.0909091	8.07997	77.5824
0.10101	8.07997	81.2141
0.111111	8.07997	84.1624
0.121212	8.07997	86.4087
0.131313	8.07997	87.9648
0.141414	8.07997	88.8681
0.151515	8.07997	89.1774
0.161616	8.07997	88.9697
0.171717	8.07997	88.3362
0.181818	8.07997	87.3776
0.191919	8.07997	86.1973
0.20202	8.07997	84.8945
0.212121	8.07997	83.5576
0.222222	8.07997	82.258
0.232323	8.07997	81.0471
0.242424	8.07997	79.9551
0.252525	8.07997	78.9932
0.262626	8.07997	78.1571
0.272727	8.07997	77.4319
0.282828	8.07997	76.798
0.292929	8.07997	76.2352
0.30303	8.07997	75.7272
0.313131	8.07997	75.2635
0.323232	8.07997	74.8398
0.333333	8.07997	74.4572
0.343434	8.07997	74.12
0.353535	8.07997	73.8331
0.363636	8.07997	73.5998
0.373737	8.07997	73.4205
0.383838	8.07997	73.2915
0.393939	8.07997	73.2063
0.40404	8.07997	73.1562
0.414141	8.07997	73.1328
0.424242	8.07997	73.1305
0.434343	8.07997	73.1493
0.444444	8.07997	73.1979
0.454545	8.07997	73.2953
0.464646	8.07997	73.4711
0.474747	8.07997	73.7629
0.484848	8.07997	74.2099
0.494949	8.07997	74.844
0.505051	8.07997	75.6813
0.515152	8.07997	76.7157
0.525253	8.07997	77.9184
0.535354	8.07997	79.2421
0.545455	8.07997	80.6284
0.555556	8.07997	82.0159
0.565657	8.07997	83.3456
0.575758	8.07997	84.5638
0.585859	8.07997	85.623
0.59596	8.07997	86.4808
0.606061	8.07997	87.0989
0.616162	8.07997	87.4417
0.626263	8.07997	87.4759
0.636364	8.07997	87.1715
0.646465	8.07997	86.5038
0.656566	8.07997	85.4572
0.666667	8.07997	84.0305
0.676768	8.07997	82.2442
0.686869	8.07997	80.1469
0.69697	8.07997	77.8208
0.707071	8.07997	75.3823
0.717172	8.07997	72.9746
0.727273	8.07997	70.7522
0.737374	8.07997	68.8576
0.747475	8.07997	67.3961
0.757576	8.07997	66.4163
0.767677	8.07997	65.9033
0.777778	8.07997	65.7846
0.787879	8.07997	65.9474
0.79798	8.07997	66.2604
0.808081	8.07997	66.5941
0.818182	8.07997	66.8372
0.828283	8.07997	66.9065
0.838384	8.07997	66.7524
0.848485	8.07997	66.3602
0.858586	8.07997	65.7492
0.868687	8.07997	64.9686
0.878788	8.07997	64.0915
0.888889	8.07997	63.2063
0.89899	8.07997	62.4051
0.909091	8.07997	61.772
0.919192	8.07997	61.3701
0.929293	8.07997	61.2322
0.939394	8.07997	61.3558
0.949495	8.07997	61.7039
0.959596	8.07997	62.2108
0.969697	8.07997	62.7928
0.979798	8.07997	63.3597
0.989899	8.07997	63.8275
1	8.07997	64.1281
-1.0101	8.11997	66.111
-1	8.11997	66.0141
-0.989899	8.11997	65.6886
-0.979798	8.11997	65.1816
-0.969697	8.11997	64.5662
-0.959596	8.11997	63.9333
-0.949495	8.11997	63.3799
-0.939394	8.11997	62.9965
-0.929293	8.11997	62.854
-0.919192	8.11997	62.9927
-0.909091	8.11997	63.4157
-0.89899	8.11997	64.0878
-0.888889	8.11997	64.9413
-0.878788	8.11997	65.8862
-0.868687	8.11997	66.8234
-0.858586	8.11997	67.6581
-0.848485	8.11997	68.3116
-0.838384	8.11997	68.7311
-0.828283	8.11997	68.8958
-0.818182	8.11997	68.821
-0.808081	8.11997	68.5593
-0.79798	8.11997	68.1992
-0.787879	8.11997	67.859
-0.777778	8.11997	67.676
-0.767677	8.11997	67.7897
-0.757576	8.11997	68.3196
-0.747475	8.11997	69.3427
-0.737374	8.11997	70.8749
-0.727273	8.11997	72.8644
-0.717172	8.11997	75.1997
-0.707071	8.11997	77.7302
-0.69697	8.11997	80.2928
-0.686869	8.11997	82.7363
-0.676768	8.11997	84.9385
-0.666667	8.11997	86.8133
-0.656566	8.11997	88.3103
-0.646465	8.11997	89.4089
-0.636364	8.11997	90.1113
-0.626263	8.11997	90.435
-0.616162	8.11997	90.407
-0.606061	8.11997	90.0597
-0.59596	8.11997	89.4289
-0.585859	8.11997	88.5523
-0.575758	8.11997	87.4703
-0.565657	8.11997	86.2268
-0.555556	8.11997	84.8706
-0.545455	8.11997	83.4561
-0.535354	8.11997	82.0427
-0.525253	8.11997	80.6919
-0.515152	8.11997	79.4617
-0.505051	8.11997	78.3992
-0.494949	8.11997	77.5335
-0.484848	8.11997	76.8714
-0.474747	8.11997	76.3981
-0.464646	8.11997	76.0833
-0.454545	8.11997	75.8898
-0.444444	8.11997	75.7817
-0.434343	8.11997	75.731
-0.424242	8.11997	75.7195
-0.414141	8.11997	75.7388
-0.40404	8.11997	75.7886
-0.393939	8.11997	75.8735
-0.383838	8.11997	76.0001
-0.373737	8.11997	76.175
-0.363636	8.11997	76.4021
-0.353535	8.11997	76.6822
-0.343434	8.11997	77.0127
-0.333333	8.11997	77.3882
-0.323232	8.11997	77.8031
-0.313131	8.11997	78.2537
-0.30303	8.11997	78.741
-0.292929	8.11997	79.2727
-0.282828	8.11997	79.8639
-0.272727	8.11997	80.5359
-0.262626	8.11997	81.3135
-0.252525	8.11997	82.2202
-0.242424	8.11997	83.2729
-0.232323	8.11997	84.4758
-0.222222	8.11997	85.8152
-0.212121	8.11997	87.2556
-0.20202	8.11997	88.7385
-0.191919	8.11997	90.1832
-0.181818	8.11997	91.4916
-0.171717	8.11997	92.5542
-0.161616	8.11997	93.2582
-0.151515	8.11997	93.4948
-0.141414	8.11997	93.1665
-0.131313	8.11997	92.1917
-0.121212	8.11997	90.5095
-0.111111	8.11997	88.0822
-0.10101	8.11997	84.8994
-0.0909091	8.11997	80.9836
-0.0808081	8.11997	76.3983
-0.0707071	8.11997	71.2586
-0.0606061	8.11997	65.7436
-0.0505051	8.11997	60.1058
-0.040404	8.11997	54.6722
-0.030303	8.11997	49.8285
-0.020202	8.11997	45.9817
-0.010101	8.11997	43.4994
0	8.11997	42.6407
0.010101	8.11997	43.4994
0.020202	8.11997	45.9817
0.030303	8.11997	49.8285
0.040404	8.11997	54.6722
0.0505051	8.11997	60.1058
0.0606061	8.11997	65.7436
0.0707071	8.11997	71.2586
0.0808081	8.11997	76.3983
0.0909091	8.11997	80.9836
0.10101	8.11997	84.8994
0.111111	8.11997	88.0822
0.121212	8.11997	90.5095
0.131313	8.11997	92.1917
0.141414	8.11997	93.1665
0.151515	8.11997	93.4948
0.161616	8.11997	93.2582
0.171717	8.11997	92.5542
0.181818	8.11997	91.4916
0.191919	8.11997	90.1832
0.20202	8.11997	88.7385
0.212121	8.11997	87.2556
0.222222	8.11997	85.8152
0.232323	8.11997	84.4758
0.242424	8.11997	83.2729
0.252525	8.11997	82.2202
0.262626	8.11997	81.3135
0.272727	8.11997	80.5359
0.282828	8.11997	79.8639
0.292929	8.11997	79.2727
0.30303	8.11997	78.741
0.313131	8.11997	78.2537
0.323232	8.11997	77.8031
0.333333	8.11997	77.3882
0.343434	8.11997	77.0127
0.353535	8.11997	76.6822
0.363636	8.11997	76.4021
0.373737	8.11997	76.175
0.383838	8.11997	76.0001
0.393939	8.11997	75.8735
0.40404	8.11997	75.7886
0.414141	8.11997	75.7388
0.424242	8.11997	75.7195
0.434343	8.11997	75.731
0.444444	8.11997	75.7817
0.454545	8.11997	75.8898
0.464646	8.11997	76.0833
0.474747	8.11997	76.3981
0.484848	8.11997	76.8714
0.494949	8.11997	77.5335
0.505051	8.11997	78.3992
0.515152	8.11997	79.4617
0.525253	8.11997	80.6919
0.535354	8.11997	82.0427
0.545455	8.11997	83.4561
0.555556	8.11997	84.8706
0.565657	8.11997	86.2268
0.575758	8.11997	87.4703
0.585859	8.11997	88.5523
0.59596	8.11997	89.4289
0.606061	8.11997	90.0597
0.616162	8.11997	90.407
0.626263	8.11997	90.435
0.636364	8.11997	90.1113
0.646465	8.11997	89.4089
0.656566	8.11997	88.3103
0.666667	8.11997	86.8133
0.676768	8.11997	84.9385
0.686869	8.11997	82.7363
0.69697	8.11997	80.2928
0.707071	8.11997	77.7302
0.717172	8.11997	75.1997
0.727273	8.11997	72.8644
0.737374	8.11997	70.8749
0.747475	8.11997	69.3427
0.757576	8.11997	68.3196
0.767677	8.11997	67.7897
0.777778	8.11997	67.676
0.787879	8.11997	67.859
0.79798	8.11997	68.1992
0.808081	8.11997	68.5593
0.818182	8.11997	68.821
0.828283	8.11997	68.8958
0.838384	8.11997	68.7311
0.848485	8.11997	68.3116
0.858586	8.11997	67.6581
0.868687	8.11997	66.8234
0.878788	8.11997	65.8862
0.888889	8.11997	64.9413
0.89899	8.11997	64.0878
0.909091	8.11997	63.4157
0.919192	8.11997	62.9927
0.929293	8.11997	62.854
0.939394	8.11997	62.9965
0.949495	8.11997	63.3799
0.959596	8.11997	63.9333
0.969697	8.11997	64.5662
0.979798	8.11997	65.1816
0.989899	8.11997	65.6886
1	8.11997	66.0141
-1.0101	8.15997	67.9755
-1	8.15997	67.8693
-0.989899	8.15997	67.5173
-0.979798	8.15997	66.9709
-0.969697	8.15997	66.309
-0.959596	8.15997	65.6298
-0.949495	8.15997	65.038
-0.939394	8.15997	64.6312
-0.929293	8.15997	64.4856
-0.919192	8.15997	64.6441
-0.909091	8.15997	65.1093
-0.89899	8.15997	65.8426
-0.888889	8.15997	66.7704
-0.878788	8.15997	67.7949
-0.868687	8.15997	68.8089
-0.858586	8.15997	69.7101
-0.848485	8.15997	70.414
-0.838384	8.15997	70.8639
-0.828283	8.15997	71.0379
-0.818182	8.15997	70.9529
-0.808081	8.15997	70.6662
-0.79798	8.15997	70.273
-0.787879	8.15997	69.9004
-0.777778	8.15997	69.6957
-0.767677	8.15997	69.8078
-0.757576	8.15997	70.364
-0.747475	8.15997	71.4456
-0.737374	8.15997	73.0685
-0.727273	8.15997	75.1766
-0.717172	8.15997	77.6502
-0.707071	8.15997	80.3284
-0.69697	8.15997	83.0376
-0.686869	8.15997	85.6174
-0.676768	8.15997	87.9386
-0.666667	8.15997	89.911
-0.656566	8.15997	91.4824
-0.646465	8.15997	92.6324
-0.636364	8.15997	93.365
-0.626263	8.15997	93.7002
-0.616162	8.15997	93.6678
-0.606061	8.15997	93.3036
-0.59596	8.15997	92.6459
-0.585859	8.15997	91.7354
-0.575758	8.15997	90.6146
-0.565657	8.15997	89.3293
-0.555556	8.15997	87.9298
-0.545455	8.15997	86.4715
-0.535354	8.15997	85.0144
-0.525253	8.15997	83.6202
-0.515152	8.15997	82.3475
-0.505051	8.15997	81.244
-0.494949	8.15997	80.3397
-0.484848	8.15997	79.6429
-0.474747	8.15997	79.141
-0.464646	8.15997	78.8056
-0.454545	8.15997	78.6016
-0.444444	8.15997	78.4949
-0.434343	8.15997	78.4582
-0.424242	8.15997	78.4735
-0.414141	8.15997	78.5321
-0.40404	8.15997	78.6318
-0.393939	8.15997	78.7749
-0.383838	8.15997	78.9654
-0.373737	8.15997	79.2059
-0.363636	8.15997	79.4968
-0.353535	8.15997	79.8353
-0.343434	8.15997	80.2155
-0.333333	8.15997	80.6306
-0.323232	8.15997	81.0745
-0.313131	8.15997	81.5454
-0.30303	8.15997	82.0481
-0.292929	8.15997	82.5959
-0.282828	8.15997	83.2105
-0.272727	8.15997	83.9203
-0.262626	8.15997	84.7565
-0.252525	8.15997	85.7472
-0.242424	8.15997	86.9115
-0.232323	8.15997	88.2527
-0.222222	8.15997	89.7529
-0.212121	8.15997	91.3695
-0.20202	8.15997	93.0337
-0.191919	8.15997	94.653
-0.181818	8.15997	96.1167
-0.171717	8.15997	97.3027
-0.161616	8.15997	98.0869
-0.151515	8.15997	98.3517
-0.141414	8.15997	97.9926
-0.131313	8.15997	96.9244
-0.121212	8.15997	95.0846
-0.111111	8.15997	92.4366
-0.10101	8.15997	88.9733
-0.0909091	8.15997	84.7225
-0.0808081	8.15997	79.7558
-0.0707071	8.15997	74.1995
-0.0606061	8.15997	68.2476
-0.0505051	8.15997	62.1718
-0.040404	8.15997	56.3229
-0.030303	8.15997	51.1138
-0.020202	8.15997	46.9796
-0.010101	8.15997	44.313
0	8.15997	43.3907
0.010101	8.15997	44.313
0.020202	8.15997	46.9796
0.030303	8.15997	51.1138
0.040404	8.15997	56.3229
0.0505051	8.15997	62.1718
0.0606061	8.15997	68.2476
0.0707071	8.15997	74.1995
0.0808081	8.15997	79.7558
0.0909091	8.15997	84.7225
0.10101	8.15997	88.9733
0.111111	8.15997	92.4366
0.121212	8.15997	95.0846
0.131313	8.15997	96.9244
0.141414	8.15997	97.9926
0.151515	8.15997	98.3517
0.161616	8.15997	98.0869
0.171717	8.15997	97.3027
0.181818	8.15997	96.1167
0.191919	8.15997	94.653
0.20202	8.15997	93.0337
0.212121	8.15997	91.3695
0.222222	8.15997	89.7529
0.232323	8.15997	88.2527
0.242424	8.15997	86.9115
0.252525	8.15997	85.7472
0.262626	8.15997	84.7565
0.272727	8.15997	83.9203
0.282828	8.15997	83.2105
0.292929	8.15997	82.5959
0.30303	8.15997	82.0481
0.313131	8.15997	81.5454
0.323232	8.15997	81.0745
0.333333	8.15997	80.6306
0.343434	8.15997	80.2155
0.353535	8.15997	79.8353
0.363636	8.15997	79.4968
0.373737	8.15997	79.2059
0.383838	8.15997	78.9654
0.393939	8.15997	78.7749
0.40404	8.15997	78.6318
0.414141	8.15997	78.5321
0.424242	8.15997	78.4735
0.434343	8.15997	78.4582
0.444444	8.15997	78.4949
0.454545	8.15997	78.6016
0.464646	8.15997	78.8056
0.474747	8.15997	79.141
0.484848	8.15997	79.6429
0.494949	8.15997	80.3397
0.505051	8.15997	81.244
0.515152	8.15997	82.3475
0.525253	8.15997	83.6202
0.535354	8.15997	85.0144
0.545455	8.15997	86.4715
0.555556	8.15997	87.9298
0.565657	8.15997	89.3293
0.575758	8.15997	90.6146
0.585859	8.15997	91.7354
0.59596	8.15997	92.6459
0.606061	8.15997	93.3036
0.616162	8.15997	93.6678
0.626263	8.15997	93.7002
0.636364	8.15997	93.365
0.646465	8.15997	92.6324
0.656566	8.15997	91.4824
0.666667	8.15997	89.911
0.676768	8.15997	87.9386
0.686869	8.15997	85.6174
0.69697	8.15997	83.0376
0.707071	8.15997	80.3284
0.717172	8.15997	77.6502
0.727273	8.15997	75.1766
0.737374	8.15997	73.0685
0.747475	8.15997	71.4456
0.757576	8.15997	70.364
0.767677	8.15997	69.8078
0.777778	8.15997	69.6957
0.787879	8.15997	69.9004
0.79798	8.15997	70.273
0.808081	8.15997	70.6662
0.818182	8.15997	70.9529
0.828283	8.15997	71.0379
0.838384	8.15997	70.8639
0.848485	8.15997	70.414
0.858586	8.15997	69.7101
0.868687	8.15997	68.8089
0.878788	8.15997	67.7949
0.888889	8.15997	66.7704
0.89899	8.15997	65.8426
0.909091	8.15997	65.1093
0.919192	8.15997	64.6441
0.929293	8.15997	64.4856
0.939394	8.15997	64.6312
0.949495	8.15997	65.038
0.959596	8.15997	65.6298
0.969697	8.15997	66.309
0.979798	8.15997	66.9709
0.989899	8.15997	67.5173
1	8.15997	67.8693
-1.0101	8.19997	69.9264
-1	8.19997	69.8134
-0.989899	8.19997	69.4398
-0.979798	8.19997	68.86
-0.969697	8.19997	68.1587
-0.959596	8.19997	67.4404
-0.949495	8.19997	66.8168
-0.939394	8.19997	66.3918
-0.929293	8.19997	66.2459
-0.919192	8.19997	66.4245
-0.909091	8.19997	66.9293
-0.89899	8.19997	67.7186
-0.888889	8.19997	68.713
-0.878788	8.19997	69.8081
-0.868687	8.19997	70.8893
-0.858586	8.19997	71.848
-0.848485	8.19997	72.5947
-0.838384	8.19997	73.0696
-0.828283	8.19997	73.2504
-0.818182	8.19997	73.1562
-0.808081	8.19997	72.8487
-0.79798	8.19997	72.4301
-0.787879	8.19997	72.0362
-0.777778	8.19997	71.8233
-0.767677	8.19997	71.9491
-0.757576	8.19997	72.5477
-0.747475	8.19997	73.7034
-0.737374	8.19997	75.431
-0.727273	8.19997	77.6687
-0.717172	8.19997	80.2879
-0.707071	8.19997	83.1169
-0.69697	8.19997	85.9714
-0.686869	8.19997	88.6824
-0.676768	8.19997	91.1145
-0.666667	8.19997	93.1741
-0.656566	8.19997	94.808
-0.646465	8.19997	95.9971
-0.636364	8.19997	96.7475
-0.626263	8.19997	97.0826
-0.616162	8.19997	97.0358
-0.606061	8.19997	96.6464
-0.59596	8.19997	95.9566
-0.585859	8.19997	95.0102
-0.575758	8.19997	93.8529
-0.565657	8.19997	92.5332
-0.555556	8.19997	91.1034
-0.545455	8.19997	89.6202
-0.535354	8.19997	88.1442
-0.525253	8.19997	86.7371
-0.515152	8.19997	85.456
-0.505051	8.19997	84.3471
-0.494949	8.19997	83.4385
-0.484848	8.19997	82.7374
-0.474747	8.19997	82.2303
-0.464646	8.19997	81.8897
-0.454545	8.19997	81.6819
-0.444444	8.19997	81.575
-0.434343	8.19997	81.544
-0.424242	8.19997	81.5731
-0.414141	8.19997	81.6546
-0.40404	8.19997	81.7873
-0.393939	8.19997	81.9732
-0.383838	8.19997	82.2149
-0.373737	8.19997	82.5132
-0.363636	8.19997	82.8657
-0.353535	8.19997	83.2668
-0.343434	8.19997	83.7078
-0.333333	8.19997	84.1794
-0.323232	8.19997	84.6743
-0.313131	8.19997	85.191
-0.30303	8.19997	85.7361
-0.292929	8.19997	86.3263
-0.282828	8.19997	86.9883
-0.272727	8.19997	87.756
-0.262626	8.19997	88.6657
-0.252525	8.19997	89.75
-0.242424	8.19997	91.0303
-0.232323	8.19997	92.5099
-0.222222	8.19997	94.1679
-0.212121	8.19997	95.9555
-0.20202	8.19997	97.795
-0.191919	8.19997	99.5833
-0.181818	8.19997	101.197
-0.171717	8.19997	102.503
-0.161616	8.19997	103.364
-0.151515	8.19997	103.654
-0.141414	8.19997	103.26
-0.131313	8.19997	102.091
-0.121212	8.19997	100.083
-0.111111	8.19997	97.1971
-0.10101	8.19997	93.4293
-0.0909091	8.19997	88.812
-0.0808081	8.19997	83.4243
-0.0707071	8.19997	77.4043
-0.0606061	8.19997	70.9622
-0.0505051	8.19997	64.3918
-0.040404	8.19997	58.0711
-0.030303	8.19997	52.445
-0.020202	8.19997	47.9815
-0.010101	8.19997	45.1032
0	8.19997	44.1079
0.010101	8.19997	45.1032
0.020202	8.19997	47.9815
0.030303	8.19997	52.445
0.040404	8.19997	58.0711
0.0505051	8.19997	64.3918
0.0606061	8.19997	70.9622
0.0707071	8.19997	77.4043
0.0808081	8.19997	83.4243
0.0909091	8.19997	88.812
0.10101	8.19997	93.4293
0.111111	8.19997	97.1971
0.121212	8.19997	100.083
0.131313	8.19997	102.091
0.141414	8.19997	103.26
0.151515	8.19997	103.654
0.161616	8.19997	103.364
0.171717	8.19997	102.503
0.181818	8.19997	101.197
0.191919	8.19997	99.5833
0.20202	8.19997	97.795
0.212121	8.19997	95.9555
0.222222	8.19997	94.1679
0.232323	8.19997	92.5099
0.242424	8.19997	91.0303
0.252525	8.19997	89.75
0.262626	8.19997	88.6657
0.272727	8.19997	87.756
0.282828	8.19997	86.9883
0.292929	8.19997	86.3263
0.30303	8.19997	85.7361
0.313131	8.19997	85.191
0.323232	8.19997	84.6743
0.333333	8.19997	84.1794
0.343434	8.19997	83.7078
0.353535	8.19997	83.2668
0.363636	8.19997	82.8657
0.373737	8.19997	82.5132
0.383838	8.19997	82.2149
0.393939	8.19997	81.9732
0.40404	8.19997	81.7873
0.414141	8.19997	81.6546
0.424242	8.19997	81.5731
0.434343	8.19997	81.544
0.444444	8.19997	81.575
0.454545	8.19997	81.6819
0.464646	8.19997	81.8897
0.474747	8.19997	82.2303
0.484848	8.19997	82.7374
0.494949	8.19997	83.4385
0.505051	8.19997	84.3471
0.515152	8.19997	85.456
0.525253	8.19997	86.7371
0.535354	8.19997	88.1442
0.545455	8.19997	89.6202
0.555556	8.19997	91.1034
0.565657	8.19997	92.5332
0.575758	8.19997	93.8529
0.585859	8.19997	95.0102
0.59596	8.19997	95.9566
0.606061	8.19997	96.6464
0.616162	8.19997	97.0358
0.626263	8.19997	97.0826
0.636364	8.19997	96.7475
0.646465	8.19997	95.9971
0.656566	8.19997	94.808
0.666667	8.19997	93.1741
0.676768	8.19997	91.1145
0.686869	8.19997	88.6824
0.69697	8.19997	85.9714
0.707071	8.19997	83.1169
0.717172	8.19997	80.2879
0.727273	8.19997	77.6687
0.737374	8.19997	75.431
0.747475	8.19997	73.7034
0.757576	8.19997	72.5477
0.767677	8.19997	71.9491
0.777778	8.19997	71.8233
0.787879	8.19997	72.0362
0.79798	8.19997	72.4301
0.808081	8.19997	72.8487
0.818182	8.19997	73.1562
0.828283	8.19997	73.2504
0.838384	8.19997	73.0696
0.848485	8.19997	72.5947
0.858586	8.19997	71.848
0.868687	8.19997	70.8893
0.878788	8.19997	69.8081
0.888889	8.19997	68.713
0.89899	8.19997	67.7186
0.909091	8.19997	66.9293
0.919192	8.19997	66.4245
0.929293	8.19997	66.2459
0.939394	8.19997	66.3918
0.949495	8.19997	66.8168
0.959596	8.19997	67.4404
0.969697	8.19997	68.1587
0.979798	8.19997	68.86
0.989899	8.19997	69.4398
1	8.19997	69.8134
-1.0101	8.23997	72.1245
-1	8.23997	72.0001
-0.989899	8.23997	71.5948
-0.979798	8.23997	70.9671
-0.969697	8.23997	70.2081
-0.959596	8.23997	69.4301
-0.949495	8.23997	68.7532
-0.939394	8.23997	68.289
-0.929293	8.23997	68.1243
-0.919192	8.23997	68.3077
-0.909091	8.23997	68.8416
-0.89899	8.23997	69.6812
-0.888889	8.23997	70.7417
-0.878788	8.23997	71.911
-0.868687	8.23997	73.0669
-0.858586	8.23997	74.0926
-0.848485	8.23997	74.8925
-0.838384	8.23997	75.4027
-0.828283	8.23997	75.5988
-0.818182	8.23997	75.5011
-0.808081	8.23997	75.1749
-0.79798	8.23997	74.7286
-0.787879	8.23997	74.306
-0.777778	8.23997	74.0728
-0.767677	8.23997	74.1962
-0.757576	8.23997	74.8178
-0.747475	8.23997	76.027
-0.737374	8.23997	77.8396
-0.727273	8.23997	80.1904
-0.717172	8.23997	82.9436
-0.707071	8.23997	85.9185
-0.69697	8.23997	88.9208
-0.686869	8.23997	91.7728
-0.676768	8.23997	94.3324
-0.666667	8.23997	96.5017
-0.656566	8.23997	98.2256
-0.646465	8.23997	99.485
-0.636364	8.23997	100.287
-0.626263	8.23997	100.658
-0.616162	8.23997	100.632
-0.606061	8.23997	100.253
-0.59596	8.23997	99.5633
-0.585859	8.23997	98.61
-0.575758	8.23997	97.4398
-0.565657	8.23997	96.102
-0.555556	8.23997	94.6491
-0.545455	8.23997	93.1377
-0.535354	8.23997	91.6283
-0.525253	8.23997	90.182
-0.515152	8.23997	88.8568
-0.505051	8.23997	87.7001
-0.494949	8.23997	86.7429
-0.484848	8.23997	85.9958
-0.474747	8.23997	85.45
-0.464646	8.23997	85.0821
-0.454545	8.23997	84.8619
-0.444444	8.23997	84.76
-0.434343	8.23997	84.7522
-0.424242	8.23997	84.8222
-0.414141	8.23997	84.9607
-0.40404	8.23997	85.1633
-0.393939	8.23997	85.4283
-0.383838	8.23997	85.7538
-0.373737	8.23997	86.1359
-0.363636	8.23997	86.5676
-0.353535	8.23997	87.0391
-0.343434	8.23997	87.539
-0.333333	8.23997	88.0569
-0.323232	8.23997	88.587
-0.313131	8.23997	89.1315
-0.30303	8.23997	89.7033
-0.292929	8.23997	90.3275
-0.282828	8.23997	91.0397
-0.272727	8.23997	91.8826
-0.262626	8.23997	92.9
-0.252525	8.23997	94.1291
-0.242424	8.23997	95.5922
-0.232323	8.23997	97.2896
-0.222222	8.23997	99.1927
-0.212121	8.23997	101.241
-0.20202	8.23997	103.343
-0.191919	8.23997	105.379
-0.181818	8.23997	107.208
-0.171717	8.23997	108.68
-0.161616	8.23997	109.646
-0.151515	8.23997	109.967
-0.141414	8.23997	109.524
-0.131313	8.23997	108.223
-0.121212	8.23997	105.996
-0.111111	8.23997	102.811
-0.10101	8.23997	98.666
-0.0909091	8.23997	93.6027
-0.0808081	8.23997	87.7111
-0.0707071	8.23997	81.1437
-0.0606061	8.23997	74.1302
-0.0505051	8.23997	66.9889
-0.040404	8.23997	60.1283
-0.030303	8.23997	54.028
-0.020202	8.23997	49.1919
-0.010101	8.23997	46.0749
0	8.23997	44.9972
0.010101	8.23997	46.0749
0.020202	8.23997	49.1919
0.030303	8.23997	54.028
0.040404	8.23997	60.1283
0.0505051	8.23997	66.9889
0.0606061	8.23997	74.1302
0.0707071	8.23997	81.1437
0.0808081	8.23997	87.7111
0.0909091	8.23997	93.6027
0.10101	8.23997	98.666
0.111111	8.23997	102.811
0.121212	8.23997	105.996
0.131313	8.23997	108.223
0.141414	8.23997	109.524
0.151515	8.23997	109.967
0.161616	8.23997	109.646
0.171717	8.23997	108.68
0.181818	8.23997	107.208
0.191919	8.23997	105.379
0.20202	8.23997	103.343
0.212121	8.23997	101.241
0.222222	8.23997	99.1927
0.232323	8.23997	97.2896
0.242424	8.23997	95.5922
0.252525	8.23997	94.1291
0.262626	8.23997	92.9
0.272727	8.23997	91.8826
0.282828	8.23997	91.0397
0.292929	8.23997	90.3275
0.30303	8.23997	89.7033
0.313131	8.23997	89.1315
0.323232	8.23997	88.587
0.333333	8.23997	88.0569
0.343434	8.23997	87.539
0.353535	8.23997	87.0391
0.363636	8.23997	86.5676
0.373737	8.23997	86.1359
0.383838	8.23997	85.7538
0.393939	8.23997	85.4283
0.40404	8.23997	85.1633
0.414141	8.23997	84.9607
0.424242	8.23997	84.8222
0.434343	8.23997	84.7522
0.444444	8.23997	84.76
0.454545	8.23997	84.8619
0.464646	8.23997	85.0821
0.474747	8.23997	85.45
0.484848	8.23997	85.9958
0.494949	8.23997	86.7429
0.505051	8.23997	87.7001
0.515152	8.23997	88.8568
0.525253	8.23997	90.182
0.535354	8.23997	91.6283
0.545455	8.23997	93.1377
0.555556	8.23997	94.6491
0.565657	8.23997	96.102
0.575758	8.23997	97.4398
0.585859	8.23997	98.61
0.59596	8.23997	99.5633
0.606061	8.23997	100.253
0.616162	8.23997	100.632
0.626263	8.23997	100.658
0.636364	8.23997	100.287
0.646465	8.23997	99.485
0.656566	8.23997	98.2256
0.666667	8.23997	96.5017
0.676768	8.23997	94.3324
0.686869	8.23997	91.7728
0.69697	8.23997	88.9208
0.707071	8.23997	85.9185
0.717172	8.23997	82.9436
0.727273	8.23997	80.1904
0.737374	8.23997	77.8396
0.747475	8.23997	76.027
0.757576	8.23997	74.8178
0.767677	8.23997	74.1962
0.777778	8.23997	74.0728
0.787879	8.23997	74.306
0.79798	8.23997	74.7286
0.808081	8.23997	75.1749
0.818182	8.23997	75.5011
0.828283	8.23997	75.5988
0.838384	8.23997	75.4027
0.848485	8.23997	74.8925
0.858586	8.23997	74.0926
0.868687	8.23997	73.0669
0.878788	8.23997	71.911
0.888889	8.23997	70.7417
0.89899	8.23997	69.6812
0.909091	8.23997	68.8416
0.919192	8.23997	68.3077
0.929293	8.23997	68.1243
0.939394	8.23997	68.289
0.949495	8.23997	68.7532
0.959596	8.23997	69.4301
0.969697	8.23997	70.2081
0.979798	8.23997	70.9671
0.989899	8.23997	71.5948
1	8.23997	72.0001
-1.0101	8.27997	74.4424
-1	8.27997	74.3061
-0.989899	8.27997	73.8643
-0.979798	8.27997	73.181
-0.969697	8.27997	72.3552
-0.959596	8.27997	71.5091
-0.949495	8.27997	70.7735
-0.939394	8.27997	70.2696
-0.929293	8.27997	70.0918
-0.919192	8.27997	70.2927
-0.909091	8.27997	70.8744
-0.89899	8.27997	71.788
-0.888889	8.27997	72.941
-0.878788	8.27997	74.2114
-0.868687	8.27997	75.4664
-0.858586	8.27997	76.5796
-0.848485	8.27997	77.4473
-0.838384	8.27997	78.0009
-0.828283	8.27997	78.2147
-0.818182	8.27997	78.1111
-0.808081	8.27997	77.7613
-0.79798	8.27997	77.2826
-0.787879	8.27997	76.83
-0.777778	8.27997	76.5817
-0.767677	8.27997	76.7164
-0.757576	8.27997	77.3852
-0.747475	8.27997	78.682
-0.737374	8.27997	80.6219
-0.727273	8.27997	83.133
-0.717172	8.27997	86.0685
-0.707071	8.27997	89.2342
-0.69697	8.27997	92.4226
-0.686869	8.27997	95.4446
-0.676768	8.27997	98.15
-0.666667	8.27997	100.437
-0.656566	8.27997	102.248
-0.646465	8.27997	103.566
-0.636364	8.27997	104.402
-0.626263	8.27997	104.784
-0.616162	8.27997	104.753
-0.606061	8.27997	104.354
-0.59596	8.27997	103.636
-0.585859	8.27997	102.648
-0.575758	8.27997	101.44
-0.565657	8.27997	100.063
-0.555556	8.27997	98.5709
-0.545455	8.27997	97.0207
-0.535354	8.27997	95.4727
-0.525253	8.27997	93.9878
-0.515152	8.27997	92.6234
-0.505051	8.27997	91.4272
-0.494949	8.27997	90.4316
-0.484848	8.27997	89.6495
-0.474747	8.27997	89.0756
-0.464646	8.27997	88.6905
-0.454545	8.27997	88.4679
-0.444444	8.27997	88.3812
-0.434343	8.27997	88.408
-0.424242	8.27997	88.5322
-0.414141	8.27997	88.7431
-0.40404	8.27997	89.0337
-0.393939	8.27997	89.3981
-0.383838	8.27997	89.8297
-0.373737	8.27997	90.3188
-0.363636	8.27997	90.8528
-0.353535	8.27997	91.4167
-0.343434	8.27997	91.9954
-0.333333	8.27997	92.577
-0.323232	8.27997	93.1568
-0.313131	8.27997	93.7413
-0.30303	8.27997	94.3507
-0.292929	8.27997	95.0198
-0.282828	8.27997	95.7951
-0.272727	8.27997	96.73
-0.262626	8.27997	97.877
-0.252525	8.27997	99.2787
-0.242424	8.27997	100.959
-0.232323	8.27997	102.912
-0.222222	8.27997	105.103
-0.212121	8.27997	107.455
-0.20202	8.27997	109.859
-0.191919	8.27997	112.175
-0.181818	8.27997	114.243
-0.171717	8.27997	115.894
-0.161616	8.27997	116.962
-0.151515	8.27997	117.297
-0.141414	8.27997	116.771
-0.131313	8.27997	115.286
-0.121212	8.27997	112.777
-0.111111	8.27997	109.214
-0.10101	8.27997	104.603
-0.0909091	8.27997	98.9947
-0.0808081	8.27997	92.4935
-0.0707071	8.27997	85.2692
-0.0606061	8.27997	77.5743
-0.0505051	8.27997	69.756
-0.040404	8.27997	62.2579
-0.030303	8.27997	55.5996
-0.020202	8.27997	50.3263
-0.010101	8.27997	46.9297
0	8.27997	45.7557
0.010101	8.27997	46.9297
0.020202	8.27997	50.3263
0.030303	8.27997	55.5996
0.040404	8.27997	62.2579
0.0505051	8.27997	69.756
0.0606061	8.27997	77.5743
0.0707071	8.27997	85.2692
0.0808081	8.27997	92.4935
0.0909091	8.27997	98.9947
0.10101	8.27997	104.603
0.111111	8.27997	109.214
0.121212	8.27997	112.777
0.131313	8.27997	115.286
0.141414	8.27997	116.771
0.151515	8.27997	117.297
0.161616	8.27997	116.962
0.171717	8.27997	115.894
0.181818	8.27997	114.243
0.191919	8.27997	112.175
0.20202	8.27997	109.859
0.212121	8.27997	107.455
0.222222	8.27997	105.103
0.232323	8.27997	102.912
0.242424	8.27997	100.959
0.252525	8.27997	99.2787
0.262626	8.27997	97.877
0.272727	8.27997	96.73
0.282828	8.27997	95.7951
0.292929	8.27997	95.0198
0.30303	8.27997	94.3507
0.313131	8.27997	93.7413
0.323232	8.27997	93.1568
0.333333	8.27997	92.577
0.343434	8.27997	91.9954
0.353535	8.27997	91.4167
0.363636	8.27997	90.8528
0.373737	8.27997	90.3188
0.383838	8.27997	89.8297
0.393939	8.27997	89.3981
0.40404	8.27997	89.0337
0.414141	8.27997	88.7431
0.424242	8.27997	88.5322
0.434343	8.27997	88.408
0.444444	8.27997	88.3812
0.454545	8.27997	88.4679
0.464646	8.27997	88.6905
0.474747	8.27997	89.0756
0.484848	8.27997	89.6495
0.494949	8.27997	90.4316
0.505051	8.27997	91.4272
0.515152	8.27997	92.6234
0.525253	8.27997	93.9878
0.535354	8.27997	95.4727
0.545455	8.27997	97.0207
0.555556	8.27997	98.5709
0.565657	8.27997	100.063
0.575758	8.27997	101.44
0.585859	8.27997	102.648
0.59596	8.27997	103.636
0.606061	8.27997	104.354
0.616162	8.27997	104.753
0.626263	8.27997	104.784
0.636364	8.27997	104.402
0.646465	8.27997	103.566
0.656566	8.27997	102.248
0.666667	8.27997	100.437
0.676768	8.27997	98.15
0.686869	8.27997	95.4446
0.69697	8.27997	92.4226
0.707071	8.27997	89.2342
0.717172	8.27997	86.0685
0.727273	8.27997	83.133
0.737374	8.27997	80.6219
0.747475	8.27997	78.682
0.757576	8.27997	77.3852
0.767677	8.27997	76.7164
0.777778	8.27997	76.5817
0.787879	8.27997	76.83
0.79798	8.27997	77.2826
0.808081	8.27997	77.7613
0.818182	8.27997	78.1111
0.828283	8.27997	78.2147
0.838384	8.27997	78.0009
0.848485	8.27997	77.4473
0.858586	8.27997	76.5796
0.868687	8.27997	75.4664
0.878788	8.27997	74.2114
0.888889	8.27997	72.941
0.89899	8.27997	71.788
0.909091	8.27997	70.8744
0.919192	8.27997	70.2927
0.929293	8.27997	70.0918
0.939394	8.27997	70.2696
0.949495	8.27997	70.7735
0.959596	8.27997	71.5091
0.969697	8.27997	72.3552
0.979798	8.27997	73.181
0.989899	8.27997	73.8643
1	8.27997	74.3061
-1.0101	8.31997	76.9231
-1	8.31997	76.7772
-0.989899	8.31997	76.3029
-0.979798	8.31997	75.5695
-0.969697	8.31997	74.684
-0.959596	8.31997	73.7787
-0.949495	8.31997	72.9945
-0.939394	8.31997	72.4617
-0.929293	8.31997	72.2813
-0.919192	8.31997	72.5088
-0.909091	8.31997	73.145
-0.89899	8.31997	74.1355
-0.888889	8.31997	75.3795
-0.878788	8.31997	76.7449
-0.868687	8.31997	78.0882
-0.858586	8.31997	79.2735
-0.848485	8.31997	80.1903
-0.838384	8.31997	80.7658
-0.828283	8.31997	80.9745
-0.818182	8.31997	80.8424
-0.808081	8.31997	80.4482
-0.79798	8.31997	79.92
-0.787879	8.31997	79.4262
-0.777778	8.31997	79.1586
-0.767677	8.31997	79.3089
-0.757576	8.31997	80.0376
-0.747475	8.31997	81.4429
-0.737374	8.31997	83.5368
-0.727273	8.31997	86.2387
-0.717172	8.31997	89.3877
-0.707071	8.31997	92.7733
-0.69697	8.31997	96.1727
-0.686869	8.31997	99.384
-0.676768	8.31997	102.249
-0.666667	8.31997	104.661
-0.656566	8.31997	106.563
-0.646465	8.31997	107.939
-0.636364	8.31997	108.803
-0.626263	8.31997	109.191
-0.616162	8.31997	109.147
-0.606061	8.31997	108.723
-0.59596	8.31997	107.971
-0.585859	8.31997	106.945
-0.575758	8.31997	105.698
-0.565657	8.31997	104.283
-0.555556	8.31997	102.754
-0.545455	8.31997	101.17
-0.535354	8.31997	99.5897
-0.525253	8.31997	98.072
-0.515152	8.31997	96.673
-0.505051	8.31997	95.4398
-0.494949	8.31997	94.4054
-0.484848	8.31997	93.5854
-0.474747	8.31997	92.9785
-0.464646	8.31997	92.5707
-0.454545	8.31997	92.3412
-0.444444	8.31997	92.268
-0.434343	8.31997	92.3319
-0.424242	8.31997	92.5181
-0.414141	8.31997	92.8151
-0.40404	8.31997	93.2132
-0.393939	8.31997	93.7019
-0.383838	8.31997	94.2682
-0.373737	8.31997	94.8957
-0.363636	8.31997	95.5643
-0.353535	8.31997	96.2518
-0.343434	8.31997	96.9376
-0.333333	8.31997	97.6067
-0.323232	8.31997	98.2545
-0.313131	8.31997	98.8918
-0.30303	8.31997	99.5467
-0.292929	8.31997	100.265
-0.282828	8.31997	101.107
-0.272727	8.31997	102.138
-0.262626	8.31997	103.424
-0.252525	8.31997	105.014
-0.242424	8.31997	106.936
-0.232323	8.31997	109.183
-0.222222	8.31997	111.707
-0.212121	8.31997	114.419
-0.20202	8.31997	117.189
-0.191919	8.31997	119.855
-0.181818	8.31997	122.23
-0.171717	8.31997	124.124
-0.161616	8.31997	125.349
-0.151515	8.31997	125.738
-0.141414	8.31997	125.155
-0.131313	8.31997	123.494
-0.121212	8.31997	120.69
-0.111111	8.31997	116.715
-0.10101	8.31997	111.584
-0.0909091	8.31997	105.358
-0.0808081	8.31997	98.1576
-0.0707071	8.31997	90.1726
-0.0606061	8.31997	81.683
-0.0505051	8.31997	73.0705
-0.040404	8.31997	64.8213
-0.030303	8.31997	57.5034
-0.020202	8.31997	51.7119
-0.010101	8.31997	47.9833
0	8.31997	46.695
0.010101	8.31997	47.9833
0.020202	8.31997	51.7119
0.030303	8.31997	57.5034
0.040404	8.31997	64.8213
0.0505051	8.31997	73.0705
0.0606061	8.31997	81.683
0.0707071	8.31997	90.1726
0.0808081	8.31997	98.1576
0.0909091	8.31997	105.358
0.10101	8.31997	111.584
0.111111	8.31997	116.715
0.121212	8.31997	120.69
0.131313	8.31997	123.494
0.141414	8.31997	125.155
0.151515	8.31997	125.738
0.161616	8.31997	125.349
0.171717	8.31997	124.124
0.181818	8.31997	122.23
0.191919	8.31997	119.855
0.20202	8.31997	117.189
0.212121	8.31997	114.419
0.222222	8.31997	111.707
0.232323	8.31997	109.183
0.242424	8.31997	106.936
0.252525	8.31997	105.014
0.262626	8.31997	103.424
0.272727	8.31997	102.138
0.282828	8.31997	101.107
0.292929	8.31997	100.265
0.30303	8.31997	99.5467
0.313131	8.31997	98.8918
0.323232	8.31997	98.2545
0.333333	8.31997	97.6067
0.343434	8.31997	96.9376
0.353535	8.31997	96.2518
0.363636	8.31997	95.5643
0.373737	8.31997	94.8957
0.383838	8.31997	94.2682
0.393939	8.31997	93.7019
0.40404	8.31997	93.2132
0.414141	8.31997	92.8151
0.424242	8.31997	92.5181
0.434343	8.31997	92.3319
0.444444	8.31997	92.268
0.454545	8.31997	92.3412
0.464646	8.31997	92.5707
0.474747	8.31997	92.9785
0.484848	8.31997	93.5854
0.494949	8.31997	94.4054
0.505051	8.31997	95.4398
0.515152	8.31997	96.673
0.525253	8.31997	98.072
0.535354	8.31997	99.5897
0.545455	8.31997	101.17
0.555556	8.31997	102.754
0.565657	8.31997	104.283
0.575758	8.31997	105.698
0.585859	8.31997	106.945
0.59596	8.31997	107.971
0.606061	8.31997	108.723
0.616162	8.31997	109.147
0.626263	8.31997	109.191
0.636364	8.31997	108.803
0.646465	8.31997	107.939
0.656566	8.31997	106.563
0.666667	8.31997	104.661
0.676768	8.31997	102.249
0.686869	8.31997	99.384
0.69697	8.31997	96.1727
0.707071	8.31997	92.7733
0.717172	8.31997	89.3877
0.727273	8.31997	86.2387
0.737374	8.31997	83.5368
0.747475	8.31997	81.4429
0.757576	8.31997	80.0376
0.767677	8.31997	79.3089
0.777778	8.31997	79.1586
0.787879	8.31997	79.4262
0.79798	8.31997	79.92
0.808081	8.31997	80.4482
0.818182	8.31997	80.8424
0.828283	8.31997	80.9745
0.838384	8.31997	80.7658
0.848485	8.31997	80.1903
0.858586	8.31997	79.2735
0.868687	8.31997	78.0882
0.878788	8.31997	76.7449
0.888889	8.31997	75.3795
0.89899	8.31997	74.1355
0.909091	8.31997	73.145
0.919192	8.31997	72.5088
0.929293	8.31997	72.2813
0.939394	8.31997	72.4617
0.949495	8.31997	72.9945
0.959596	8.31997	73.7787
0.969697	8.31997	74.684
0.979798	8.31997	75.5695
0.989899	8.31997	76.3029
1	8.31997	76.7772
-1.0101	8.35997	79.5575
-1	8.35997	79.3912
-0.989899	8.35997	78.8611
-0.979798	8.35997	78.0437
-0.969697	8.35997	77.0575
-0.959596	8.35997	76.0485
-0.949495	8.35997	75.1725
-0.939394	8.35997	74.5737
-0.929293	8.35997	74.3636
-0.919192	8.35997	74.6036
-0.909091	8.35997	75.2949
-0.89899	8.35997	76.378
-0.888889	8.35997	77.7417
-0.878788	8.35997	79.2412
-0.868687	8.35997	80.7187
-0.858586	8.35997	82.0254
-0.848485	8.35997	83.0399
-0.838384	8.35997	83.6829
-0.828283	8.35997	83.9264
-0.818182	8.35997	83.7986
-0.808081	8.35997	83.3852
-0.79798	8.35997	82.8251
-0.787879	8.35997	82.3003
-0.777778	8.35997	82.0178
-0.767677	8.35997	82.1833
-0.757576	8.35997	82.9685
-0.747475	8.35997	84.477
-0.737374	8.35997	86.72
-0.727273	8.35997	89.6085
-0.717172	8.35997	92.9686
-0.707071	8.35997	96.5741
-0.69697	8.35997	100.186
-0.686869	8.35997	103.591
-0.676768	8.35997	106.621
-0.666667	8.35997	109.164
-0.656566	8.35997	111.163
-0.646465	8.35997	112.605
-0.636364	8.35997	113.508
-0.626263	8.35997	113.912
-0.616162	8.35997	113.869
-0.606061	8.35997	113.434
-0.59596	8.35997	112.665
-0.585859	8.35997	111.621
-0.575758	8.35997	110.357
-0.565657	8.35997	108.927
-0.555556	8.35997	107.387
-0.545455	8.35997	105.791
-0.535354	8.35997	104.197
-0.525253	8.35997	102.66
-0.515152	8.35997	101.232
-0.505051	8.35997	99.9599
-0.494949	8.35997	98.8769
-0.484848	8.35997	98.0033
-0.474747	8.35997	97.3453
-0.464646	8.35997	96.8981
-0.454545	8.35997	96.65
-0.444444	8.35997	96.5871
-0.434343	8.35997	96.6959
-0.424242	8.35997	96.9642
-0.414141	8.35997	97.3802
-0.40404	8.35997	97.9307
-0.393939	8.35997	98.5994
-0.383838	8.35997	99.3652
-0.373737	8.35997	100.202
-0.363636	8.35997	101.078
-0.353535	8.35997	101.961
-0.343434	8.35997	102.822
-0.333333	8.35997	103.639
-0.323232	8.35997	104.405
-0.313131	8.35997	105.133
-0.30303	8.35997	105.86
-0.292929	8.35997	106.644
-0.282828	8.35997	107.561
-0.272727	8.35997	108.693
-0.262626	8.35997	110.122
-0.252525	8.35997	111.908
-0.242424	8.35997	114.086
-0.232323	8.35997	116.647
-0.222222	8.35997	119.536
-0.212121	8.35997	122.646
-0.20202	8.35997	125.826
-0.191919	8.35997	128.885
-0.181818	8.35997	131.61
-0.171717	8.35997	133.78
-0.161616	8.35997	135.185
-0.151515	8.35997	135.638
-0.141414	8.35997	134.986
-0.131313	8.35997	133.118
-0.121212	8.35997	129.964
-0.111111	8.35997	125.501
-0.10101	8.35997	119.75
-0.0909091	8.35997	112.787
-0.0808081	8.35997	104.748
-0.0707071	8.35997	95.8492
-0.0606061	8.35997	86.4028
-0.0505051	8.35997	76.8328
-0.040404	8.35997	67.6767
-0.030303	8.35997	59.5613
-0.020202	8.35997	53.143
-0.010101	8.35997	49.0126
0	8.35997	47.5858
0.010101	8.35997	49.0126
0.020202	8.35997	53.143
0.030303	8.35997	59.5613
0.040404	8.35997	67.6767
0.0505051	8.35997	76.8328
0.0606061	8.35997	86.4028
0.0707071	8.35997	95.8492
0.0808081	8.35997	104.748
0.0909091	8.35997	112.787
0.10101	8.35997	119.75
0.111111	8.35997	125.501
0.121212	8.35997	129.964
0.131313	8.35997	133.118
0.141414	8.35997	134.986
0.151515	8.35997	135.638
0.161616	8.35997	135.185
0.171717	8.35997	133.78
0.181818	8.35997	131.61
0.191919	8.35997	128.885
0.20202	8.35997	125.826
0.212121	8.35997	122.646
0.222222	8.35997	119.536
0.232323	8.35997	116.647
0.242424	8.35997	114.086
0.252525	8.35997	111.908
0.262626	8.35997	110.122
0.272727	8.35997	108.693
0.282828	8.35997	107.561
0.292929	8.35997	106.644
0.30303	8.35997	105.86
0.313131	8.35997	105.133
0.323232	8.35997	104.405
0.333333	8.35997	103.639
0.343434	8.35997	102.822
0.353535	8.35997	101.961
0.363636	8.35997	101.078
0.373737	8.35997	100.202
0.383838	8.35997	99.3652
0.393939	8.35997	98.5994
0.40404	8.35997	97.9307
0.414141	8.35997	97.3802
0.424242	8.35997	96.9642
0.434343	8.35997	96.6959
0.444444	8.35997	96.5871
0.454545	8.35997	96.65
0.464646	8.35997	96.8981
0.474747	8.35997	97.3453
0.484848	8.35997	98.0033
0.494949	8.35997	98.8769
0.505051	8.35997	99.9599
0.515152	8.35997	101.232
0.525253	8.35997	102.66
0.535354	8.35997	104.197
0.545455	8.35997	105.791
0.555556	8.35997	107.387
0.565657	8.35997	108.927
0.575758	8.35997	110.357
0.585859	8.35997	111.621
0.59596	8.35997	112.665
0.606061	8.35997	113.434
0.616162	8.35997	113.869
0.626263	8.35997	113.912
0.636364	8.35997	113.508
0.646465	8.35997	112.605
0.656566	8.35997	111.163
0.666667	8.35997	109.164
0.676768	8.35997	106.621
0.686869	8.35997	103.591
0.69697	8.35997	100.186
0.707071	8.35997	96.5741
0.717172	8.35997	92.9686
0.727273	8.35997	89.6085
0.737374	8.35997	86.72
0.747475	8.35997	84.477
0.757576	8.35997	82.9685
0.767677	8.35997	82.1833
0.777778	8.35997	82.0178
0.787879	8.35997	82.3003
0.79798	8.35997	82.8251
0.808081	8.35997	83.3852
0.818182	8.35997	83.7986
0.828283	8.35997	83.9264
0.838384	8.35997	83.6829
0.848485	8.35997	83.0399
0.858586	8.35997	82.0254
0.868687	8.35997	80.7187
0.878788	8.35997	79.2412
0.888889	8.35997	77.7417
0.89899	8.35997	76.378
0.909091	8.35997	75.2949
0.919192	8.35997	74.6036
0.929293	8.35997	74.3636
0.939394	8.35997	74.5737
0.949495	8.35997	75.1725
0.959596	8.35997	76.0485
0.969697	8.35997	77.0575
0.979798	8.35997	78.0437
0.989899	8.35997	78.8611
[truncated: 43,001 more rows]

## Sheet: 4c_dispersion_dataheavy
X	Y	Z
-1.0101	7.99997	59.2364
-1	7.99997	59.2258
-0.989899	7.99997	59.1538
-0.979798	7.99997	59.0288
-0.969697	7.99997	58.8637
-0.959596	7.99997	58.6732
-0.949495	7.99997	58.4726
-0.939394	7.99997	58.2758
-0.929293	7.99997	58.0951
-0.919192	7.99997	57.9404
-0.909091	7.99997	57.8202
-0.89899	7.99997	57.7411
-0.888889	7.99997	57.7092
-0.878788	7.99997	57.7293
-0.868687	7.99997	57.8061
-0.858586	7.99997	57.9432
-0.848485	7.99997	58.1429
-0.838384	7.99997	58.4056
-0.828283	7.99997	58.7292
-0.818182	7.99997	59.1084
-0.808081	7.99997	59.5344
-0.79798	7.99997	59.9954
-0.787879	7.99997	60.4769
-0.777778	7.99997	60.9634
-0.767677	7.99997	61.4393
-0.757576	7.99997	61.8897
-0.747475	7.99997	62.3017
-0.737374	7.99997	62.6644
-0.727273	7.99997	62.9691
-0.717172	7.99997	63.2094
-0.707071	7.99997	63.3808
-0.69697	7.99997	63.4812
-0.686869	7.99997	63.511
-0.676768	7.99997	63.4738
-0.666667	7.99997	63.377
-0.656566	7.99997	63.2324
-0.646465	7.99997	63.057
-0.636364	7.99997	62.8731
-0.626263	7.99997	62.7079
-0.616162	7.99997	62.5922
-0.606061	7.99997	62.559
-0.59596	7.99997	62.6404
-0.585859	7.99997	62.8651
-0.575758	7.99997	63.255
-0.565657	7.99997	63.8227
-0.555556	7.99997	64.5691
-0.545455	7.99997	65.4834
-0.535354	7.99997	66.5425
-0.525253	7.99997	67.7136
-0.515152	7.99997	68.9561
-0.505051	7.99997	70.2257
-0.494949	7.99997	71.4772
-0.484848	7.99997	72.6686
-0.474747	7.99997	73.763
-0.464646	7.99997	74.7313
-0.454545	7.99997	75.5523
-0.444444	7.99997	76.2134
-0.434343	7.99997	76.7094
-0.424242	7.99997	77.0418
-0.414141	7.99997	77.217
-0.40404	7.99997	77.2448
-0.393939	7.99997	77.1373
-0.383838	7.99997	76.9067
-0.373737	7.99997	76.5654
-0.363636	7.99997	76.1246
-0.353535	7.99997	75.5947
-0.343434	7.99997	74.9856
-0.333333	7.99997	74.3084
-0.323232	7.99997	73.5766
-0.313131	7.99997	72.8083
-0.30303	7.99997	72.0283
-0.292929	7.99997	71.269
-0.282828	7.99997	70.5712
-0.272727	7.99997	69.9829
-0.262626	7.99997	69.5558
-0.252525	7.99997	69.3403
-0.242424	7.99997	69.3792
-0.232323	7.99997	69.6999
-0.222222	7.99997	70.3083
-0.212121	7.99997	71.1836
-0.20202	7.99997	72.2782
-0.191919	7.99997	73.5192
-0.181818	7.99997	74.8151
-0.171717	7.99997	76.0632
-0.161616	7.99997	77.1581
-0.151515	7.99997	77.9993
-0.141414	7.99997	78.4964
-0.131313	7.99997	78.5731
-0.121212	7.99997	78.1692
-0.111111	7.99997	77.2425
-0.10101	7.99997	75.7705
-0.0909091	7.99997	73.7546
-0.0808081	7.99997	71.2256
-0.0707071	7.99997	68.2518
-0.0606061	7.99997	64.9474
-0.0505051	7.99997	61.4804
-0.040404	7.99997	58.073
-0.030303	7.99997	54.9915
-0.020202	7.99997	52.519
-0.010101	7.99997	50.913
0	7.99997	50.3557
0.010101	7.99997	50.913
0.020202	7.99997	52.519
0.030303	7.99997	54.9915
0.040404	7.99997	58.073
0.0505051	7.99997	61.4804
0.0606061	7.99997	64.9474
0.0707071	7.99997	68.2518
0.0808081	7.99997	71.2256
0.0909091	7.99997	73.7546
0.10101	7.99997	75.7705
0.111111	7.99997	77.2425
0.121212	7.99997	78.1692
0.131313	7.99997	78.5731
0.141414	7.99997	78.4964
0.151515	7.99997	77.9993
0.161616	7.99997	77.1581
0.171717	7.99997	76.0632
0.181818	7.99997	74.8151
0.191919	7.99997	73.5192
0.20202	7.99997	72.2782
0.212121	7.99997	71.1836
0.222222	7.99997	70.3083
0.232323	7.99997	69.6999
0.242424	7.99997	69.3792
0.252525	7.99997	69.3403
0.262626	7.99997	69.5558
0.272727	7.99997	69.9829
0.282828	7.99997	70.5712
0.292929	7.99997	71.269
0.30303	7.99997	72.0283
0.313131	7.99997	72.8083
0.323232	7.99997	73.5766
0.333333	7.99997	74.3084
0.343434	7.99997	74.9856
0.353535	7.99997	75.5947
0.363636	7.99997	76.1246
0.373737	7.99997	76.5654
0.383838	7.99997	76.9067
0.393939	7.99997	77.1373
0.40404	7.99997	77.2448
0.414141	7.99997	77.217
0.424242	7.99997	77.0418
0.434343	7.99997	76.7094
0.444444	7.99997	76.2134
0.454545	7.99997	75.5523
0.464646	7.99997	74.7313
0.474747	7.99997	73.763
0.484848	7.99997	72.6686
0.494949	7.99997	71.4772
0.505051	7.99997	70.2257
0.515152	7.99997	68.9561
0.525253	7.99997	67.7136
0.535354	7.99997	66.5425
0.545455	7.99997	65.4834
0.555556	7.99997	64.5691
0.565657	7.99997	63.8227
0.575758	7.99997	63.255
0.585859	7.99997	62.8651
0.59596	7.99997	62.6404
0.606061	7.99997	62.559
0.616162	7.99997	62.5922
0.626263	7.99997	62.7079
0.636364	7.99997	62.8731
0.646465	7.99997	63.057
0.656566	7.99997	63.2324
0.666667	7.99997	63.377
0.676768	7.99997	63.4738
0.686869	7.99997	63.511
0.69697	7.99997	63.4812
0.707071	7.99997	63.3808
0.717172	7.99997	63.2094
0.727273	7.99997	62.9691
0.737374	7.99997	62.6644
0.747475	7.99997	62.3017
0.757576	7.99997	61.8897
0.767677	7.99997	61.4393
0.777778	7.99997	60.9634
0.787879	7.99997	60.4769
0.79798	7.99997	59.9954
0.808081	7.99997	59.5344
0.818182	7.99997	59.1084
0.828283	7.99997	58.7292
0.838384	7.99997	58.4056
0.848485	7.99997	58.1429
0.858586	7.99997	57.9432
0.868687	7.99997	57.8061
0.878788	7.99997	57.7293
0.888889	7.99997	57.7092
0.89899	7.99997	57.7411
0.909091	7.99997	57.8202
0.919192	7.99997	57.9404
0.929293	7.99997	58.0951
0.939394	7.99997	58.2758
0.949495	7.99997	58.4726
0.959596	7.99997	58.6732
0.969697	7.99997	58.8637
0.979798	7.99997	59.0288
0.989899	7.99997	59.1538
1	7.99997	59.2258
-1.0101	8.03997	60.7681
-1	8.03997	60.7589
-0.989899	8.03997	60.6848
-0.979798	8.03997	60.5545
-0.969697	8.03997	60.3813
-0.959596	8.03997	60.181
-0.949495	8.03997	59.9696
-0.939394	8.03997	59.762
-0.929293	8.03997	59.5711
-0.919192	8.03997	59.4079
-0.909091	8.03997	59.2811
-0.89899	8.03997	59.198
-0.888889	8.03997	59.165
-0.878788	8.03997	59.1874
-0.868687	8.03997	59.2699
-0.858586	8.03997	59.416
-0.848485	8.03997	59.6282
-0.838384	8.03997	59.9066
-0.828283	8.03997	60.2485
-0.818182	8.03997	60.6481
-0.808081	8.03997	61.0957
-0.79798	8.03997	61.5788
-0.787879	8.03997	62.0823
-0.777778	8.03997	62.5899
-0.767677	8.03997	63.0854
-0.757576	8.03997	63.5539
-0.747475	8.03997	63.9822
-0.737374	8.03997	64.3595
-0.727273	8.03997	64.6771
-0.717172	8.03997	64.9287
-0.707071	8.03997	65.1098
-0.69697	8.03997	65.2182
-0.686869	8.03997	65.2543
-0.676768	8.03997	65.2215
-0.666667	8.03997	65.1272
-0.656566	8.03997	64.9833
-0.646465	8.03997	64.8073
-0.636364	8.03997	64.6219
-0.626263	8.03997	64.4555
-0.616162	8.03997	64.3402
-0.606061	8.03997	64.3106
-0.59596	8.03997	64.4006
-0.585859	8.03997	64.6408
-0.575758	8.03997	65.0546
-0.565657	8.03997	65.6558
-0.555556	8.03997	66.4462
-0.545455	8.03997	67.4147
-0.535354	8.03997	68.5376
-0.525253	8.03997	69.7804
-0.515152	8.03997	71.1005
-0.505051	8.03997	72.4508
-0.494949	8.03997	73.7835
-0.484848	8.03997	75.0537
-0.474747	8.03997	76.2223
-0.464646	8.03997	77.258
-0.454545	8.03997	78.1383
-0.444444	8.03997	78.8497
-0.434343	8.03997	79.3871
-0.424242	8.03997	79.7519
-0.414141	8.03997	79.9514
-0.40404	8.03997	79.9964
-0.393939	8.03997	79.8998
-0.383838	8.03997	79.675
-0.373737	8.03997	79.3349
-0.363636	8.03997	78.8914
-0.353535	8.03997	78.355
-0.343434	8.03997	77.7356
-0.333333	8.03997	77.044
-0.323232	8.03997	76.2932
-0.313131	8.03997	75.5012
-0.30303	8.03997	74.693
-0.292929	8.03997	73.9021
-0.282828	8.03997	73.1711
-0.272727	8.03997	72.5505
-0.262626	8.03997	72.0956
-0.252525	8.03997	71.8609
-0.242424	8.03997	71.893
-0.232323	8.03997	72.2229
-0.222222	8.03997	72.8586
-0.212121	8.03997	73.7801
-0.20202	8.03997	74.938
-0.191919	8.03997	76.2562
-0.181818	8.03997	77.6376
-0.171717	8.03997	78.9731
-0.161616	8.03997	80.1498
-0.151515	8.03997	81.0598
-0.141414	8.03997	81.6055
-0.131313	8.03997	81.7044
-0.121212	8.03997	81.2909
-0.111111	8.03997	80.3189
-0.10101	8.03997	78.7633
-0.0909091	8.03997	76.6249
-0.0808081	8.03997	73.9359
-0.0707071	8.03997	70.7688
-0.0606061	8.03997	67.2458
-0.0505051	8.03997	63.5462
-0.040404	8.03997	59.908
-0.030303	8.03997	56.6163
-0.020202	8.03997	53.9743
-0.010101	8.03997	52.2578
0	8.03997	51.6621
0.010101	8.03997	52.2578
0.020202	8.03997	53.9743
0.030303	8.03997	56.6163
0.040404	8.03997	59.908
0.0505051	8.03997	63.5462
0.0606061	8.03997	67.2458
0.0707071	8.03997	70.7688
0.0808081	8.03997	73.9359
0.0909091	8.03997	76.6249
0.10101	8.03997	78.7633
0.111111	8.03997	80.3189
0.121212	8.03997	81.2909
0.131313	8.03997	81.7044
0.141414	8.03997	81.6055
0.151515	8.03997	81.0598
0.161616	8.03997	80.1498
0.171717	8.03997	78.9731
0.181818	8.03997	77.6376
0.191919	8.03997	76.2562
0.20202	8.03997	74.938
0.212121	8.03997	73.7801
0.222222	8.03997	72.8586
0.232323	8.03997	72.2229
0.242424	8.03997	71.893
0.252525	8.03997	71.8609
0.262626	8.03997	72.0956
0.272727	8.03997	72.5505
0.282828	8.03997	73.1711
0.292929	8.03997	73.9021
0.30303	8.03997	74.693
0.313131	8.03997	75.5012
0.323232	8.03997	76.2932
0.333333	8.03997	77.044
0.343434	8.03997	77.7356
0.353535	8.03997	78.355
0.363636	8.03997	78.8914
0.373737	8.03997	79.3349
0.383838	8.03997	79.675
0.393939	8.03997	79.8998
0.40404	8.03997	79.9964
0.414141	8.03997	79.9514
0.424242	8.03997	79.7519
0.434343	8.03997	79.3871
0.444444	8.03997	78.8497
0.454545	8.03997	78.1383
0.464646	8.03997	77.258
0.474747	8.03997	76.2223
0.484848	8.03997	75.0537
0.494949	8.03997	73.7835
0.505051	8.03997	72.4508
0.515152	8.03997	71.1005
0.525253	8.03997	69.7804
0.535354	8.03997	68.5376
0.545455	8.03997	67.4147
0.555556	8.03997	66.4462
0.565657	8.03997	65.6558
0.575758	8.03997	65.0546
0.585859	8.03997	64.6408
0.59596	8.03997	64.4006
0.606061	8.03997	64.3106
0.616162	8.03997	64.3402
0.626263	8.03997	64.4555
0.636364	8.03997	64.6219
0.646465	8.03997	64.8073
0.656566	8.03997	64.9833
0.666667	8.03997	65.1272
0.676768	8.03997	65.2215
0.686869	8.03997	65.2543
0.69697	8.03997	65.2182
0.707071	8.03997	65.1098
0.717172	8.03997	64.9287
0.727273	8.03997	64.6771
0.737374	8.03997	64.3595
0.747475	8.03997	63.9822
0.757576	8.03997	63.5539
0.767677	8.03997	63.0854
0.777778	8.03997	62.5899
0.787879	8.03997	62.0823
0.79798	8.03997	61.5788
0.808081	8.03997	61.0957
0.818182	8.03997	60.6481
0.828283	8.03997	60.2485
0.838384	8.03997	59.9066
0.848485	8.03997	59.6282
0.858586	8.03997	59.416
0.868687	8.03997	59.2699
0.878788	8.03997	59.1874
0.888889	8.03997	59.165
0.89899	8.03997	59.198
0.909091	8.03997	59.2811
0.919192	8.03997	59.4079
0.929293	8.03997	59.5711
0.939394	8.03997	59.762
0.949495	8.03997	59.9696
0.959596	8.03997	60.181
0.969697	8.03997	60.3813
0.979798	8.03997	60.5545
0.989899	8.03997	60.6848
1	8.03997	60.7589
-1.0101	8.07997	62.4137
-1	8.07997	62.3983
-0.989899	8.07997	62.315
-0.979798	8.07997	62.1732
-0.969697	8.07997	61.9872
-0.959596	8.07997	61.7736
-0.949495	8.07997	61.5492
-0.939394	8.07997	61.3294
-0.929293	8.07997	61.1277
-0.919192	8.07997	60.9551
-0.909091	8.07997	60.8205
-0.89899	8.07997	60.7312
-0.888889	8.07997	60.6934
-0.878788	8.07997	60.7125
-0.868687	8.07997	60.7932
-0.858586	8.07997	60.9393
-0.848485	8.07997	61.1534
-0.838384	8.07997	61.4361
-0.828283	8.07997	61.7854
-0.818182	8.07997	62.1958
-0.808081	8.07997	62.6585
-0.79798	8.07997	63.1612
-0.787879	8.07997	63.6889
-0.777778	8.07997	64.2252
-0.767677	8.07997	64.7533
-0.757576	8.07997	65.2571
-0.747475	8.07997	65.7223
-0.737374	8.07997	66.1363
-0.727273	8.07997	66.4889
-0.717172	8.07997	66.7719
-0.707071	8.07997	66.9794
-0.69697	8.07997	67.1078
-0.686869	8.07997	67.1563
-0.676768	8.07997	67.128
-0.666667	8.07997	67.0299
-0.656566	8.07997	66.8748
-0.646465	8.07997	66.6813
-0.636364	8.07997	66.4745
-0.626263	8.07997	66.2852
-0.616162	8.07997	66.1492
-0.606061	8.07997	66.1045
-0.59596	8.07997	66.1889
-0.585859	8.07997	66.4362
-0.575758	8.07997	66.8725
-0.565657	8.07997	67.5131
-0.555556	8.07997	68.36
-0.545455	8.07997	69.4009
-0.535354	8.07997	70.6096
-0.525253	8.07997	71.9479
-0.515152	8.07997	73.369
-0.505051	8.07997	74.821
-0.494949	8.07997	76.2517
-0.484848	8.07997	77.6122
-0.474747	8.07997	78.8601
-0.464646	8.07997	79.9623
-0.454545	8.07997	80.8951
-0.444444	8.07997	81.6453
-0.434343	8.07997	82.2085
-0.424242	8.07997	82.5883
-0.414141	8.07997	82.7942
-0.40404	8.07997	82.8395
-0.393939	8.07997	82.7398
-0.383838	8.07997	82.511
-0.373737	8.07997	82.1679
-0.363636	8.07997	81.7235
-0.353535	8.07997	81.1888
-0.343434	8.07997	80.5737
-0.333333	8.07997	79.8878
-0.323232	8.07997	79.1431
-0.313131	8.07997	78.3566
-0.30303	8.07997	77.5521
-0.292929	8.07997	76.7631
-0.282828	8.07997	76.0328
-0.272727	8.07997	75.4136
-0.262626	8.07997	74.9634
-0.252525	8.07997	74.7402
-0.242424	8.07997	74.7942
-0.232323	8.07997	75.1593
-0.222222	8.07997	75.8456
-0.212121	8.07997	76.8335
-0.20202	8.07997	78.0721
-0.191919	8.07997	79.4815
-0.181818	8.07997	80.9595
-0.171717	8.07997	82.39
-0.161616	8.07997	83.6528
-0.151515	8.07997	84.6321
-0.141414	8.07997	85.223
-0.131313	8.07997	85.3365
-0.121212	8.07997	84.9014
-0.111111	8.07997	83.8672
-0.10101	8.07997	82.2064
-0.0909091	8.07997	79.9191
-0.0808081	8.07997	77.0394
-0.0707071	8.07997	73.6447
-0.0606061	8.07997	69.866
-0.0505051	8.07997	65.896
-0.040404	8.07997	61.9905
-0.030303	8.07997	58.4559
-0.020202	8.07997	55.6185
-0.010101	8.07997	53.7748
0	8.07997	53.1349
0.010101	8.07997	53.7748
0.020202	8.07997	55.6185
0.030303	8.07997	58.4559
0.040404	8.07997	61.9905
0.0505051	8.07997	65.896
0.0606061	8.07997	69.866
0.0707071	8.07997	73.6447
0.0808081	8.07997	77.0394
0.0909091	8.07997	79.9191
0.10101	8.07997	82.2064
0.111111	8.07997	83.8672
0.121212	8.07997	84.9014
0.131313	8.07997	85.3365
0.141414	8.07997	85.223
0.151515	8.07997	84.6321
0.161616	8.07997	83.6528
0.171717	8.07997	82.39
0.181818	8.07997	80.9595
0.191919	8.07997	79.4815
0.20202	8.07997	78.0721
0.212121	8.07997	76.8335
0.222222	8.07997	75.8456
0.232323	8.07997	75.1593
0.242424	8.07997	74.7942
0.252525	8.07997	74.7402
0.262626	8.07997	74.9634
0.272727	8.07997	75.4136
0.282828	8.07997	76.0328
0.292929	8.07997	76.7631
0.30303	8.07997	77.5521
0.313131	8.07997	78.3566
0.323232	8.07997	79.1431
0.333333	8.07997	79.8878
0.343434	8.07997	80.5737
0.353535	8.07997	81.1888
0.363636	8.07997	81.7235
0.373737	8.07997	82.1679
0.383838	8.07997	82.511
0.393939	8.07997	82.7398
0.40404	8.07997	82.8395
0.414141	8.07997	82.7942
0.424242	8.07997	82.5883
0.434343	8.07997	82.2085
0.444444	8.07997	81.6453
0.454545	8.07997	80.8951
0.464646	8.07997	79.9623
0.474747	8.07997	78.8601
0.484848	8.07997	77.6122
0.494949	8.07997	76.2517
0.505051	8.07997	74.821
0.515152	8.07997	73.369
0.525253	8.07997	71.9479
0.535354	8.07997	70.6096
0.545455	8.07997	69.4009
0.555556	8.07997	68.36
0.565657	8.07997	67.5131
0.575758	8.07997	66.8725
0.585859	8.07997	66.4362
0.59596	8.07997	66.1889
0.606061	8.07997	66.1045
0.616162	8.07997	66.1492
0.626263	8.07997	66.2852
0.636364	8.07997	66.4745
0.646465	8.07997	66.6813
0.656566	8.07997	66.8748
0.666667	8.07997	67.0299
0.676768	8.07997	67.128
0.686869	8.07997	67.1563
0.69697	8.07997	67.1078
0.707071	8.07997	66.9794
0.717172	8.07997	66.7719
0.727273	8.07997	66.4889
0.737374	8.07997	66.1363
0.747475	8.07997	65.7223
0.757576	8.07997	65.2571
0.767677	8.07997	64.7533
0.777778	8.07997	64.2252
0.787879	8.07997	63.6889
0.79798	8.07997	63.1612
0.808081	8.07997	62.6585
0.818182	8.07997	62.1958
0.828283	8.07997	61.7854
0.838384	8.07997	61.4361
0.848485	8.07997	61.1534
0.858586	8.07997	60.9393
0.868687	8.07997	60.7932
0.878788	8.07997	60.7125
0.888889	8.07997	60.6934
0.89899	8.07997	60.7312
0.909091	8.07997	60.8205
0.919192	8.07997	60.9551
0.929293	8.07997	61.1277
0.939394	8.07997	61.3294
0.949495	8.07997	61.5492
0.959596	8.07997	61.7736
0.969697	8.07997	61.9872
0.979798	8.07997	62.1732
0.989899	8.07997	62.315
1	8.07997	62.3983
-1.0101	8.11997	64.0275
-1	8.11997	64.0193
-0.989899	8.11997	63.9427
-0.979798	8.11997	63.8066
-0.969697	8.11997	63.6251
-0.959596	8.11997	63.4145
-0.949495	8.11997	63.1918
-0.939394	8.11997	62.9728
-0.929293	8.11997	62.7715
-0.919192	8.11997	62.5995
-0.909091	8.11997	62.4665
-0.89899	8.11997	62.3805
-0.888889	8.11997	62.3485
-0.878788	8.11997	62.3766
-0.868687	8.11997	62.4701
-0.858586	8.11997	62.6331
-0.848485	8.11997	62.8682
-0.838384	8.11997	63.1759
-0.828283	8.11997	63.5532
-0.818182	8.11997	63.9938
-0.808081	8.11997	64.4873
-0.79798	8.11997	65.0197
-0.787879	8.11997	65.5747
-0.777778	8.11997	66.1346
-0.767677	8.11997	66.6815
-0.757576	8.11997	67.199
-0.747475	8.11997	67.6728
-0.737374	8.11997	68.0907
-0.727273	8.11997	68.4432
-0.717172	8.11997	68.723
-0.707071	8.11997	68.9251
-0.69697	8.11997	69.0471
-0.686869	8.11997	69.0893
-0.676768	8.11997	69.0556
-0.666667	8.11997	68.9543
-0.656566	8.11997	68.7989
-0.646465	8.11997	68.6091
-0.636364	8.11997	68.4106
-0.626263	8.11997	68.2354
-0.616162	8.11997	68.1199
-0.606061	8.11997	68.1028
-0.59596	8.11997	68.2225
-0.585859	8.11997	68.513
-0.575758	8.11997	69.0005
-0.565657	8.11997	69.6998
-0.555556	8.11997	70.6123
-0.545455	8.11997	71.7246
-0.535354	8.11997	73.0092
-0.525253	8.11997	74.4262
-0.515152	8.11997	75.927
-0.505051	8.11997	77.4582
-0.494949	8.11997	78.9659
-0.484848	8.11997	80.3996
-0.474747	8.11997	81.7161
-0.464646	8.11997	82.8809
-0.454545	8.11997	83.8702
-0.444444	8.11997	84.6702
-0.434343	8.11997	85.2765
-0.424242	8.11997	85.6927
-0.414141	8.11997	85.9281
-0.40404	8.11997	85.9961
-0.393939	8.11997	85.912
-0.383838	8.11997	85.6914
-0.373737	8.11997	85.3485
-0.363636	8.11997	84.896
-0.353535	8.11997	84.3444
-0.343434	8.11997	83.7035
-0.333333	8.11997	82.9833
-0.323232	8.11997	82.197
-0.313131	8.11997	81.3631
-0.30303	8.11997	80.5085
-0.292929	8.11997	79.6706
-0.282828	8.11997	78.8974
-0.272727	8.11997	78.247
-0.262626	8.11997	77.783
-0.252525	8.11997	77.569
-0.242424	8.11997	77.6596
-0.232323	8.11997	78.0912
-0.222222	8.11997	78.8739
-0.212121	8.11997	79.9853
-0.20202	8.11997	81.3686
-0.191919	8.11997	82.9357
-0.181818	8.11997	84.5744
-0.171717	8.11997	86.1578
-0.161616	8.11997	87.5547
-0.151515	8.11997	88.6395
-0.141414	8.11997	89.2987
-0.131313	8.11997	89.4361
-0.121212	8.11997	88.9752
-0.111111	8.11997	87.8622
-0.10101	8.11997	86.0681
-0.0909091	8.11997	83.5936
-0.0808081	8.11997	80.4763
-0.0707071	8.11997	76.8007
-0.0606061	8.11997	72.709
-0.0505051	8.11997	68.4102
-0.040404	8.11997	64.1814
-0.030303	8.11997	60.3545
-0.020202	8.11997	57.2824
-0.010101	8.11997	55.2865
0	8.11997	54.5937
0.010101	8.11997	55.2865
0.020202	8.11997	57.2824
0.030303	8.11997	60.3545
0.040404	8.11997	64.1814
0.0505051	8.11997	68.4102
0.0606061	8.11997	72.709
0.0707071	8.11997	76.8007
0.0808081	8.11997	80.4763
0.0909091	8.11997	83.5936
0.10101	8.11997	86.0681
0.111111	8.11997	87.8622
0.121212	8.11997	88.9752
0.131313	8.11997	89.4361
0.141414	8.11997	89.2987
0.151515	8.11997	88.6395
0.161616	8.11997	87.5547
0.171717	8.11997	86.1578
0.181818	8.11997	84.5744
0.191919	8.11997	82.9357
0.20202	8.11997	81.3686
0.212121	8.11997	79.9853
0.222222	8.11997	78.8739
0.232323	8.11997	78.0912
0.242424	8.11997	77.6596
0.252525	8.11997	77.569
0.262626	8.11997	77.783
0.272727	8.11997	78.247
0.282828	8.11997	78.8974
0.292929	8.11997	79.6706
0.30303	8.11997	80.5085
0.313131	8.11997	81.3631
0.323232	8.11997	82.197
0.333333	8.11997	82.9833
0.343434	8.11997	83.7035
0.353535	8.11997	84.3444
0.363636	8.11997	84.896
0.373737	8.11997	85.3485
0.383838	8.11997	85.6914
0.393939	8.11997	85.912
0.40404	8.11997	85.9961
0.414141	8.11997	85.9281
0.424242	8.11997	85.6927
0.434343	8.11997	85.2765
0.444444	8.11997	84.6702
0.454545	8.11997	83.8702
0.464646	8.11997	82.8809
0.474747	8.11997	81.7161
0.484848	8.11997	80.3996
0.494949	8.11997	78.9659
0.505051	8.11997	77.4582
0.515152	8.11997	75.927
0.525253	8.11997	74.4262
0.535354	8.11997	73.0092
0.545455	8.11997	71.7246
0.555556	8.11997	70.6123
0.565657	8.11997	69.6998
0.575758	8.11997	69.0005
0.585859	8.11997	68.513
0.59596	8.11997	68.2225
0.606061	8.11997	68.1028
0.616162	8.11997	68.1199
0.626263	8.11997	68.2354
0.636364	8.11997	68.4106
0.646465	8.11997	68.6091
0.656566	8.11997	68.7989
0.666667	8.11997	68.9543
0.676768	8.11997	69.0556
0.686869	8.11997	69.0893
0.69697	8.11997	69.0471
0.707071	8.11997	68.9251
0.717172	8.11997	68.723
0.727273	8.11997	68.4432
0.737374	8.11997	68.0907
0.747475	8.11997	67.6728
0.757576	8.11997	67.199
0.767677	8.11997	66.6815
0.777778	8.11997	66.1346
0.787879	8.11997	65.5747
0.79798	8.11997	65.0197
0.808081	8.11997	64.4873
0.818182	8.11997	63.9938
0.828283	8.11997	63.5532
0.838384	8.11997	63.1759
0.848485	8.11997	62.8682
0.858586	8.11997	62.6331
0.868687	8.11997	62.4701
0.878788	8.11997	62.3766
0.888889	8.11997	62.3485
0.89899	8.11997	62.3805
0.909091	8.11997	62.4665
0.919192	8.11997	62.5995
0.929293	8.11997	62.7715
0.939394	8.11997	62.9728
0.949495	8.11997	63.1918
0.959596	8.11997	63.4145
0.969697	8.11997	63.6251
0.979798	8.11997	63.8066
0.989899	8.11997	63.9427
1	8.11997	64.0193
-1.0101	8.15997	65.8919
-1	8.15997	65.8763
-0.989899	8.15997	65.7883
-0.979798	8.15997	65.6379
-0.969697	8.15997	65.4397
-0.959596	8.15997	65.2112
-0.949495	8.15997	64.9701
-0.939394	8.15997	64.7328
-0.929293	8.15997	64.5136
-0.919192	8.15997	64.3246
-0.909091	8.15997	64.1759
-0.89899	8.15997	64.076
-0.888889	8.15997	64.0325
-0.878788	8.15997	64.0523
-0.868687	8.15997	64.1418
-0.858586	8.15997	64.3062
-0.848485	8.15997	64.5495
-0.838384	8.15997	64.873
-0.828283	8.15997	65.2748
-0.818182	8.15997	65.7487
-0.808081	8.15997	66.2838
-0.79798	8.15997	66.8651
-0.787879	8.15997	67.4739
-0.777778	8.15997	68.0902
-0.767677	8.15997	68.6935
-0.757576	8.15997	69.2647
-0.747475	8.15997	69.7871
-0.737374	8.15997	70.2468
-0.727273	8.15997	70.633
-0.717172	8.15997	70.9379
-0.707071	8.15997	71.1565
-0.69697	8.15997	71.2867
-0.686869	8.15997	71.3299
-0.676768	8.15997	71.2911
-0.666667	8.15997	71.1802
-0.656566	8.15997	71.0128
-0.646465	8.15997	70.8105
-0.636364	8.15997	70.6013
-0.626263	8.15997	70.4193
-0.616162	8.15997	70.3028
-0.606061	8.15997	70.2927
-0.59596	8.15997	70.4288
-0.585859	8.15997	70.7462
-0.575758	8.15997	71.2719
-0.565657	8.15997	72.0207
-0.555556	8.15997	72.9934
-0.545455	8.15997	74.1759
-0.535354	8.15997	75.539
-0.525253	8.15997	77.0414
-0.515152	8.15997	78.6325
-0.505051	8.15997	80.2567
-0.494949	8.15997	81.8582
-0.484848	8.15997	83.3848
-0.474747	8.15997	84.7915
-0.464646	8.15997	86.0425
-0.454545	8.15997	87.1125
-0.444444	8.15997	87.9867
-0.434343	8.15997	88.6596
-0.424242	8.15997	89.1337
-0.414141	8.15997	89.4175
-0.40404	8.15997	89.5236
-0.393939	8.15997	89.4664
-0.383838	8.15997	89.2609
-0.373737	8.15997	88.9211
-0.363636	8.15997	88.4595
-0.353535	8.15997	87.8872
-0.343434	8.15997	87.215
-0.333333	8.15997	86.4547
-0.323232	8.15997	85.6219
-0.313131	8.15997	84.7388
-0.30303	8.15997	83.8362
-0.292929	8.15997	82.9563
-0.282828	8.15997	82.1525
-0.272727	8.15997	81.4879
-0.262626	8.15997	81.0309
-0.252525	8.15997	80.8488
-0.242424	8.15997	80.9981
-0.232323	8.15997	81.5154
-0.222222	8.15997	82.4079
-0.212121	8.15997	83.6482
-0.20202	8.15997	85.1724
-0.191919	8.15997	86.8836
-0.181818	8.15997	88.6598
-0.171717	8.15997	90.3646
-0.161616	8.15997	91.858
-0.151515	8.15997	93.0065
-0.141414	8.15997	93.6906
-0.131313	8.15997	93.8091
-0.121212	8.15997	93.2827
-0.111111	8.15997	92.0555
-0.10101	8.15997	90.0985
-0.0909091	8.15997	87.4142
-0.0808081	8.15997	84.044
-0.0707071	8.15997	80.0795
-0.0606061	8.15997	75.6734
-0.0505051	8.15997	71.0499
-0.040404	8.15997	66.5058
-0.030303	8.15997	62.3961
-0.020202	8.15997	59.0986
-0.010101	8.15997	56.9567
0	8.15997	56.2133
0.010101	8.15997	56.9567
0.020202	8.15997	59.0986
0.030303	8.15997	62.3961
0.040404	8.15997	66.5058
0.0505051	8.15997	71.0499
0.0606061	8.15997	75.6734
0.0707071	8.15997	80.0795
0.0808081	8.15997	84.044
0.0909091	8.15997	87.4142
0.10101	8.15997	90.0985
0.111111	8.15997	92.0555
0.121212	8.15997	93.2827
0.131313	8.15997	93.8091
0.141414	8.15997	93.6906
0.151515	8.15997	93.0065
0.161616	8.15997	91.858
0.171717	8.15997	90.3646
0.181818	8.15997	88.6598
0.191919	8.15997	86.8836
0.20202	8.15997	85.1724
0.212121	8.15997	83.6482
0.222222	8.15997	82.4079
0.232323	8.15997	81.5154
0.242424	8.15997	80.9981
0.252525	8.15997	80.8488
0.262626	8.15997	81.0309
0.272727	8.15997	81.4879
0.282828	8.15997	82.1525
0.292929	8.15997	82.9563
0.30303	8.15997	83.8362
0.313131	8.15997	84.7388
0.323232	8.15997	85.6219
0.333333	8.15997	86.4547
0.343434	8.15997	87.215
0.353535	8.15997	87.8872
0.363636	8.15997	88.4595
0.373737	8.15997	88.9211
0.383838	8.15997	89.2609
0.393939	8.15997	89.4664
0.40404	8.15997	89.5236
0.414141	8.15997	89.4175
0.424242	8.15997	89.1337
0.434343	8.15997	88.6596
0.444444	8.15997	87.9867
0.454545	8.15997	87.1125
0.464646	8.15997	86.0425
0.474747	8.15997	84.7915
0.484848	8.15997	83.3848
0.494949	8.15997	81.8582
0.505051	8.15997	80.2567
0.515152	8.15997	78.6325
0.525253	8.15997	77.0414
0.535354	8.15997	75.539
0.545455	8.15997	74.1759
0.555556	8.15997	72.9934
0.565657	8.15997	72.0207
0.575758	8.15997	71.2719
0.585859	8.15997	70.7462
0.59596	8.15997	70.4288
0.606061	8.15997	70.2927
0.616162	8.15997	70.3028
0.626263	8.15997	70.4193
0.636364	8.15997	70.6013
0.646465	8.15997	70.8105
0.656566	8.15997	71.0128
0.666667	8.15997	71.1802
0.676768	8.15997	71.2911
0.686869	8.15997	71.3299
0.69697	8.15997	71.2867
0.707071	8.15997	71.1565
0.717172	8.15997	70.9379
0.727273	8.15997	70.633
0.737374	8.15997	70.2468
0.747475	8.15997	69.7871
0.757576	8.15997	69.2647
0.767677	8.15997	68.6935
0.777778	8.15997	68.0902
0.787879	8.15997	67.4739
0.79798	8.15997	66.8651
0.808081	8.15997	66.2838
0.818182	8.15997	65.7487
0.828283	8.15997	65.2748
0.838384	8.15997	64.873
0.848485	8.15997	64.5495
0.858586	8.15997	64.3062
0.868687	8.15997	64.1418
0.878788	8.15997	64.0523
0.888889	8.15997	64.0325
0.89899	8.15997	64.076
0.909091	8.15997	64.1759
0.919192	8.15997	64.3246
0.929293	8.15997	64.5136
0.939394	8.15997	64.7328
0.949495	8.15997	64.9701
0.959596	8.15997	65.2112
0.969697	8.15997	65.4397
0.979798	8.15997	65.6379
0.989899	8.15997	65.7883
1	8.15997	65.8763
-1.0101	8.19997	67.8049
-1	8.19997	67.7892
-0.989899	8.19997	67.6942
-0.979798	8.19997	67.5312
-0.969697	8.19997	67.3173
-0.959596	8.19997	67.0722
-0.949495	8.19997	66.816
-0.939394	8.19997	66.567
-0.929293	8.19997	66.3411
-0.919192	8.19997	66.1509
-0.909091	8.19997	66.007
-0.89899	8.19997	65.9175
-0.888889	8.19997	65.8893
-0.878788	8.19997	65.9283
-0.868687	8.19997	66.0392
-0.858586	8.19997	66.226
-0.848485	8.19997	66.4911
-0.838384	8.19997	66.8346
-0.828283	8.19997	67.2535
-0.818182	8.19997	67.7411
-0.808081	8.19997	68.2869
-0.79798	8.19997	68.8765
-0.787879	8.19997	69.4927
-0.777778	8.19997	70.1166
-0.767677	8.19997	70.7292
-0.757576	8.19997	71.3126
-0.747475	8.19997	71.8504
-0.737374	8.19997	72.3289
-0.727273	8.19997	72.7366
-0.717172	8.19997	73.0644
-0.707071	8.19997	73.3056
-0.69697	8.19997	73.4566
-0.686869	8.19997	73.5166
-0.676768	8.19997	73.4893
-0.666667	8.19997	73.3837
-0.656566	8.19997	73.2148
-0.646465	8.19997	73.0049
-0.636364	8.19997	72.7836
-0.626263	8.19997	72.5874
-0.616162	8.19997	72.4582
-0.606061	8.19997	72.4406
-0.59596	8.19997	72.5786
-0.585859	8.19997	72.9113
-0.575758	8.19997	73.4687
-0.565657	8.19997	74.2681
-0.555556	8.19997	75.3113
-0.545455	8.19997	76.5832
-0.535354	8.19997	78.053
-0.525253	8.19997	79.6759
-0.515152	8.19997	81.3972
-0.505051	8.19997	83.1567
-0.494949	8.19997	84.8939
-0.484848	8.19997	86.5523
-0.474747	8.19997	88.0834
-0.464646	8.19997	89.4487
-0.454545	8.19997	90.6214
-0.444444	8.19997	91.5856
-0.434343	8.19997	92.3361
-0.424242	8.19997	92.876
-0.414141	8.19997	93.2145
-0.40404	8.19997	93.3653
-0.393939	8.19997	93.3437
-0.383838	8.19997	93.1651
-0.373737	8.19997	92.8438
-0.363636	8.19997	92.3921
-0.353535	8.19997	91.8205
-0.343434	8.19997	91.139
-0.333333	8.19997	90.3591
-0.323232	8.19997	89.4963
-0.313131	8.19997	88.5738
-0.30303	8.19997	87.6248
-0.292929	8.19997	86.6951
-0.282828	8.19997	85.8434
-0.272727	8.19997	85.1394
-0.262626	8.19997	84.659
-0.252525	8.19997	84.4767
-0.242424	8.19997	84.6556
-0.232323	8.19997	85.2365
-0.222222	8.19997	86.2281
-0.212121	8.19997	87.6008
-0.20202	8.19997	89.2849
-0.191919	8.19997	91.1742
-0.181818	8.19997	93.1352
-0.171717	8.19997	95.0185
-0.161616	8.19997	96.6709
-0.151515	8.19997	97.9463
-0.141414	8.19997	98.7138
-0.131313	8.19997	98.8632
-0.121212	8.19997	98.3079
-0.111111	8.19997	96.987
-0.10101	8.19997	94.869
-0.0909091	8.19997	91.9568
-0.0808081	8.19997	88.2958
-0.0707071	8.19997	83.9859
-0.0606061	8.19997	79.1939
-0.0505051	8.19997	74.164
-0.040404	8.19997	69.2195
-0.030303	8.19997	64.7474
-0.020202	8.19997	61.1588
-0.010101	8.19997	58.8278
0	8.19997	58.0189
0.010101	8.19997	58.8278
0.020202	8.19997	61.1588
0.030303	8.19997	64.7474
0.040404	8.19997	69.2195
0.0505051	8.19997	74.164
0.0606061	8.19997	79.1939
0.0707071	8.19997	83.9859
0.0808081	8.19997	88.2958
0.0909091	8.19997	91.9568
0.10101	8.19997	94.869
0.111111	8.19997	96.987
0.121212	8.19997	98.3079
0.131313	8.19997	98.8632
0.141414	8.19997	98.7138
0.151515	8.19997	97.9463
0.161616	8.19997	96.6709
0.171717	8.19997	95.0185
0.181818	8.19997	93.1352
0.191919	8.19997	91.1742
0.20202	8.19997	89.2849
0.212121	8.19997	87.6008
0.222222	8.19997	86.2281
0.232323	8.19997	85.2365
0.242424	8.19997	84.6556
0.252525	8.19997	84.4767
0.262626	8.19997	84.659
0.272727	8.19997	85.1394
0.282828	8.19997	85.8434
0.292929	8.19997	86.6951
0.30303	8.19997	87.6248
0.313131	8.19997	88.5738
0.323232	8.19997	89.4963
0.333333	8.19997	90.3591
0.343434	8.19997	91.139
0.353535	8.19997	91.8205
0.363636	8.19997	92.3921
0.373737	8.19997	92.8438
0.383838	8.19997	93.1651
0.393939	8.19997	93.3437
0.40404	8.19997	93.3653
0.414141	8.19997	93.2145
0.424242	8.19997	92.876
0.434343	8.19997	92.3361
0.444444	8.19997	91.5856
0.454545	8.19997	90.6214
0.464646	8.19997	89.4487
0.474747	8.19997	88.0834
0.484848	8.19997	86.5523
0.494949	8.19997	84.8939
0.505051	8.19997	83.1567
0.515152	8.19997	81.3972
0.525253	8.19997	79.6759
0.535354	8.19997	78.053
0.545455	8.19997	76.5832
0.555556	8.19997	75.3113
0.565657	8.19997	74.2681
0.575758	8.19997	73.4687
0.585859	8.19997	72.9113
0.59596	8.19997	72.5786
0.606061	8.19997	72.4406
0.616162	8.19997	72.4582
0.626263	8.19997	72.5874
0.636364	8.19997	72.7836
0.646465	8.19997	73.0049
0.656566	8.19997	73.2148
0.666667	8.19997	73.3837
0.676768	8.19997	73.4893
0.686869	8.19997	73.5166
0.69697	8.19997	73.4566
0.707071	8.19997	73.3056
0.717172	8.19997	73.0644
0.727273	8.19997	72.7366
0.737374	8.19997	72.3289
0.747475	8.19997	71.8504
0.757576	8.19997	71.3126
0.767677	8.19997	70.7292
0.777778	8.19997	70.1166
0.787879	8.19997	69.4927
0.79798	8.19997	68.8765
0.808081	8.19997	68.2869
0.818182	8.19997	67.7411
0.828283	8.19997	67.2535
0.838384	8.19997	66.8346
0.848485	8.19997	66.4911
0.858586	8.19997	66.226
0.868687	8.19997	66.0392
0.878788	8.19997	65.9283
0.888889	8.19997	65.8893
0.89899	8.19997	65.9175
0.909091	8.19997	66.007
0.919192	8.19997	66.1509
0.929293	8.19997	66.3411
0.939394	8.19997	66.567
0.949495	8.19997	66.816
0.959596	8.19997	67.0722
0.969697	8.19997	67.3173
0.979798	8.19997	67.5312
0.989899	8.19997	67.6942
1	8.19997	67.7892
-1.0101	8.23997	69.942
-1	8.23997	69.9248
-0.989899	8.23997	69.827
-0.979798	8.23997	69.6599
-0.969697	8.23997	69.4402
-0.959596	8.23997	69.1877
-0.949495	8.23997	68.9224
-0.939394	8.23997	68.6626
-0.929293	8.23997	68.4244
-0.919192	8.23997	68.221
-0.909091	8.23997	68.0634
-0.89899	8.23997	67.9605
-0.888889	8.23997	67.92
-0.878788	8.23997	67.949
-0.868687	8.23997	68.0534
-0.858586	8.23997	68.2385
-0.848485	8.23997	68.5077
-0.838384	8.23997	68.8622
-0.828283	8.23997	69.2995
-0.818182	8.23997	69.8131
-0.808081	8.23997	70.3919
-0.79798	8.23997	71.0202
-0.787879	8.23997	71.6792
-0.777778	8.23997	72.3481
-0.767677	8.23997	73.0056
-0.757576	8.23997	73.6316
-0.747475	8.23997	74.2083
-0.737374	8.23997	74.7203
-0.727273	8.23997	75.1553
-0.717172	8.23997	75.5038
-0.707071	8.23997	75.7593
-0.69697	8.23997	75.9182
-0.686869	8.23997	75.9809
-0.676768	8.23997	75.9521
-0.666667	8.23997	75.842
-0.656566	8.23997	75.6675
-0.646465	8.23997	75.4528
-0.636364	8.23997	75.2296
-0.626263	8.23997	75.0369
-0.616162	8.23997	74.9191
-0.606061	8.23997	74.923
-0.59596	8.23997	75.0949
-0.585859	8.23997	75.4754
-0.575758	8.23997	76.0956
-0.565657	8.23997	76.9726
-0.555556	8.23997	78.1074
-0.545455	8.23997	79.4831
-0.535354	8.23997	81.0662
-0.525253	8.23997	82.8086
-0.515152	8.23997	84.6518
-0.505051	8.23997	86.5322
-0.494949	8.23997	88.3855
-0.484848	8.23997	90.1526
-0.474747	8.23997	91.7828
-0.464646	8.23997	93.2364
-0.454545	8.23997	94.4861
-0.444444	8.23997	95.517
-0.434343	8.23997	96.3245
-0.424242	8.23997	96.9134
-0.414141	8.23997	97.2946
-0.40404	8.23997	97.4832
-0.393939	8.23997	97.4956
-0.383838	8.23997	97.3479
-0.373737	8.23997	97.0543
-0.363636	8.23997	96.6263
-0.353535	8.23997	96.0733
-0.343434	8.23997	95.4039
-0.333333	8.23997	94.628
-0.323232	8.23997	93.7601
-0.313131	8.23997	92.8233
-0.30303	8.23997	91.852
-0.292929	8.23997	90.8952
-0.282828	8.23997	90.0163
-0.272727	8.23997	89.2919
-0.262626	8.23997	88.8059
-0.252525	8.23997	88.6414
-0.242424	8.23997	88.8695
-0.232323	8.23997	89.537
-0.222222	8.23997	90.6556
-0.212121	8.23997	92.1944
-0.20202	8.23997	94.0779
-0.191919	8.23997	96.1901
-0.181818	8.23997	98.3839
-0.171717	8.23997	100.494
-0.161616	8.23997	102.351
-0.151515	8.23997	103.793
-0.141414	8.23997	104.674
-0.131313	8.23997	104.872
-0.121212	8.23997	104.29
-0.111111	8.23997	102.86
-0.10101	8.23997	100.546
-0.0909091	8.23997	97.3523
-0.0808081	8.23997	93.3279
-0.0707071	8.23997	88.583
-0.0606061	8.23997	83.302
-0.0505051	8.23997	77.7548
-0.040404	8.23997	72.299
-0.030303	8.23997	67.3625
-0.020202	8.23997	63.4002
-0.010101	8.23997	60.8261
0	8.23997	59.9326
0.010101	8.23997	60.8261
0.020202	8.23997	63.4002
0.030303	8.23997	67.3625
0.040404	8.23997	72.299
0.0505051	8.23997	77.7548
0.0606061	8.23997	83.302
0.0707071	8.23997	88.583
0.0808081	8.23997	93.3279
0.0909091	8.23997	97.3523
0.10101	8.23997	100.546
0.111111	8.23997	102.86
0.121212	8.23997	104.29
0.131313	8.23997	104.872
0.141414	8.23997	104.674
0.151515	8.23997	103.793
0.161616	8.23997	102.351
0.171717	8.23997	100.494
0.181818	8.23997	98.3839
0.191919	8.23997	96.1901
0.20202	8.23997	94.0779
0.212121	8.23997	92.1944
0.222222	8.23997	90.6556
0.232323	8.23997	89.537
0.242424	8.23997	88.8695
0.252525	8.23997	88.6414
0.262626	8.23997	88.8059
0.272727	8.23997	89.2919
0.282828	8.23997	90.0163
0.292929	8.23997	90.8952
0.30303	8.23997	91.852
0.313131	8.23997	92.8233
0.323232	8.23997	93.7601
0.333333	8.23997	94.628
0.343434	8.23997	95.4039
0.353535	8.23997	96.0733
0.363636	8.23997	96.6263
0.373737	8.23997	97.0543
0.383838	8.23997	97.3479
0.393939	8.23997	97.4956
0.40404	8.23997	97.4832
0.414141	8.23997	97.2946
0.424242	8.23997	96.9134
0.434343	8.23997	96.3245
0.444444	8.23997	95.517
0.454545	8.23997	94.4861
0.464646	8.23997	93.2364
0.474747	8.23997	91.7828
0.484848	8.23997	90.1526
0.494949	8.23997	88.3855
0.505051	8.23997	86.5322
0.515152	8.23997	84.6518
0.525253	8.23997	82.8086
0.535354	8.23997	81.0662
0.545455	8.23997	79.4831
0.555556	8.23997	78.1074
0.565657	8.23997	76.9726
0.575758	8.23997	76.0956
0.585859	8.23997	75.4754
0.59596	8.23997	75.0949
0.606061	8.23997	74.923
0.616162	8.23997	74.9191
0.626263	8.23997	75.0369
0.636364	8.23997	75.2296
0.646465	8.23997	75.4528
0.656566	8.23997	75.6675
0.666667	8.23997	75.842
0.676768	8.23997	75.9521
0.686869	8.23997	75.9809
0.69697	8.23997	75.9182
0.707071	8.23997	75.7593
0.717172	8.23997	75.5038
0.727273	8.23997	75.1553
0.737374	8.23997	74.7203
0.747475	8.23997	74.2083
0.757576	8.23997	73.6316
0.767677	8.23997	73.0056
0.777778	8.23997	72.3481
0.787879	8.23997	71.6792
0.79798	8.23997	71.0202
0.808081	8.23997	70.3919
0.818182	8.23997	69.8131
0.828283	8.23997	69.2995
0.838384	8.23997	68.8622
0.848485	8.23997	68.5077
0.858586	8.23997	68.2385
0.868687	8.23997	68.0534
0.878788	8.23997	67.949
0.888889	8.23997	67.92
0.89899	8.23997	67.9605
0.909091	8.23997	68.0634
0.919192	8.23997	68.221
0.929293	8.23997	68.4244
0.939394	8.23997	68.6626
0.949495	8.23997	68.9224
0.959596	8.23997	69.1877
0.969697	8.23997	69.4402
0.979798	8.23997	69.6599
0.989899	8.23997	69.827
1	8.23997	69.9248
-1.0101	8.27997	72.0879
-1	8.27997	72.0689
-0.989899	8.27997	71.9573
-0.979798	8.27997	71.7663
-0.969697	8.27997	71.5157
-0.959596	8.27997	71.229
-0.949495	8.27997	70.9295
-0.939394	8.27997	70.6392
-0.929293	8.27997	70.3765
-0.919192	8.27997	70.1567
-0.909091	8.27997	69.9919
-0.89899	8.27997	69.8917
-0.888889	8.27997	69.8636
-0.878788	8.27997	69.9141
-0.868687	8.27997	70.0481
-0.858586	8.27997	70.2692
-0.848485	8.27997	70.5788
-0.838384	8.27997	70.976
-0.828283	8.27997	71.4561
-0.818182	8.27997	72.0103
-0.808081	8.27997	72.6257
-0.79798	8.27997	73.2857
-0.787879	8.27997	73.971
-0.777778	8.27997	74.6612
-0.767677	8.27997	75.3361
-0.757576	8.27997	75.977
-0.747475	8.27997	76.5677
-0.737374	8.27997	77.0944
-0.727273	8.27997	77.5457
-0.717172	8.27997	77.9129
-0.707071	8.27997	78.1892
-0.69697	8.27997	78.371
-0.686869	8.27997	78.4576
-0.676768	8.27997	78.4528
-0.666667	8.27997	78.3658
-0.656566	8.27997	78.2129
-0.646465	8.27997	78.0178
-0.636364	8.27997	77.8129
-0.626263	8.27997	77.638
-0.616162	8.27997	77.5394
-0.606061	8.27997	77.5666
-0.59596	8.27997	77.7686
-0.585859	8.27997	78.1892
-0.575758	8.27997	78.8621
-0.565657	8.27997	79.8067
-0.555556	8.27997	81.0251
-0.545455	8.27997	82.5006
-0.535354	8.27997	84.1983
-0.525253	8.27997	86.0682
-0.515152	8.27997	88.0486
-0.505051	8.27997	90.0721
-0.494949	8.27997	92.0706
-0.484848	8.27997	93.981
-0.474747	8.27997	95.7491
-0.464646	8.27997	97.3326
-0.454545	8.27997	98.702
-0.444444	8.27997	99.841
-0.434343	8.27997	100.745
-0.424242	8.27997	101.417
-0.414141	8.27997	101.87
-0.40404	8.27997	102.12
-0.393939	8.27997	102.182
-0.383838	8.27997	102.073
-0.373737	8.27997	101.808
-0.363636	8.27997	101.398
-0.353535	8.27997	100.852
-0.343434	8.27997	100.179
-0.333333	8.27997	99.3879
-0.323232	8.27997	98.4952
-0.313131	8.27997	97.5257
-0.30303	8.27997	96.5179
-0.292929	8.27997	95.5256
-0.282828	8.27997	94.6194
-0.272727	8.27997	93.8833
-0.262626	8.27997	93.4099
-0.252525	8.27997	93.29
-0.242424	8.27997	93.6007
-0.232323	8.27997	94.3925
-0.222222	8.27997	95.6767
-0.212121	8.27997	97.4178
-0.20202	8.27997	99.5313
-0.191919	8.27997	101.889
-0.181818	8.27997	104.327
-0.171717	8.27997	106.666
-0.161616	8.27997	108.718
-0.151515	8.27997	110.306
-0.141414	8.27997	111.271
-0.131313	8.27997	111.48
-0.121212	8.27997	110.827
-0.111111	8.27997	109.239
-0.10101	8.27997	106.678
-0.0909091	8.27997	103.149
-0.0808081	8.27997	98.707
-0.0707071	8.27997	93.4737
-0.0606061	8.27997	87.6524
-0.0505051	8.27997	81.5403
-0.040404	8.27997	75.531
-0.030303	8.27997	70.0949
-0.020202	8.27997	65.7324
-0.010101	8.27997	62.8986
0	8.27997	61.9151
0.010101	8.27997	62.8986
0.020202	8.27997	65.7324
0.030303	8.27997	70.0949
0.040404	8.27997	75.531
0.0505051	8.27997	81.5403
0.0606061	8.27997	87.6524
0.0707071	8.27997	93.4737
0.0808081	8.27997	98.707
0.0909091	8.27997	103.149
0.10101	8.27997	106.678
0.111111	8.27997	109.239
0.121212	8.27997	110.827
0.131313	8.27997	111.48
0.141414	8.27997	111.271
0.151515	8.27997	110.306
0.161616	8.27997	108.718
0.171717	8.27997	106.666
0.181818	8.27997	104.327
0.191919	8.27997	101.889
0.20202	8.27997	99.5313
0.212121	8.27997	97.4178
0.222222	8.27997	95.6767
0.232323	8.27997	94.3925
0.242424	8.27997	93.6007
0.252525	8.27997	93.29
0.262626	8.27997	93.4099
0.272727	8.27997	93.8833
0.282828	8.27997	94.6194
0.292929	8.27997	95.5256
0.30303	8.27997	96.5179
0.313131	8.27997	97.5257
0.323232	8.27997	98.4952
0.333333	8.27997	99.3879
0.343434	8.27997	100.179
0.353535	8.27997	100.852
0.363636	8.27997	101.398
0.373737	8.27997	101.808
0.383838	8.27997	102.073
0.393939	8.27997	102.182
0.40404	8.27997	102.12
0.414141	8.27997	101.87
0.424242	8.27997	101.417
0.434343	8.27997	100.745
0.444444	8.27997	99.841
0.454545	8.27997	98.702
0.464646	8.27997	97.3326
0.474747	8.27997	95.7491
0.484848	8.27997	93.981
0.494949	8.27997	92.0706
0.505051	8.27997	90.0721
0.515152	8.27997	88.0486
0.525253	8.27997	86.0682
0.535354	8.27997	84.1983
0.545455	8.27997	82.5006
0.555556	8.27997	81.0251
0.565657	8.27997	79.8067
0.575758	8.27997	78.8621
0.585859	8.27997	78.1892
0.59596	8.27997	77.7686
0.606061	8.27997	77.5666
0.616162	8.27997	77.5394
0.626263	8.27997	77.638
0.636364	8.27997	77.8129
0.646465	8.27997	78.0178
0.656566	8.27997	78.2129
0.666667	8.27997	78.3658
0.676768	8.27997	78.4528
0.686869	8.27997	78.4576
0.69697	8.27997	78.371
0.707071	8.27997	78.1892
0.717172	8.27997	77.9129
0.727273	8.27997	77.5457
0.737374	8.27997	77.0944
0.747475	8.27997	76.5677
0.757576	8.27997	75.977
0.767677	8.27997	75.3361
0.777778	8.27997	74.6612
0.787879	8.27997	73.971
0.79798	8.27997	73.2857
0.808081	8.27997	72.6257
0.818182	8.27997	72.0103
0.828283	8.27997	71.4561
0.838384	8.27997	70.976
0.848485	8.27997	70.5788
0.858586	8.27997	70.2692
0.868687	8.27997	70.0481
0.878788	8.27997	69.9141
0.888889	8.27997	69.8636
0.89899	8.27997	69.8917
0.909091	8.27997	69.9919
0.919192	8.27997	70.1567
0.929293	8.27997	70.3765
0.939394	8.27997	70.6392
0.949495	8.27997	70.9295
0.959596	8.27997	71.229
0.969697	8.27997	71.5157
0.979798	8.27997	71.7663
0.989899	8.27997	71.9573
1	8.27997	72.0689
-1.0101	8.31997	74.3937
-1	8.31997	74.3755
-0.989899	8.31997	74.2629
-0.979798	8.31997	74.0692
-0.969697	8.31997	73.8144
-0.959596	8.31997	73.5221
-0.949495	8.31997	73.2167
-0.939394	8.31997	72.9207
-0.929293	8.31997	72.6535
-0.919192	8.31997	72.4312
-0.909091	8.31997	72.2669
-0.89899	8.31997	72.171
-0.888889	8.31997	72.1517
-0.878788	8.31997	72.2162
-0.868687	8.31997	72.3696
-0.858586	8.31997	72.6156
-0.848485	8.31997	72.9557
-0.838384	8.31997	73.3878
-0.828283	8.31997	73.9062
-0.818182	8.31997	74.5009
-0.808081	8.31997	75.1571
-0.79798	8.31997	75.8569
-0.787879	8.31997	76.5796
-0.777778	8.31997	77.3042
-0.767677	8.31997	78.0102
-0.757576	8.31997	78.6793
-0.747475	8.31997	79.2955
-0.737374	8.31997	79.8458
-0.727273	8.31997	80.3194
-0.717172	8.31997	80.7077
-0.707071	8.31997	81.0043
-0.69697	8.31997	81.2051
-0.686869	8.31997	81.3091
-0.676768	8.31997	81.3193
-0.666667	8.31997	81.2444
-0.656566	8.31997	81.1001
-0.646465	8.31997	80.9102
-0.636364	8.31997	80.7075
-0.626263	8.31997	80.5335
-0.616162	8.31997	80.4367
-0.606061	8.31997	80.4698
-0.59596	8.31997	80.6856
-0.585859	8.31997	81.1319
-0.575758	8.31997	81.8465
-0.565657	8.31997	82.852
-0.555556	8.31997	84.1529
-0.545455	8.31997	85.7334
-0.535354	8.31997	87.558
-0.525253	8.31997	89.5742
-0.515152	8.31997	91.7167
-0.505051	8.31997	93.9132
-0.494949	8.31997	96.0904
-0.484848	8.31997	98.1796
-0.474747	8.31997	100.122
-0.464646	8.31997	101.869
-0.454545	8.31997	103.39
-0.444444	8.31997	104.666
-0.434343	8.31997	105.69
-0.424242	8.31997	106.467
-0.414141	8.31997	107.009
-0.40404	8.31997	107.331
-0.393939	8.31997	107.452
-0.383838	8.31997	107.389
-0.373737	8.31997	107.157
-0.363636	8.31997	106.766
-0.353535	8.31997	106.226
-0.343434	8.31997	105.545
-0.333333	8.31997	104.733
-0.323232	8.31997	103.805
-0.313131	8.31997	102.789
-0.30303	8.31997	101.725
-0.292929	8.31997	100.673
-0.282828	8.31997	99.7102
-0.272727	8.31997	98.9312
-0.262626	8.31997	98.4392
-0.252525	8.31997	98.3366
-0.242424	8.31997	98.7112
-0.232323	8.31997	99.6208
-0.222222	8.31997	101.08
-0.212121	8.31997	103.051
-0.20202	8.31997	105.441
-0.191919	8.31997	108.107
-0.181818	8.31997	110.869
-0.171717	8.31997	113.522
-0.161616	8.31997	115.86
-0.151515	8.31997	117.682
-0.141414	8.31997	118.811
-0.131313	8.31997	119.095
-0.121212	8.31997	118.416
-0.111111	8.31997	116.692
-0.10101	8.31997	113.879
-0.0909091	8.31997	109.98
-0.0808081	8.31997	105.058
-0.0707071	8.31997	99.2486
-0.0606061	8.31997	92.7778
-0.0505051	8.31997	85.9778
-0.040404	8.31997	79.2879
-0.030303	8.31997	73.2337
-0.020202	8.31997	68.374
-0.010101	8.31997	65.2166
0	8.31997	64.1207
0.010101	8.31997	65.2166
0.020202	8.31997	68.374
0.030303	8.31997	73.2337
0.040404	8.31997	79.2879
0.0505051	8.31997	85.9778
0.0606061	8.31997	92.7778
0.0707071	8.31997	99.2486
0.0808081	8.31997	105.058
0.0909091	8.31997	109.98
0.10101	8.31997	113.879
0.111111	8.31997	116.692
0.121212	8.31997	118.416
0.131313	8.31997	119.095
0.141414	8.31997	118.811
0.151515	8.31997	117.682
0.161616	8.31997	115.86
0.171717	8.31997	113.522
0.181818	8.31997	110.869
0.191919	8.31997	108.107
0.20202	8.31997	105.441
0.212121	8.31997	103.051
0.222222	8.31997	101.08
0.232323	8.31997	99.6208
0.242424	8.31997	98.7112
0.252525	8.31997	98.3366
0.262626	8.31997	98.4392
0.272727	8.31997	98.9312
0.282828	8.31997	99.7102
0.292929	8.31997	100.673
0.30303	8.31997	101.725
0.313131	8.31997	102.789
0.323232	8.31997	103.805
0.333333	8.31997	104.733
0.343434	8.31997	105.545
0.353535	8.31997	106.226
0.363636	8.31997	106.766
0.373737	8.31997	107.157
0.383838	8.31997	107.389
0.393939	8.31997	107.452
0.40404	8.31997	107.331
0.414141	8.31997	107.009
0.424242	8.31997	106.467
0.434343	8.31997	105.69
0.444444	8.31997	104.666
0.454545	8.31997	103.39
0.464646	8.31997	101.869
0.474747	8.31997	100.122
0.484848	8.31997	98.1796
0.494949	8.31997	96.0904
0.505051	8.31997	93.9132
0.515152	8.31997	91.7167
0.525253	8.31997	89.5742
0.535354	8.31997	87.558
0.545455	8.31997	85.7334
0.555556	8.31997	84.1529
0.565657	8.31997	82.852
0.575758	8.31997	81.8465
0.585859	8.31997	81.1319
0.59596	8.31997	80.6856
0.606061	8.31997	80.4698
0.616162	8.31997	80.4367
0.626263	8.31997	80.5335
0.636364	8.31997	80.7075
0.646465	8.31997	80.9102
0.656566	8.31997	81.1001
0.666667	8.31997	81.2444
0.676768	8.31997	81.3193
0.686869	8.31997	81.3091
0.69697	8.31997	81.2051
0.707071	8.31997	81.0043
0.717172	8.31997	80.7077
0.727273	8.31997	80.3194
0.737374	8.31997	79.8458
0.747475	8.31997	79.2955
0.757576	8.31997	78.6793
0.767677	8.31997	78.0102
0.777778	8.31997	77.3042
0.787879	8.31997	76.5796
0.79798	8.31997	75.8569
0.808081	8.31997	75.1571
0.818182	8.31997	74.5009
0.828283	8.31997	73.9062
0.838384	8.31997	73.3878
0.848485	8.31997	72.9557
0.858586	8.31997	72.6156
0.868687	8.31997	72.3696
0.878788	8.31997	72.2162
0.888889	8.31997	72.1517
0.89899	8.31997	72.171
0.909091	8.31997	72.2669
0.919192	8.31997	72.4312
0.929293	8.31997	72.6535
0.939394	8.31997	72.9207
0.949495	8.31997	73.2167
0.959596	8.31997	73.5221
0.969697	8.31997	73.8144
0.979798	8.31997	74.0692
0.989899	8.31997	74.2629
1	8.31997	74.3755
-1.0101	8.35997	77.0717
-1	8.35997	77.0441
-0.989899	8.35997	76.9168
-0.979798	8.35997	76.7048
-0.969697	8.35997	76.4296
-0.959596	8.35997	76.1162
-0.949495	8.35997	75.7895
-0.939394	8.35997	75.4724
-0.929293	8.35997	75.1843
-0.919192	8.35997	74.9412
-0.909091	8.35997	74.7556
-0.89899	8.35997	74.6379
-0.888889	8.35997	74.5966
-0.878788	8.35997	74.6392
-0.868687	8.35997	74.772
-0.858586	8.35997	75.0006
-0.848485	8.35997	75.3283
-0.838384	8.35997	75.7562
-0.828283	8.35997	76.2813
-0.818182	8.35997	76.8959
-0.808081	8.35997	77.5873
-0.79798	8.35997	78.3379
-0.787879	8.35997	79.1261
-0.777778	8.35997	79.9283
-0.767677	8.35997	80.7202
-0.757576	8.35997	81.4786
-0.747475	8.35997	82.1824
-0.737374	8.35997	82.8134
-0.727273	8.35997	83.3561
-0.717172	8.35997	83.7984
-0.707071	8.35997	84.1312
-0.69697	8.35997	84.3494
-0.686869	8.35997	84.4521
-0.676768	8.35997	84.4442
-0.666667	8.35997	84.3375
-0.656566	8.35997	84.1523
-0.646465	8.35997	83.9183
-0.636364	8.35997	83.6749
-0.626263	8.35997	83.4706
-0.616162	8.35997	83.3612
-0.606061	8.35997	83.4057
-0.59596	8.35997	83.6621
-0.585859	8.35997	84.1814
-0.575758	8.35997	85.0027
-0.565657	8.35997	86.1473
-0.555556	8.35997	87.616
-0.545455	8.35997	89.3873
-0.535354	8.35997	91.4186
-0.525253	8.35997	93.6492
-0.515152	8.35997	96.0059
-0.505051	8.35997	98.409
-0.494949	8.35997	100.779
-0.484848	8.35997	103.044
-0.474747	8.35997	105.141
-0.464646	8.35997	107.024
-0.454545	8.35997	108.662
-0.444444	8.35997	110.038
-0.434343	8.35997	111.149
-0.424242	8.35997	112.003
-0.414141	8.35997	112.615
-0.40404	8.35997	113.006
-0.393939	8.35997	113.193
-0.383838	8.35997	113.196
-0.373737	8.35997	113.028
-0.363636	8.35997	112.7
-0.353535	8.35997	112.217
-0.343434	8.35997	111.586
-0.333333	8.35997	110.814
-0.323232	8.35997	109.917
-0.313131	8.35997	108.921
-0.30303	8.35997	107.871
-0.292929	8.35997	106.834
-0.282828	8.35997	105.895
-0.272727	8.35997	105.16
-0.262626	8.35997	104.744
-0.252525	8.35997	104.761
-0.242424	8.35997	105.308
-0.232323	8.35997	106.45
-0.222222	8.35997	108.199
-0.212121	8.35997	110.512
-0.20202	8.35997	113.281
-0.191919	8.35997	116.346
-0.181818	8.35997	119.503
-0.171717	8.35997	122.523
-0.161616	8.35997	125.174
-0.151515	8.35997	127.233
-0.141414	8.35997	128.502
-0.131313	8.35997	128.814
-0.121212	8.35997	128.038
-0.111111	8.35997	126.085
-0.10101	8.35997	122.907
-0.0909091	8.35997	118.511
-0.0808081	8.35997	112.967
-0.0707071	8.35997	106.429
-0.0606061	8.35997	99.1521
-0.0505051	8.35997	91.5091
-0.040404	8.35997	83.9928
-0.030303	8.35997	77.1928
-0.020202	8.35997	71.7355
-0.010101	8.35997	68.1903
0	8.35997	66.9599
0.010101	8.35997	68.1903
0.020202	8.35997	71.7355
0.030303	8.35997	77.1928
0.040404	8.35997	83.9928
0.0505051	8.35997	91.5091
0.0606061	8.35997	99.1521
0.0707071	8.35997	106.429
0.0808081	8.35997	112.967
0.0909091	8.35997	118.511
0.10101	8.35997	122.907
0.111111	8.35997	126.085
0.121212	8.35997	128.038
0.131313	8.35997	128.814
0.141414	8.35997	128.502
0.151515	8.35997	127.233
0.161616	8.35997	125.174
0.171717	8.35997	122.523
0.181818	8.35997	119.503
0.191919	8.35997	116.346
0.20202	8.35997	113.281
0.212121	8.35997	110.512
0.222222	8.35997	108.199
0.232323	8.35997	106.45
0.242424	8.35997	105.308
0.252525	8.35997	104.761
0.262626	8.35997	104.744
0.272727	8.35997	105.16
0.282828	8.35997	105.895
0.292929	8.35997	106.834
0.30303	8.35997	107.871
0.313131	8.35997	108.921
0.323232	8.35997	109.917
0.333333	8.35997	110.814
0.343434	8.35997	111.586
0.353535	8.35997	112.217
0.363636	8.35997	112.7
0.373737	8.35997	113.028
0.383838	8.35997	113.196
0.393939	8.35997	113.193
0.40404	8.35997	113.006
0.414141	8.35997	112.615
0.424242	8.35997	112.003
0.434343	8.35997	111.149
0.444444	8.35997	110.038
0.454545	8.35997	108.662
0.464646	8.35997	107.024
0.474747	8.35997	105.141
0.484848	8.35997	103.044
0.494949	8.35997	100.779
0.505051	8.35997	98.409
0.515152	8.35997	96.0059
0.525253	8.35997	93.6492
0.535354	8.35997	91.4186
0.545455	8.35997	89.3873
0.555556	8.35997	87.616
0.565657	8.35997	86.1473
0.575758	8.35997	85.0027
0.585859	8.35997	84.1814
0.59596	8.35997	83.6621
0.606061	8.35997	83.4057
0.616162	8.35997	83.3612
0.626263	8.35997	83.4706
0.636364	8.35997	83.6749
0.646465	8.35997	83.9183
0.656566	8.35997	84.1523
0.666667	8.35997	84.3375
0.676768	8.35997	84.4442
0.686869	8.35997	84.4521
0.69697	8.35997	84.3494
0.707071	8.35997	84.1312
0.717172	8.35997	83.7984
0.727273	8.35997	83.3561
0.737374	8.35997	82.8134
0.747475	8.35997	82.1824
0.757576	8.35997	81.4786
0.767677	8.35997	80.7202
0.777778	8.35997	79.9283
0.787879	8.35997	79.1261
0.79798	8.35997	78.3379
0.808081	8.35997	77.5873
0.818182	8.35997	76.8959
0.828283	8.35997	76.2813
0.838384	8.35997	75.7562
0.848485	8.35997	75.3283
0.858586	8.35997	75.0006
0.868687	8.35997	74.772
0.878788	8.35997	74.6392
0.888889	8.35997	74.5966
0.89899	8.35997	74.6379
0.909091	8.35997	74.7556
0.919192	8.35997	74.9412
0.929293	8.35997	75.1843
0.939394	8.35997	75.4724
0.949495	8.35997	75.7895
0.959596	8.35997	76.1162
0.969697	8.35997	76.4296
0.979798	8.35997	76.7048
0.989899	8.35997	76.9168
[truncated: 43,001 more rows]

## Sheet: 4c_psd_dataheavy
Frequency (THZ)	Intensity
7.99997	50.3557
8.00197	50.4749
8.00397	50.6081
8.00597	50.609
8.00797	50.6757
8.00997	50.6387
8.01197	50.717
8.01397	50.8432
8.01597	50.9703
8.01797	50.9584
8.01997	50.9713
8.02197	51.0997
8.02397	51.1372
8.02597	51.2056
8.02797	51.3068
8.02997	51.3726
8.03197	51.4956
8.03397	51.5831
8.03597	51.584
8.03797	51.606
8.03997	51.6621
8.04197	51.7675
8.04397	51.8247
8.04597	51.9317
8.04797	51.9658
8.04997	52.0547
8.05197	52.1435
8.05397	52.1976
8.05597	52.3217
8.05797	52.3245
8.05997	52.4945
8.06197	52.4585
8.06397	52.5111
8.06597	52.5929
8.06797	52.6656
8.06997	52.7603
8.07197	52.7963
8.07397	52.8722
8.07597	53.0193
8.07797	53.0125
8.07997	53.1349
8.08197	53.2156
8.08397	53.1475
8.08597	53.3122
8.08797	53.4062
8.08997	53.4665
8.09197	53.5773
8.09397	53.6862
8.09597	53.8029
8.09797	53.7432
8.09997	53.9053
8.10197	53.8828
8.10397	54.0183
8.10597	54.0987
8.10797	54.2233
8.10997	54.2785
8.11197	54.2281
8.11397	54.3973
8.11597	54.3356
8.11797	54.4481
8.11997	54.5937
8.12197	54.6711
8.12397	54.7498
8.12597	54.763
8.12797	54.8811
8.12997	55.0142
8.13197	55.1113
8.13397	55.1473
8.13597	55.2773
8.13797	55.4019
8.13997	55.5657
8.14197	55.452
8.14397	55.485
8.14597	55.5749
8.14797	55.6587
8.14997	55.8254
8.15197	55.8663
8.15397	56.0049
8.15597	56.1333
8.15797	56.0679
8.15997	56.2133
8.16197	56.3498
8.16397	56.4356
8.16597	56.4822
8.16797	56.4805
8.16997	56.5842
8.17197	56.8107
8.17397	56.766
8.17597	56.7698
8.17797	56.991
8.17997	57.0354
8.18197	57.1815
8.18397	57.1187
8.18597	57.2736
8.18797	57.347
8.18997	57.5133
8.19197	57.6414
8.19397	57.6117
8.19597	57.7412
8.19797	57.8353
8.19997	58.0189
8.20197	58.0184
8.20397	58.0911
8.20597	58.2214
8.20797	58.3494
8.20997	58.4085
8.21197	58.5222
8.21397	58.6699
8.21597	58.7147
8.21797	58.9088
8.21997	58.8164
8.22197	58.9631
8.22397	59.0873
8.22597	59.2435
8.22797	59.193
8.22997	59.3569
8.23197	59.4386
8.23397	59.5454
8.23597	59.73
8.23797	59.7511
8.23997	59.9326
8.24197	60.041
8.24397	60.0837
8.24597	60.1739
8.24797	60.2743
8.24997	60.4212
8.25197	60.5824
8.25397	60.7066
8.25597	60.8934
8.25797	60.8088
8.25997	60.8382
8.26197	60.9187
8.26397	61.1719
8.26597	61.2482
8.26797	61.3873
8.26997	61.5815
8.27197	61.6503
8.27397	61.6949
8.27597	61.7764
8.27797	61.8116
8.27997	61.9151
8.28197	62.1256
8.28397	62.2607
8.28597	62.2793
8.28797	62.479
8.28997	62.5595
8.29197	62.7021
8.29397	62.8184
8.29597	63.1279
8.29797	63.0329
8.29997	63.2029
8.30197	63.3362
8.30397	63.2683
8.30597	63.5302
8.30797	63.5459
8.30997	63.8809
8.31197	63.9164
8.31397	63.9619
8.31597	63.9232
8.31797	64.2321
8.31997	64.1207
8.32197	64.3933
8.32397	64.3482
8.32597	64.6773
8.32797	64.6938
8.32997	64.9315
8.33197	65.0022
8.33397	65.1201
8.33597	65.3192
8.33797	65.3405
8.33997	65.5524
8.34197	65.738
8.34397	65.8922
8.34597	65.9096
8.34797	66.1329
8.34997	66.2812
8.35197	66.4188
8.35397	66.5466
8.35597	66.6404
8.35797	66.8151
8.35997	66.9599
8.36197	67.1564
8.36397	67.1586
8.36597	67.488
8.36797	67.501
8.36997	67.5451
8.37197	67.6873
8.37397	67.8422
8.37597	68.0718
8.37797	68.2563
8.37997	68.5441
8.38197	68.6669
8.38397	68.923
8.38597	68.9871
8.38797	68.9348
8.38997	69.2187
8.39197	69.3144
8.39397	69.352
8.39597	69.6173
8.39797	69.6498
8.39997	69.8631
8.40197	70.2269
8.40397	70.2074
8.40597	70.4151
8.40797	70.758
8.40997	70.9257
8.41197	71.1409
8.41397	70.976
8.41597	71.3001
8.41797	71.3549
8.41997	71.5397
8.42197	71.6765
8.42397	71.9005
8.42597	72.0003
8.42797	72.3627
8.42997	72.5292
8.43197	72.7675
8.43397	72.8327
8.43597	73.1308
8.43797	73.3262
8.43997	73.4989
8.44197	73.8431
8.44397	73.8081
8.44597	74.1302
8.44797	74.2975
8.44997	74.5137
8.45197	74.4312
8.45397	74.7178
8.45597	74.9232
8.45797	75.297
8.45997	75.4785
8.46197	75.8029
8.46397	75.7451
8.46597	76.1051
8.46797	76.3863
8.46997	76.7389
8.47197	76.6965
8.47397	76.8708
8.47597	77.1717
8.47797	77.5084
8.47997	77.8465
8.48197	78.3336
8.48397	78.2965
8.48597	78.147
8.48797	78.6423
8.48997	79.0564
8.49197	78.9344
8.49397	79.4533
8.49597	79.5803
8.49797	79.9183
8.49997	80.1899
8.50197	80.5799
8.50397	80.7694
8.50597	80.8773
8.50797	80.873
8.50997	81.3495
8.51197	81.7158
8.51397	82.1136
8.51597	82.4469
8.51797	82.8709
8.51997	83.3004
8.52197	83.3593
8.52397	84.0366
8.52597	83.8039
8.52797	84.6062
8.52997	83.7483
8.53197	84.429
8.53397	84.6915
8.53597	85.5659
8.53797	85.4196
8.53997	85.6714
8.54197	86.1339
8.54397	86.5557
8.54597	87.204
8.54797	86.9828
8.54997	87.1887
8.55197	87.8388
8.55397	88.4067
8.55597	88.579
8.55797	89.1689
8.55997	89.3522
8.56197	89.9261
8.56397	90.452
8.56597	90.8307
8.56797	91.28
8.56997	91.936
8.57197	92.0707
8.57397	92.3665
8.57597	93.2407
8.57797	93.6843
8.57997	93.9183
8.58197	94.2594
8.58397	95.3647
8.58597	95.3457
8.58797	95.9753
8.58997	95.9873
8.59197	97.2534
8.59397	96.6561
8.59597	98.4109
8.59797	98.3171
8.59997	97.7613
8.60197	99.1152
8.60397	100.33
8.60597	99.6248
8.60797	100.784
8.60997	101.653
8.61197	101.724
8.61397	102.581
8.61597	103.786
8.61797	103.8
8.61997	105.208
8.62197	105.485
8.62397	106.446
8.62597	106.42
8.62797	107.867
8.62997	108.34
8.63197	108.988
8.63397	110.33
8.63597	111.231
8.63797	111.852
8.63997	113.468
8.64197	114.625
8.64397	113.82
8.64597	115.123
8.64797	116.796
8.64997	117.666
8.65197	118.914
8.65397	119.547
8.65597	121.112
8.65797	122.427
8.65997	123.868
8.66197	125.062
8.66397	126.449
8.66597	128.45
8.66797	129.574
8.66997	130.555
8.67197	133.125
8.67397	134.075
8.67597	136.271
8.67797	138.543
8.67997	140.837
8.68197	144.129
8.68397	145.324
8.68597	146.472
8.68797	150.777
8.68997	153.261
8.69197	157.844
8.69397	161.21
8.69597	164.937
8.69797	170.648
8.69997	172.926
8.70197	186.059
8.70397	197.275
8.70597	211.744
8.70797	299.056
8.70997	88.0104
8.71197	150.805
8.71397	181.504
8.71597	198.773
8.71797	190.202
8.71997	227.305
8.72197	279.443
8.72397	318.386
8.72597	247.222
8.72797	164.176
8.72997	164.764
8.73197	194.29
8.73397	217.712
8.73597	304.42
8.73797	284.039
8.73997	314.353
8.74197	478.245
8.74397	678.068
8.74597	108.119
8.74797	100.26
8.74997	329.517
8.75196	86.8516
8.75396	135.641
8.75596	246.371
8.75796	436.015
8.75996	736.166
8.76196	177.517
8.76396	127.618
8.76596	242.189
8.76796	290.194
8.76996	293.262
8.77196	195.536
8.77396	204.957
8.77596	230.981
8.77796	141.755
8.77996	128.565
8.78196	208.682
8.78396	309.128
8.78596	262.484
8.78796	461.861
8.78996	316.829
8.79196	421.513
8.79396	565.324
8.79596	516.317
8.79796	1134.4
8.79996	1638.59
8.80196	2126.5
8.80396	462.731
8.80596	707.099
8.80796	651.214
8.80996	474.534
8.81196	319.034
8.81396	294.742
8.81596	229.415
8.81796	167.117
8.81996	164.505
8.82196	143.311
8.82396	99.6869
8.82596	93.7069
8.82796	106.471
8.82996	59.7613
8.83196	100.036
8.83396	75.6252
8.83596	97.1762
8.83796	51.7827
8.83996	50.0253
8.84196	102.933
8.84396	71.4783
8.84596	72.6821
8.84796	47.8285
8.84996	33.6446
8.85196	43.7407
8.85396	34.9006
8.85596	27.6902
8.85796	22.0099
8.85996	16.6161
8.86196	18.9291
8.86396	11.0889
8.86596	10.3425
8.86796	3.49646
8.86996	7.08351
8.87196	5.2878
8.87396	11.3366
8.87596	11.7946
8.87796	12.7537
8.87996	16.9114
8.88196	19.774
8.88396	23.9619
8.88596	27.1387
8.88796	30.2088
8.88996	31.9586
8.89196	37.4942
8.89396	42.9403
8.89596	48.3315
8.89796	37.7266
8.89996	45.0372
8.90196	48.4526
8.90396	57.0077
8.90596	54.7812
8.90796	61.6911
8.90996	59.3423
8.91196	70.864
8.91396	82.6691
8.91596	109.243
8.91796	109.685
8.91996	136.422
8.92196	95.5417
8.92396	183.187
8.92596	126.012
8.92796	73.5945
8.92996	90.1321
8.93196	106.072
8.93396	92.7458
8.93596	136.879
8.93796	94.8316
8.93996	80.1843
8.94196	59.5843
8.94396	26.0951
8.94596	56.8371
8.94796	63.1906
8.94996	86.3226
8.95196	85.4183
8.95396	127.925
8.95596	111.906
8.95796	162.586
8.95996	196.67
8.96196	175.287
8.96396	459.932
8.96596	666.018
8.96796	567.93
8.96996	178.648
8.97196	143.671
8.97396	149.127
8.97596	35.7415
8.97796	198.562
8.97996	224.737
8.98196	83.414
8.98396	106.794
8.98596	103.028
8.98796	81.1111
8.98996	55.1408
8.99196	47.9531
8.99396	29.9225
8.99596	31.8551
8.99796	23.7922
8.99996	18.3056
9.00196	32.5904
9.00396	22.5894
9.00596	16.1098
9.00796	13.0663
9.00996	8.7047
9.01196	7.62387
9.01396	5.99693
9.01596	3.7598
9.01796	5.76455
9.01996	6.91799
9.02196	9.87369
9.02396	10.8843
9.02596	12.3149
9.02796	14.9496
9.02996	16.4402
9.03196	18.0769
9.03396	19.2602
9.03596	20.1149
9.03796	22.3818
9.03996	23.3739
9.04196	24.6823
9.04396	26.2682
9.04596	28.4808
9.04796	30.5697
9.04996	33.7499
9.05196	38.6814
9.05396	45.1936
9.05596	69.7551
9.05796	11.4463
9.05996	23.5792
9.06196	26.58
9.06396	24.6589
9.06596	29.7943
9.06796	31.237
9.06996	35.6171
9.07196	35.0937
9.07396	35.6796
9.07596	40.2829
9.07796	50.172
9.07996	33.8593
9.08196	27.6707
9.08396	36.8467
9.08596	32.0408
9.08796	37.2594
9.08996	38.6676
9.09196	36.4169
9.09396	39.3746
9.09596	37.4696
9.09796	40.3189
9.09996	41.9141
9.10196	42.1642
9.10396	42.5113
9.10596	42.2646
9.10796	44.1038
9.10996	45.6705
9.11196	46.8573
9.11396	48.057
9.11596	49.3036
9.11796	51.043
9.11996	52.8865
9.12196	51.9793
9.12396	54.884
9.12596	54.3179
9.12796	56.3841
9.12996	56.5413
9.13196	59.0263
9.13396	60.4492
9.13596	63.3886
9.13796	65.0139
9.13996	66.6858
9.14196	71.7826
9.14396	74.0914
9.14596	72.8389
9.14796	88.2151
9.14996	106.844
9.15196	99.8336
9.15396	112.229
9.15596	57.9138
9.15796	156.915
9.15996	56.7949
9.16196	49.6113
9.16396	115.139
9.16596	150.059
9.16796	95.048
9.16996	50.588
9.17196	16.175
9.17396	31.9947
9.17596	18.2184
9.17796	25.1687
9.17996	16.9125
9.18196	24.3982
9.18396	26.7236
9.18596	30.386
9.18796	33.126
9.18996	33.2317
9.19196	35.338
9.19396	35.8691
9.19596	38.3105
9.19796	40.8746
9.19996	42.2596
9.20196	40.5794
9.20396	42.8288
9.20596	43.9853
9.20796	45.0114
9.20996	45.8245
9.21196	47.1241
9.21396	48.1166
9.21596	49.322
9.21796	49.2135
9.21996	50.9145
9.22196	50.9647
9.22396	50.6582
9.22596	52.0514
9.22796	52.9351
9.22996	54.1885
9.23196	54.4073
9.23396	56.1047
9.23596	56.1157
9.23796	56.3135
9.23996	57.5322
9.24196	59.5561
9.24396	58.8457
9.24596	61.5112
9.24796	59.9812
9.24996	64.7742
9.25196	66.0135
9.25396	61.0308
9.25596	64.8024
9.25796	65.7075
9.25996	67.0964
9.26196	59.3826
9.26396	59.1436
9.26596	66.9591
9.26796	72.2957
9.26996	68.0214
9.27196	72.7578
9.27396	46.9205
9.27596	58.6893
9.27796	52.2829
9.27996	54.7493
9.28196	54.8446
9.28396	55.4915
9.28596	56.5794
9.28796	58.57
9.28996	59.6785
9.29196	60.3578
9.29396	61.2632
9.29596	62.9782
9.29796	63.7188
9.29996	65.395
9.30196	63.922
9.30396	65.4319
9.30596	65.783
9.30796	65.293
9.30996	66.8356
9.31196	66.4595
9.31396	67.9665
9.31596	69.2773
9.31796	70.1456
9.31996	69.506
9.32196	71.3207
9.32396	72.1049
9.32596	73.501
9.32796	73.4313
9.32996	74.0608
9.33196	76.4221
9.33396	75.4544
9.33596	77.2775
9.33796	79.6802
9.33996	79.3395
9.34196	81.4177
9.34396	80.923
9.34596	84.3033
9.34796	77.7297
9.34996	77.9898
9.35196	87.1555
9.35396	86.7189
9.35596	84.0818
9.35796	109.943
9.35996	99.2663
9.36196	63.1334
9.36396	74.7299
9.36596	74.4395
9.36796	84.4578
9.36996	79.6074
9.37196	87.5713
9.37396	85.7899
9.37596	94.6045
9.37796	100.508
9.37996	109.769
9.38196	101.132
9.38396	147.394
9.38596	113.437
9.38796	97.1431
9.38996	50.8639
9.39196	148.726
9.39396	47.545
9.39596	56.7653
9.39796	56.2078
9.39996	49.6772
9.40196	42.9495
9.40396	42.1139
9.40596	48.4808
9.40796	49.8234
9.40996	57.2637
9.41196	57.5601
9.41396	59.4112
9.41596	61.9778
9.41796	64.705
9.41996	65.1412
9.42196	67.4808
9.42396	69.7837
9.42596	68.8773
9.42796	69.6439
9.42996	70.4033
9.43196	71.3086
9.43396	73.297
9.43596	75.4949
9.43796	76.1466
9.43996	75.7205
9.44196	78.4294
9.44396	75.8271
9.44596	79.3487
9.44796	78.4252
9.44996	80.3138
9.45196	83.6015
9.45396	87.8742
9.45596	90.9475
9.45796	78.6079
9.45996	94.6211
9.46196	77.6613
9.46396	67.578
9.46596	83.4346
9.46796	69.3826
9.46996	80.6297
9.47196	77.0741
9.47396	75.1277
9.47596	77.5791
9.47796	79.3893
9.47996	81.5839
9.48196	80.5532
9.48396	81.4379
9.48596	83.0147
9.48796	85.3806
9.48996	87.4117
9.49196	90.7356
9.49396	88.3316
9.49596	91.5274
9.49796	95.1469
9.49996	116.367
9.50196	77.6094
9.50396	93.4832
9.50596	73.9033
9.50796	72.2433
9.50996	83.1306
9.51196	94.792
9.51396	73.2513
9.51596	80.764
9.51796	78.8811
9.51996	82.5057
9.52196	81.825
9.52396	84.9626
9.52596	84.4648
9.52796	86.2661
9.52996	87.1344
9.53196	88.4723
9.53396	85.2911
9.53596	89.8843
9.53796	88.4739
9.53996	88.1565
9.54196	91.1205
9.54396	91.5416
9.54596	92.1343
9.54796	94.5417
9.54996	92.7015
9.55196	94.8343
9.55396	94.5925
9.55596	96.9188
9.55796	98.7611
9.55996	99.5738
9.56196	101.005
9.56396	102.127
9.56596	103.898
9.56796	110.607
9.56996	114.278
9.57196	104.863
9.57396	106.827
9.57596	128.9
9.57796	95.3892
9.57996	86.7084
9.58196	78.2852
9.58396	92.8103
9.58596	88.5369
9.58796	92.0959
9.58996	93.7668
9.59196	96.7197
9.59396	93.5133
9.59596	97.9192
9.59796	99.3818
9.59996	100.832
9.60196	105.27
9.60396	103.174
9.60596	108.176
9.60796	109.436
9.60996	113.709
9.61196	124.148
9.61396	138.131
9.61596	92.3265
9.61796	118.612
9.61996	132.366
9.62196	90.1946
9.62396	75.424
9.62596	81.7455
9.62796	91.6456
9.62996	95.8199
9.63196	99.1762
9.63396	97.6168
9.63596	102.378
9.63796	100.9
9.63996	102.78
9.64196	104.015
9.64396	101.787
9.64596	107.334
9.64796	106.343
9.64996	106.702
9.65196	108.014
9.65396	108.977
9.65596	110.741
9.65796	111.649
9.65996	110.304
9.66196	112.846
9.66396	114.619
9.66596	118.73
9.66796	116.577
9.66996	115.001
9.67196	119.268
9.67396	120.521
9.67596	123.329
9.67796	121.511
9.67996	126.258
9.68196	135.499
9.68396	138.158
9.68596	126.328
9.68796	127.49
9.68996	150.191
9.69196	153.711
9.69396	89.0007
9.69596	136.146
9.69796	99.2624
9.69996	126.307
9.70196	112.465
9.70396	111.704
9.70596	126.082
9.70796	110.063
9.70996	114.239
9.71196	119.808
9.71396	131.011
9.71596	134.235
9.71796	129.53
9.71996	145.442
9.72196	146.543
9.72396	125.336
9.72596	128.798
9.72796	131.691
9.72996	91.1582
9.73196	108.354
9.73396	125.908
9.73596	146.319
9.73796	110.959
9.73996	118.729
9.74196	104.875
9.74396	121.527
9.74596	110.685
9.74796	106.307
9.74996	116.89
9.75196	115.792
9.75396	118.428
9.75596	119.579
9.75796	123.773
9.75996	122.134
9.76196	120.752
9.76396	127.066
9.76596	125.928
9.76796	124.92
9.76996	128.409
9.77196	130.044
9.77396	132.399
9.77596	134.817
9.77796	135.466
9.77996	140.015
9.78196	138.799
9.78396	142.424
9.78596	148.104
9.78796	141.679
9.78996	146.165
9.79196	153.419
9.79396	169.41
9.79596	146.99
9.79796	132.837
9.79996	154.112
9.80196	163.501
9.80396	155.062
9.80596	162.167
9.80796	151.517
9.80996	189.986
9.81196	120.689
9.81396	110.867
9.81596	120.969
9.81796	125.357
9.81996	135.493
9.82196	133.318
9.82396	137.258
9.82596	146.553
9.82796	145.193
9.82996	147.855
9.83196	143.239
9.83396	149.728
9.83596	148.395
9.83796	151.095
9.83996	152.132
9.84196	152.442
9.84396	156.828
9.84596	156.836
9.84796	156.843
9.84996	158.831
9.85196	162.885
9.85396	167.13
9.85596	165.112
9.85796	164.274
9.85996	166.192
9.86196	168.224
9.86396	174.142
9.86596	171.425
9.86796	174.443
9.86996	176.558
9.87196	179.394
9.87396	183.402
9.87596	189.969
9.87796	180.795
9.87996	186.407
9.88196	189.781
9.88396	188.761
9.88596	200.006
9.88796	199.99
9.88996	196.554
9.89196	206.476
9.89396	218.084
9.89596	214.315
9.89796	228.178
9.89996	230.542
9.90196	247.293
9.90396	219.747
9.90596	246.019
9.90796	263.928
9.90996	257.791
9.91196	301.377
9.91396	342.526
9.91596	305.308
9.91796	368.266
9.91996	407.682
9.92196	379.138
9.92396	537.76
9.92596	203.227
9.92796	40.0193
9.92996	129.577
9.93196	46.8976
9.93396	90.632
9.93596	101.96
9.93796	112.466
9.93996	138.805
9.94196	140.246
9.94396	154.278
9.94596	160.382
9.94796	163.969
9.94996	169.997
9.95196	179.216
9.95396	190.356
9.95596	196.212
9.95796	212.325
9.95996	198.157
9.96196	214.904
9.96396	188.96
9.96596	210.872
9.96796	211.832
9.96996	215.794
9.97196	225.614
9.97396	230.374
9.97596	242.862
9.97796	241.964
9.97996	254.288
9.98196	261.806
9.98396	258.238
9.98596	282.248
9.98796	280.871
9.98996	279.64
9.99196	300.759
9.99396	328.51
9.99596	297.342
9.99796	325.529
9.99996	357.267
10.002	340.525
10.004	371.27
10.006	391.936
10.008	436.321
10.01	471.157
10.012	558
10.014	566.444
10.016	715.768
10.018	918.536
10.02	970.464
10.022	1031.89
10.024	1750.64
10.026	1238.83
10.028	191.324
10.03	494.446
10.032	272.281
10.034	142.28
10.036	467.207
10.038	654.762
10.04	1529.11
10.042	598.809
10.044	155.501
10.046	137.766
10.048	1416.1
10.05	592.728
10.052	1144.48
10.054	358.742
10.056	345.771
10.058	177.023
10.06	250.891
10.062	248.364
10.064	202.523
10.066	211.623
10.068	100.275
10.07	96.3571
10.072	49.2479
10.074	11.7689
10.076	33.1911
10.078	47.3186
10.08	43.1188
10.082	14.5771
10.084	41.3272
10.086	65.5089
10.088	49.4072
10.09	52.1187
10.092	64.7252
10.094	49.7435
10.096	69.799
10.098	79.1773
10.1	89.6685
10.102	98.224
10.104	107.463
10.106	103.433
10.108	110.486
10.11	117.196
10.112	129.879
10.114	136.453
10.116	136.527
10.118	161.421
10.12	153.659
10.122	208.404
10.124	147.502
10.126	159.632
10.128	200.24
10.13	232.986
10.132	163.757
10.134	118.096
10.136	169.83
10.138	177.026
10.14	237.869
10.142	287.57
10.144	442.724
10.146	94.4033
10.148	220.631
10.15	170.177
10.152	79.6447
10.154	239.633
10.156	70.6443
10.158	60.946
10.16	86.2933
10.162	95.7931
10.164	107.532
10.166	99.6763
10.168	128.051
10.17	123.978
10.172	124.142
10.174	125.661
10.176	138.06
10.178	150.769
10.18	159.013
10.182	165.692
10.184	167.486
10.186	173.569
10.188	170.179
10.19	146.41
10.192	163.007
10.194	158.574
10.196	176.173
10.198	184.614
10.2	189.545
10.202	196.949
10.204	188.474
10.206	198.227
10.208	203.446
10.21	196.524
10.212	190.046
10.214	200.095
10.216	221.734
10.218	222.559
10.22	223.79
10.222	232.617
10.224	213.451
10.226	221.92
10.228	225.21
10.23	263.032
10.232	263.178
10.234	230.922
10.236	275.311
10.238	242.925
10.24	221.345
10.242	230.101
10.244	237.644
10.246	230.925
10.248	237.665
10.25	216.131
10.252	243.979
10.254	260.162
10.256	277.709
10.258	266.672
10.26	262.232
10.262	268.639
10.264	249.011
10.266	223.862
10.268	268.673
10.27	280.801
10.272	318.405
10.274	310.556
10.276	289.992
10.278	305.811
10.28	315.289
10.282	277.62
10.284	274.615
10.286	316.892
10.288	336.975
10.29	380.791
10.292	363.855
10.294	309.949
10.296	301.462
10.298	333.67
10.3	379.608
10.302	236.471
10.304	293.02
10.306	395.227
10.308	291.286
10.31	345.799
10.312	440.325
10.314	407.564
10.316	596.923
10.318	356.194
10.32	322.95
10.322	268.14
10.324	438.051
10.326	183.497
10.328	355.347
10.33	214.116
10.332	337.19
10.334	336
10.336	301.683
10.338	354.179
10.34	401.661
10.342	361.769
10.344	325.847
10.346	358.143
10.348	377.082
10.35	423.606
10.352	430.664
10.354	422.038
10.356	490.585
10.358	468.97
10.36	397.99
10.362	481.069
10.364	506.244
10.366	561.245
10.368	493.508
10.37	668.103
10.372	528.514
10.374	551.442
10.376	608.14
10.378	791.101
10.38	400.335
10.382	601.279
10.384	436.643
10.386	787.715
10.388	817.195
10.39	386.137
10.392	446.343
10.394	564.584
10.396	269.944
10.398	482.799
10.4	419.641
10.402	600.734
10.404	800.616
10.406	695.919
10.408	400.133
10.41	405.416
10.412	563.89
10.414	500.387
10.416	870.965
10.418	477.446
10.42	544.777
10.422	526.986
10.424	717.468
10.426	946.232
10.428	844.854
10.43	1015.1
10.432	776.794
10.434	678.541
10.436	731.591
10.438	804.159
10.44	850.327
10.442	639.35
10.444	962.587
10.446	617.362
10.448	1357.59
10.45	892.553
10.452	983.139
10.454	946.572
10.456	734.803
10.458	1137.07
10.46	2613.63
10.462	1114.22
10.464	121.977
10.466	758.787
10.468	786.666
10.47	573.934
10.472	1202
10.474	1498.1
10.476	1122.91
10.478	711.412
10.48	1406.32
10.482	1742.83
10.484	1751.31
10.486	1831.81
10.488	1946.16
10.49	1350.22
10.492	963.462
10.494	436.9
10.496	1027.31
10.498	1799.82
10.5	1216.67
10.502	2506.67
10.504	1254.87
10.506	1651.71
10.508	4476.99
10.51	1288.37
10.512	551.697
10.514	1045.37
10.516	2092.91
10.518	3264.38
10.52	1049.19
10.522	1514.79
10.524	1238.19
10.526	705.16
10.528	348.344
10.53	1792.87
10.532	1311.67
10.534	1483.18
10.536	1343.92
10.538	2590.4
10.54	1376.67
10.542	2157.89
10.544	1472.79
10.546	1007.71
10.548	2471.05
10.55	1257.04
10.552	2217.97
10.554	2871.24
10.556	3277.9
10.558	1708.8
10.56	1309.34
10.562	1123.25
10.564	2442.46
10.566	2489.18
10.568	1713.33
10.57	1026.22
10.572	294.593
10.574	2400.08
10.576	1174.99
10.578	1024.9
10.58	701.876
10.582	1992.93
10.584	1167.9
10.586	1274.88
10.588	809.003
10.59	1264.28
10.592	753.435
10.594	813.299
10.596	663.222
10.598	927.618
10.6	880.878
10.602	1118.71
10.604	408.889
10.606	1234.76
10.608	601.838
10.61	1113.26
10.612	1366.96
10.614	550.361
10.616	1189.24
10.618	818.982
10.62	1247.15
10.622	714.138
10.624	820.791
10.626	833.276
10.628	518.631
10.63	700.164
10.632	594.524
10.634	714.499
10.636	877.152
10.638	497.505
10.64	684.653
10.642	523.037
10.644	713.114
10.646	715.12
10.648	850.331
10.65	678.424
10.652	761.946
10.654	834.874
10.656	677.439
10.658	723.741
10.66	642.034
10.662	706.928
10.664	574.894
10.666	572.812
10.668	518.195
10.67	537.117
10.672	492.068
10.674	589.018
10.676	508.885
10.678	427.092
10.68	468.34
10.682	489.168
10.684	484.466
10.686	420.466
10.688	415.767
10.69	357.502
10.692	391.947
10.694	520.089
10.696	371.487
10.698	418.208
10.7	309.616
10.702	454.976
10.704	519.644
10.706	368.74
10.708	487.43
10.71	431.921
10.712	363.714
10.714	408.426
10.716	342.057
10.718	491.344
10.72	352.117
10.722	426.81
10.724	419.66
10.726	288.712
10.728	518.277
10.73	384.957
10.732	387.071
10.734	366.742
10.736	441.782
10.738	397.423
10.74	358.188
10.742	362.557
10.744	349.164
10.746	336.147
10.748	337.445
10.75	333.069
10.752	342.423
10.754	364.859
10.756	334.68
10.758	335.844
10.76	316.745
10.762	310.585
10.764	323.244
10.766	301.607
10.768	298.209
10.77	281.885
10.772	274.343
10.774	280.892
10.776	312.385
10.778	291.46
10.78	292.138
10.782	276.865
10.784	290.086
10.786	274.814
10.788	274.871
10.79	259.431
10.792	236.979
10.794	250.662
10.796	258.048
10.798	236.053
10.8	250.746
10.802	256.423
10.804	250.057
10.806	289.124
10.808	255.378
10.81	260.77
10.812	246.79
10.814	261.902
10.816	250.228
10.818	225.542
10.82	249.919
10.822	222.004
10.824	247.187
10.826	225.999
10.828	229.425
10.83	230.485
10.832	220.311
10.834	216.123
10.836	221.899
10.838	231.081
10.84	224.425
10.842	231.235
10.844	212.5
10.846	204.227
10.848	205.072
10.85	207.13
10.852	220.221
10.854	201.897
10.856	198.878
10.858	207.987
10.86	170.695
10.862	233.172
10.864	199.285
10.866	211.667
10.868	191.683
10.87	182.117
10.872	207.015
10.874	209.22
10.876	203.404
10.878	172.927
10.88	241.965
10.882	199.972
10.884	206.718
10.886	192.301
10.888	190.545
10.89	186.858
10.892	204.391
10.894	188.626
10.896	199.514
10.898	189.739
10.9	189.452
10.902	189.954
10.904	183.3
10.906	180.652
10.908	175.364
10.91	176.17
10.912	176.464
10.914	180.562
10.916	180.309
10.918	174.393
10.92	177.236
10.922	180.89
10.924	164.584
10.926	169.906
10.928	154.096
10.93	167.29
10.932	166.401
10.934	167.177
10.936	164.282
10.938	171.765
10.94	171.209
10.942	173.034
10.944	163.253
10.946	154.246
10.948	148.8
10.95	146.351
10.952	170.573
10.954	170.463
10.956	164.709
10.958	154.017
10.96	172.288
10.962	156.238
10.964	158.537
10.966	163.817
10.968	155.133
10.97	152.511
10.972	149.481
10.974	152.942
10.976	153.602
10.978	146.812
10.98	147.133
10.982	144.737
10.984	149.143
10.986	143.483
10.988	143.969
10.99	143.946
10.992	141.032
10.994	142.718
10.996	138.848
10.998	140.888
11	138.492
11.002	135.117
11.004	133.939
11.006	132.017
11.008	132.363
11.01	136.166
11.012	135.771
11.014	130.243
11.016	123.933
11.018	135.503
11.02	129.155
11.022	128.713
11.024	124.722
11.026	123.081
11.028	125.594
11.03	116.032
11.032	128.102
11.034	123.931
11.036	120.516
11.038	120.908
11.04	119.511
11.042	115.97
11.044	115.24
11.046	106.025
11.048	110.544
11.05	120.909
11.052	106.802
11.054	114.017
11.056	97.294
11.058	117.566
11.06	107.375
11.062	99.2474
11.064	122.463
11.066	104.676
11.068	94.3884
11.07	99.4455
11.072	134.669
11.074	114.699
11.076	147.1
11.078	109.922
11.08	140.64
11.082	118.41
11.084	123.401
11.086	127.556
11.088	113.14
11.09	123.342
11.092	113.407
11.094	114.143
11.096	112.023
11.098	109.081
11.1	123.741
11.102	105.656
11.104	113.586
11.106	121.391
11.108	113.225
11.11	114.592
11.112	116.063
11.114	111.888
11.116	109.774
11.118	104.938
11.12	110.415
11.122	109.626
11.124	105.66
11.126	103.898
11.128	108.037
11.13	103.638
11.132	103.241
11.134	102.042
11.136	100.631
11.138	96.1986
11.14	104.942
11.142	102.625
11.144	101.772
11.146	100.639
11.148	102.799
11.15	98.5093
11.152	100.225
11.154	97.3102
11.156	96.9522
11.158	98.2173
11.16	96.3655
11.162	94.9334
11.164	92.7017
11.166	93.2965
11.168	90.8995
11.17	91.0466
11.172	90.7061
11.174	90.5968
11.176	90.8523
11.178	88.9607
11.18	88.9624
11.182	86.4382
11.184	87.2501
11.186	84.2939
11.188	86.3644
11.19	88.6669
11.192	84.517
11.194	87.1057
11.196	85.2483
11.198	82.7416
11.2	82.147
11.202	83.5707
11.204	82.6499
11.206	77.3326
11.208	81.9243
11.21	82.9019
11.212	85.8528
11.214	83.2848
11.216	80.1167
11.218	79.1264
11.22	77.91
11.222	79.391
11.224	79.1285
11.226	81.1503
11.228	77.5691
11.23	78.5242
11.232	77.6495
11.234	76.8194
11.236	76.0048
11.238	75.466
11.24	74.2832
11.242	73.851
11.244	73.8803
11.246	72.1219
11.248	73.5045
11.25	72.0896
11.252	69.1418
11.254	68.089
11.256	66.5302
11.258	66.5999
11.26	63.1523
11.262	65.8919
11.264	57.5069
11.266	65.5732
11.268	57.5854
11.27	70.7704
11.272	81.912
11.274	71.0914
11.276	59.8973
11.278	79.5427
11.28	74.7597
11.282	62.6928
11.284	74.355
11.286	65.7933
11.288	82.1238
11.29	82.0029
11.292	72.3069
11.294	65.3307
11.296	66.3785
11.298	71.1329
11.3	59.6283
11.302	81.4522
11.304	73.652
11.306	69.4916
11.308	71.5818
11.31	72.6943
11.312	66.948
11.314	62.8722
11.316	73.1892
11.318	66.3965
11.32	66.8125
11.322	66.1154
11.324	65.7189
11.326	66.2076
11.328	63.76
11.33	63.7617
11.332	62.7471
11.334	62.8022
11.336	65.0142
11.338	61.7122
11.34	62.1801
11.342	59.7067
11.344	60.5112
11.346	59.135
11.348	57.715
11.35	61.5339
11.352	62.5117
11.354	60.5352
11.356	58.8761
11.358	59.1265
11.36	58.1079
11.362	57.3521
11.364	55.3356
11.366	55.9303
11.368	56.777
11.37	55.8505
11.372	54.9492
11.374	54.5695
11.376	54.2736
11.378	53.0038
11.38	51.8154
11.382	52.3563
11.384	53.4757
11.386	52.2376
11.388	50.7601
11.39	51.1665
11.392	51.472
11.394	49.6838
11.396	48.859
11.398	49.2426
11.4	48.4234
11.402	48.7386
11.404	47.3002
11.406	48.7466
11.408	48.1597
11.41	47.2135
11.412	46.2726
11.414	46.0158
11.416	45.2913
11.418	43.8119
11.42	43.3101
11.422	42.5975
11.424	41.9216
11.426	40.1369
11.428	44.567
11.43	40.81
11.432	41.6524
11.434	42.6291
11.436	41.2335
11.438	40.1162
11.44	40.5924
11.442	41.3959
11.444	39.3522
11.446	38.9885
11.448	37.3152
11.45	36.5736
11.452	37.5693
11.454	35.8677
11.456	34.3826
11.458	31.9797
11.46	31.1088
11.462	29.8481
11.464	36.6298
11.466	37.2001
11.468	32.5248
11.47	27.5497
11.472	30.3098
11.474	30.8353
11.476	36.7456
11.478	28.3693
11.48	25.5824
11.482	21.0638
11.484	33.054
11.486	40.9633
11.488	22.2463
11.49	19.1978
11.492	18.2139
11.494	92.9307
11.496	90.4752
11.498	54.0274
11.5	74.6734
11.502	46.694
11.504	43.0775
11.506	48.6608
11.508	54.3674
11.51	39.41
11.512	57.682
11.514	45.3087
11.516	44.9929
11.518	41.4907
11.52	37.8132
11.522	39.5736
11.524	35.8789
11.526	38.8698
11.528	34.3847
11.53	35.9421
11.532	34.5478
11.534	35.5832
11.536	33.4323
11.538	30.9242
11.54	31.1714
11.542	33.7252
11.544	31.4305
11.546	31.8993
11.548	30.9285
11.55	30.0978
11.552	33.7975
11.554	31.2791
11.556	29.5024
11.558	28.5545
11.56	27.9088
11.562	26.9007
11.564	26.8126
11.566	25.5304
11.568	25.5281
11.57	24.4924
11.572	24.2007
11.574	23.0443
11.576	22.7035
11.578	23.1023
11.58	21.2671
11.582	21.436
11.584	20.4822
11.586	19.7838
11.588	17.9778
11.59	20.3648
11.592	18.1574
11.594	18.1545
11.596	18.0943
11.598	17.3112
11.6	16.8782
11.602	17.3767
11.604	16.2552
11.606	16.7654
11.608	15.064
11.61	16.3719
11.612	14.0994
11.614	16.2588
11.616	12.9006
11.618	13.868
11.62	11.3859
11.622	11.2683
11.624	11.402
11.626	13.068
11.628	10.5954
11.63	9.22455
11.632	8.19014
11.634	8.35825
11.636	6.13536
11.638	6.6024
11.64	4.88476
11.642	5.55463
11.644	3.84475
11.646	4.07462
11.648	4.62651
11.65	4.16463
11.652	4.08276
11.654	5.52493
11.656	7.12435
11.658	9.152
11.66	8.03058
11.662	8.1709
11.664	15.2246
11.666	13.1159
11.668	17.9809
11.67	21.8088
11.672	28.1749
11.674	40.5708
11.676	35.394
11.678	46.1351
11.68	30.8271
11.682	89.2156
11.684	117.577
11.686	29.0116
11.688	119.872
11.69	97.4894
11.692	205.632
11.694	72.102
11.696	68.9282
11.698	22.9043
11.7	61.3813
11.702	39.9109
11.704	26.2377
11.706	99.5658
11.708	73.4388
11.71	39.1065
11.712	58.2804
11.714	39.4621
11.716	34.345
11.718	30.1252
11.72	24.7991
11.722	20.8268
11.724	24.3803
11.726	19.7506
11.728	17.8232
11.73	14.9384
11.732	12.6798
11.734	14.6037
11.736	13.6451
11.738	12.5652
11.74	10.1435
11.742	9.40675
11.744	8.24585
11.746	7.18554
11.748	5.91479
11.75	6.14237
11.752	5.67152
11.754	5.64506
11.756	3.51088
11.758	4.66438
11.76	3.25734
11.762	3.88563
11.764	2.90828
11.766	4.63586
11.768	2.74505
11.77	4.15689
11.772	4.91256
11.774	4.77187
11.776	5.01371
11.778	5.82725
11.78	6.91984
11.782	6.59091
11.784	8.0398
11.786	8.66887
11.788	11.3148
11.79	9.77329
11.792	9.95119
11.794	11.6828
11.796	11.4069
11.798	13.4659
11.8	13.5623
11.802	14.3135
11.804	14.3465
11.806	15.4502
11.808	16.7998
11.81	16.9812
11.812	17.8004
11.814	19.7442
11.816	19.8677
11.818	21.6794
11.82	22.4511
11.822	23.0498
11.824	25.5123
11.826	28.0871
11.828	26.888
11.83	29.7491
11.832	26.5366
11.834	26.9418
11.836	29.9591
11.838	35.0143
11.84	29.9159
11.842	33.4299
11.844	39.3243
11.846	44.9311
11.848	50.7998
11.85	38.6763
11.852	37.3114
11.854	35.2514
11.856	47.9244
11.858	47.1019
11.86	25.5244
11.862	56.7341
11.864	45.9455
11.866	28.3861
11.868	38.0163
11.87	70.6567
11.872	68.1189
11.874	83.6823
11.876	15.4635
11.878	68.8344
11.88	15.945
11.882	12.6077
11.884	16.4349
11.886	25.3326
11.888	27.7901
11.89	21.5203
11.892	24.2675
11.894	29.1965
11.896	30.2268
11.898	37.756
11.9	28.6142
11.902	31.139
11.904	35.3857
11.906	35.1758
11.908	36.3983
11.91	37.3232
11.912	40.2071
11.914	42.2136
11.916	43.7532
11.918	44.4645
11.92	48.9651
11.922	44.4765
11.924	47.6458
11.926	46.4468
11.928	47.6724
11.93	49.6212
11.932	49.6325
11.934	52.6666
11.936	52.0887
11.938	54.1824
11.94	55.2507
11.942	57.6232
11.944	59.1822
11.946	60.4895
11.948	60.923
11.95	62.352
11.952	65.151
11.954	64.8835
11.956	70.3501
11.958	68.2024
11.96	72.3584
11.962	75.1185
11.964	82.2797
11.966	68.4474
11.968	75.9893
11.97	75.3389
11.972	75.1861
11.974	76.19
11.976	79.3921
11.978	87.168
11.98	89.2859
11.982	84.6666
11.984	95.1016
11.986	95.6085
11.988	95.4824
11.99	103.908
11.992	109.225
11.994	102.536
11.996	104.321
[truncated: 2,501 more rows]

[truncated: 28 more sheets: 4d_psdperunit_data, 4d_maxintensity_data, 5c_nmamap_data, 5d_psd_datapbc, 5d_dispersion_datapbc, 5e_psd_datafree, 5e_dispersion_datafree, 5f_psd_dataheavy, 5f_dispersion_dataheavy, 6d_nma_data, 6e_nmamap_data, 6f_psd_datacrystal, 6f_dispersion_datacrystal, 6g_psd_dataribbon, 6g_dispersion_dataribbon, 6h_dispersion_dataheavy, 6h_psd_dataheavy, 6j_nma_data, 6k_nmamap_data, 7a_nmamap_data …]
